# Supplementary material for: Transcriptional Shift and Metabolic Adaptations during Leishmania Quiescence Using Stationary Phase and Drug Pressure as Models
Source: Microorganisms. 2022 Jan 3;10(1):97. doi: 10.3390/microorganisms10010097 (PMC8781126; doi:10.3390/microorganisms10010097)
Supplement: Supplementary file 1 [file microorganisms-10-00097-s001.zip]

Archive with 4 entries (4 files):
- Suplementary Figures.pdf
- Supplementary_table_S1_Transcriptome abundance ERCC spike in normalized.xlsx
- Supplementary_table_S2_Transcriptome composition TPM normalized.xlsx
- Supplementary_table_S3_Metabolomics with Cell and IPT normalization.xlsx
