# Supplementary material for: Transcriptional Shift and Metabolic Adaptations during Leishmania Quiescence Using Stationary Phase and Drug Pressure as Models
Source: Microorganisms. 2022 Jan 3;10(1):97. doi: 10.3390/microorganisms10010097 (PMC8781126; doi:10.3390/microorganisms10010097)
Supplement: Supplementary file 1 [file microorganisms-10-00097-s001.zip › Supplementary_table_S1_Transcriptome abundance ERCC spike in normalized.xlsx]

## Sheet: SuppTable1_a _Diff_expression
ID	log2FoldChange.ProSta	padj.ProSta	log2FoldChange.ProLogPAT	padj.ProLogPAT	log2FoldChange.AmaSta	padj.AmaSta	log2FoldChange.AmaLogPAT	padj.AmaLogPAT	product
LBRM2904_23.0330	-3.46253	9.51e-07	-8.29846	2.83e-33	-1.18519	0.176768	-6.02112	7.8e-10	(H+)-ATPase_G_subunit
LBRM2904_20.4870	-3.6797	2.54e-08	-8.82289	1.74e-43	-2.17109	0.00928006	-7.31428	1.96e-15	1_-2-Dihydroxy-3-keto-5-methylthiopentene_dioxygenase
LBRM2904_20.5800	-4.52926	8.06e-12	-10.4857	1.21e-56	-1.24084	0.114336	-7.19724	5.45e-15	1_-2-Dihydroxy-3-keto-5-methylthiopentene_dioxygenase
LBRM2904_26.0570	-4.87696	1.5e-12	-10.332	4.9e-56	-2.78398	0.000978614	-8.23902	2.91e-18	10_kDa_heat_shock_protein
LBRM2904_26.0590	-5.487	4.47e-15	-11.614	8.91e-66	-2.32145	0.00666984	-8.44841	2.17e-18	10_kDa_heat_shock_protein
LBRM2904_35.3490	-4.14712	5.22e-08	-9.76405	3.2e-40	-1.66193	0.0776777	-7.27886	3.92e-12	14-3-3_protein_1
LBRM2904_11.0340	-4.12985	2.95e-08	-9.57716	5.35e-41	-1.68724	0.0672369	-7.13454	2.72e-12	14-3-3_protein_2
LBRM2904_32.0390	-4.12272	2.8e-09	-9.62182	3.82e-47	-1.34265	0.109171	-6.84175	5.17e-13	19S_proteasome_non-atpase_subunit_8
LBRM2904_35.4770	-3.49816	3.16e-07	-8.95012	1.3e-40	-0.925008	0.269693	-6.37697	2.07e-11	19S_proteasome_regulatory_subunit
LBRM2904_32.2010	-3.97039	4.63e-09	-10.3575	4.89e-52	-2.3201	0.00626437	-8.70721	3.22e-19	1-acyl-sn-glycerol-3-phosphateacyltransferase-like_protein
LBRM2904_35.7230	-3.32477	7.27e-07	-8.51293	1.73e-38	0.567214	0.491151	-4.62094	5.06e-07	2_-3-bisphosphoglycerate-independent_phosphoglycerate_mutase
LBRM2904_28.2390	-3.97333	2.69e-09	-9.2044	5.03e-46	-1.66388	0.0431389	-6.89495	6.7e-14	2_-3-bisphosphoglycerate-independent_phosphoglycerate_mutase-like
LBRM2904_33.1150	-2.48015	0.000571785	-7.78338	4.46e-27	-0.026623	0.981614	-5.32985	1.69e-07	2_-4-dienoyl-coa_reductase_fadh1
LBRM2904_06.0980	-2.87337	1.13e-05	-7.96433	2.12e-34	-1.13953	0.168411	-6.23048	2.08e-11	2_-4-dienoyl-coa_reductase-like_protein
LBRM2904_25.2090	-4.56107	5.53e-11	-11.1867	2.21e-62	-2.98667	0.000470706	-9.61232	9.1e-23	2_-4-dihydroxyhept-2-ene-1_-7-dioic_acid_aldolase
LBRM2904_06.0130	-3.89237	4.93e-08	-9.54467	2.47e-43	-1.70296	0.0562817	-7.35526	1.18e-13	20S_proteasome_beta_6_subunit
LBRM2904_20.4800	-3.12905	2.36e-06	-7.9571	1.32e-34	-0.675747	0.410097	-5.50379	2.22e-09	20s_proteasome_beta_7_subunit
LBRM2904_35.0320	-4.01337	1.8e-08	-8.73169	1.09e-37	-1.29197	0.136053	-6.0103	4.47e-10	20S_proteasome_subunit
LBRM2904_20.0930	-3.37783	8.18e-07	-9.10006	6.1e-40	-1.3038	0.127832	-7.02603	5.81e-13	25_Kd_elongation_factor_1-beta
LBRM2904_03.0510	-3.56279	1.46e-07	-8.50654	1.79e-38	-1.13078	0.17419	-6.07452	7.25e-11	26S_protease_regulatory_subunit
LBRM2904_03.0050	-3.08384	6.38e-06	-8.46839	1.27e-34	-0.887654	0.297477	-6.27221	1.15e-10	2-aminoethylphosphonate-pyruvateaminotransferas_e-like_protein
LBRM2904_23.1650	-3.91227	5.2e-09	-9.33988	8.27e-47	-1.38259	0.0905298	-6.81021	1.65e-13	2Fe-2S_iron-sulfur_cluster_binding_domain_containing_protein
LBRM2904_30.0180	-3.06003	4.26e-06	-8.16163	1.11e-34	-1.32982	0.114532	-6.43142	1.06e-11	2-hydroxy-3-oxopropionate_reductase
LBRM2904_15.1370	-3.28577	3.9e-07	-7.87474	3.15e-35	-1.75658	0.0336076	-6.34555	2.76e-12	2OG-Fe(II)_oxygenase_superfamily
LBRM2904_16.0360	-3.07511	9.55e-06	-7.36589	9.52e-27	-0.771947	0.374036	-5.06273	1.8e-07	2OG-Fe(II)_oxygenase_superfamily
LBRM2904_25.1020	-4.4178	4.09e-11	-9.30544	4.12e-48	-1.80602	0.0273139	-6.69366	1.55e-13	2OG-Fe(II)_oxygenase_superfamily
LBRM2904_26.0390	-2.69808	4.08e-05	-7.56535	2.18e-30	-0.301816	0.724416	-5.16909	2.69e-08	2OG-Fe(II)_oxygenase_superfamily
LBRM2904_34.1190	-3.75625	1.44e-08	-8.84858	1.62e-40	-0.702497	0.376184	-5.79483	2.78e-10	2OG-Fe(II)_oxygenase_superfamily
LBRM2904_35.2090	-3.21126	5.63e-07	-8.6189	1.09e-40	-1.3938	0.0838695	-6.80144	1.2e-13	2OG-Fe(II)_oxygenase_superfamily
LBRM2904_35.5370	-3.0516	3.69e-06	-7.96269	4.93e-34	-0.224019	0.793398	-5.13511	2.42e-08	2OG-Fe(II)_oxygenase_superfamily
LBRM2904_28.2610	-4.0645	2.22e-07	-9.74898	1.39e-37	-1.6459	0.0922779	-7.33037	1.48e-11	2-oxoglutarate_dehydrogenase
LBRM2904_31.2570	-3.43468	1.08e-07	-8.78707	1.36e-44	-1.93385	0.0186646	-7.28624	1.05e-15	2-oxoglutarate_dehydrogenase
LBRM2904_27.0860	-3.70931	2.63e-07	-9.27966	1.92e-40	-1.43319	0.109184	-7.00354	2.4e-12	2-oxoglutarate_dehydrogenase_subunit
LBRM2904_35.3770	-4.25351	9.27e-09	-9.95895	1.74e-44	-1.94418	0.0345422	-7.64962	6.61e-14	2-oxoglutarate_dehydrogenase_subunit
LBRM2904_35.3780	-4.12469	1.67e-08	-10.0521	3.49e-45	-1.97292	0.0307654	-7.9003	9.44e-15	2-oxoglutarate_dehydrogenase_subunit
LBRM2904_21.1690	-3.00916	9.17e-06	-8.06729	3.52e-33	-1.65408	0.0591571	-6.71221	3.57e-12	2-oxoisovalerate_dehydrogenase_alpha_subunit
LBRM2904_34.0050	-3.7171	2.22e-09	-9.96669	3.97e-56	-0.877625	0.235471	-7.12721	6.57e-16	2-oxoisovalerate_dehydrogenase_beta_subunit
LBRM2904_29.0030	-3.59431	1.45e-07	-9.64966	5.34e-44	-2.60684	0.00285913	-8.66219	2.8e-18	3_-2-trans-enoyl-CoA_isomerase
LBRM2904_31.2240	-3.23311	2.02e-06	-8.69584	1.21e-38	-2.01097	0.022461	-7.4737	1.31e-14	3_-2-trans-enoyl-CoA_isomerase
LBRM2904_31.2280	-2.67042	8.75e-05	-8.26763	2.9e-33	-1.80463	0.0429569	-7.40183	8.55e-14	3_-2-trans-enoyl-CoA_isomerase
LBRM2904_29.2810	-2.68336	1.8e-05	-7.36089	9.61e-33	-0.970682	0.21818	-5.64821	1.59e-10	3'_-5'-cyclic_nucleotide_phosphodiesterase
LBRM2904_34.3620	-3.44257	2.17e-07	-8.96585	2.78e-42	-0.800902	0.321829	-6.32417	9.52e-12	30S_Ribosomal_protein_S17-like_protein
LBRM2904_35.5460	-3.0778	1.72e-06	-8.89355	2.62e-40	-0.715744	0.368067	-6.5315	2.45e-12	32_kDa_ER-associated_protein
LBRM2904_20.1680	-2.46303	7.79e-05	-7.49945	2.52e-33	-0.824429	0.294951	-5.86085	4.69e-11	3'-5'_exonuclease
LBRM2904_34.2840	-2.47153	0.000268854	-7.90642	5.55e-31	0.116707	0.900217	-5.31819	3.3e-08	3'-5'_exonuclease
LBRM2904_17.1240	-2.45632	0.00147979	-7.53274	1.09e-22	-0.798361	0.415354	-5.87478	7.18e-08	3'5'-cyclic_nucleotide_phosphodiesterase
LBRM2904_29.2570	-2.86437	0.000130831	-7.84419	6.89e-26	-2.00809	0.0411254	-6.98791	6.25e-11	3'5'-cyclic_nucleotide_phosphodiesterase
LBRM2904_06.0050	-3.18069	6.58e-07	-7.94628	1.12e-36	-0.835402	0.287957	-5.60098	2.91e-10	39S_mitochondrial_ribosomal_protein_L46
LBRM2904_22.0550	3.48924	0.507819	0.803862	0.887838	-5.97868	0.36359	-8.66406	0.239888	3'a2rel-related_protein
LBRM2904_22.0720	-3.46856	5.12e-07	-8.12774	3.99e-33	-2.339	0.0087464	-6.99818	6.17e-13	3'a2rel-related_protein
LBRM2904_16.0350	-3.1986	4.16e-07	-8.35524	3.73e-38	-1.10863	0.156604	-6.26527	4.15e-12	3-Beta-hydroxysteroid-delta(8)
LBRM2904_34.4020	-3.30765	2.45e-07	-8.4246	2.02e-40	-0.353423	0.657991	-5.47038	6.93e-10	3-demethylubiquinone-9_3-methyltransferase
LBRM2904_30.3280	-3.88151	1.68e-08	-9.71943	7.51e-48	-2.65406	0.00224745	-8.49199	2.17e-18	3-hydroxy-3-methylglutaryl-CoA_reductase
LBRM2904_24.2280	-3.74883	3.76e-07	-9.32807	1e-38	-1.43244	0.119176	-7.01168	7.93e-12	3-hydroxy-3-methylglutaryl-CoA_synthase
LBRM2904_07.0460	-4.76615	1.63e-12	-9.97749	1.63e-53	-2.51425	0.00240998	-7.72559	6.9e-17	3-hydroxyacyl-ACP_dehydratase
LBRM2904_07.0470	-3.75856	4.69e-09	-9.0469	3.41e-46	-1.15872	0.134601	-6.44706	4.57e-13	3-hydroxyacyl-ACP_dehydratase
LBRM2904_34.0290	-3.2667	3.34e-06	-8.47063	1.25e-34	-1.71711	0.0572876	-6.92104	3.06e-12	3-hydroxyacyl-CoA_dehydrogenase
LBRM2904_32.3910	-2.79553	1.25e-05	-8.08671	9.38e-36	-1.04258	0.196504	-6.33376	5.69e-12	3-hydroxyisobutyryl-coenzyme_A_hydrolase
LBRM2904_32.3850	-0.19581	0.970623	0.80422	0.887838	-0.143578	0.982866	0.856452	0.912307	3-hydroxyisobutyryl-coenzyme_a_hydrolase-like_protein
LBRM2904_32.3860	NA	NA	NA	NA	NA	NA	NA	NA	3-hydroxyisobutyryl-coenzyme_a_hydrolase-like_protein
LBRM2904_32.3870	-3.44065	0.0506519	-7.49396	0.000109451	0.816329	0.724402	-3.23698	0.220843	3-hydroxyisobutyryl-coenzyme_a_hydrolase-like_protein
LBRM2904_32.3880	-0.195648	0.970623	-0.157456	0.976174	4.73288	0.472709	4.77108	0.52444	3-hydroxyisobutyryl-coenzyme_a_hydrolase-like_protein
LBRM2904_32.3890	-4.67632	0.0222155	-7.64729	0.000689927	-0.434984	0.875531	-3.40596	0.26664	3-hydroxyisobutyryl-coenzyme_a_hydrolase-like_protein
LBRM2904_32.3900	-0.195984	0.970623	0.804106	0.858224	-7.0328	0.175875	-6.03271	0.305286	3-hydroxyisobutyryl-coenzyme_a_hydrolase-like_protein
LBRM2904_33.1940	-3.62159	9.6e-08	-8.96183	4.31e-42	-1.21308	0.145217	-6.55333	2.99e-12	3-ketoacyl-CoA_reductase
LBRM2904_23.0890	-3.79719	1.39e-07	-9.21123	2.51e-39	-0.54758	0.532591	-5.96162	1.59e-09	3-ketoacyl-CoA_thiolase
LBRM2904_34.0330	-3.18527	1.11e-06	-8.1395	7.68e-37	-1.4872	0.0720234	-6.44144	2.45e-12	3-keto-dihydrosphingosine_reductase
LBRM2904_05.1010	-4.52846	0.0102508	-8.1254	5.79e-05	-3.91017	0.0851539	-7.50711	0.00518427	3-mercaptopyruvate_sulfurtransferase
LBRM2904_05.1020	-4.81048	0.00914995	-11.2922	1.97e-07	-4.20881	0.0790888	-10.6905	0.000176732	3-mercaptopyruvate_sulfurtransferase
LBRM2904_11.0670	-4.48033	2.16e-11	-9.96186	4.69e-54	-2.26644	0.00581091	-7.74797	3.88e-17	3-methylcrotonoyl-CoA_carboxylase_beta_subunit
LBRM2904_12.0430	-3.35908	2.29e-06	-8.29225	7.53e-33	-2.90063	0.00172389	-7.8338	1.07e-14	3'-nucleotidase/nuclease
LBRM2904_17.1370	-2.94983	9.06e-06	-7.82094	8.21e-32	-0.245737	0.777794	-5.11685	4.38e-08	3-oxo-5-alpha-steroid_4-dehydrogenase-like_protein
LBRM2904_24.2200	-3.57328	6.49e-08	-8.84536	3.72e-41	-1.90724	0.0224697	-7.17932	1.8e-14	3-oxoacyl-(acyl-carrier_protein)_reductase
LBRM2904_27.2430	-3.40122	2.86e-08	-8.42628	1.75e-40	-1.42481	0.060707	-6.44987	2.08e-13	3-oxoacyl-ACP_reductase
LBRM2904_33.3150	-3.15964	2.53e-06	-8.24425	1.74e-34	-0.192737	0.827104	-5.27735	2.02e-08	3-oxoacyl-acyl_carrier_protein_synthase_ii
LBRM2904_35.0980	-3.93571	1.88e-08	-7.58076	1.25e-30	-1.3945	0.103051	-5.03955	6.83e-08	40S_ribosomal_protein_S10
LBRM2904_35.0990	-3.5339	2.94e-07	-7.28881	2.26e-28	-1.25405	0.1417	-5.00896	8.66e-08	40S_ribosomal_protein_S10
LBRM2904_20.6380	-3.89669	3.25e-08	-8.64633	3.41e-38	-1.45661	0.093101	-6.20625	8.2e-11	40S_ribosomal_protein_S11
LBRM2904_21.1800	-3.81426	6.58e-08	-8.20125	2.47e-34	-1.52444	0.0812445	-5.91142	6.46e-10	40S_ribosomal_protein_S11
LBRM2904_13.0700	-4.31267	2.61e-09	-8.90341	2.08e-39	-1.47376	0.0934902	-6.0645	3.21e-10	40S_ribosomal_protein_S12
LBRM2904_33.3610	-3.4403	4.18e-07	-7.00625	6.26e-27	-1.09113	0.193801	-4.65707	4.64e-07	40S_ribosomal_protein_S13
LBRM2904_28.1050	-3.80094	6.66e-08	-7.4463	5.97e-29	-1.15023	0.18052	-4.7956	3.85e-07	40S_ribosomal_protein_S14
LBRM2904_30.3680	-3.80934	3.2e-08	-7.6091	1.22e-31	-1.13509	0.174997	-4.93485	8.47e-08	40S_ribosomal_protein_S14
LBRM2904_22.0330	-3.96955	4.48e-08	-7.58391	1.87e-28	-1.22096	0.167535	-4.83532	6.32e-07	40S_ribosomal_protein_S15
LBRM2904_22.0360	-3.40204	3.5e-07	-6.80199	2.45e-26	-1.11354	0.176768	-4.51348	6.49e-07	40S_ribosomal_protein_S15
LBRM2904_29.1920	-3.69299	2.67e-07	-7.26397	3.35e-26	-1.28949	0.145987	-4.86047	5.73e-07	40S_ribosomal_protein_S15A
LBRM2904_26.0820	-4.41198	2.46e-08	-8.87645	1.6e-32	-1.8873	0.0555723	-6.35177	2.3e-09	40S_ribosomal_protein_S16
LBRM2904_26.0830	-3.82191	9.09e-08	-7.27739	7.91e-27	-1.43961	0.102871	-4.89508	3.59e-07	40S_ribosomal_protein_S16
LBRM2904_28.2750	-3.74364	4.14e-08	-7.41062	1.52e-30	-1.769	0.0384667	-5.43598	3.27e-09	40S_ribosomal_protein_S17
LBRM2904_28.2760	-3.6067	5.26e-07	-7.12297	5.89e-25	-1.7228	0.058653	-5.23907	8.91e-08	40S_ribosomal_protein_S17
LBRM2904_35.0930	-3.30379	1.86e-06	-6.60006	7.96e-23	-1.12617	0.193005	-4.42244	3.27e-06	40S_ribosomal_protein_S18
LBRM2904_35.0940	-3.82762	5.27e-08	-8.13137	4.21e-34	-1.48104	0.0883295	-5.78478	1.16e-09	40S_ribosomal_protein_S18
LBRM2904_20.3120	-3.63237	2.81e-07	-7.15717	3.56e-26	-1.31966	0.132243	-4.84446	4.32e-07	40S_ribosomal_protein_S19-like_protein
LBRM2904_29.2970	-3.58672	2.53e-07	-7.20166	2.65e-27	-1.41883	0.10121	-5.03377	9.58e-08	40S_ribosomal_protein_S19-like_protein
LBRM2904_19.0040	-3.70321	4.57e-08	-7.328	2.4e-30	-1.18281	0.152661	-4.8076	1.17e-07	40S_ribosomal_protein_S2
LBRM2904_32.0450	-3.76494	3.87e-08	-7.45723	9.94e-31	-1.3034	0.1207	-4.99569	5.25e-08	40S_ribosomal_protein_S2
LBRM2904_11.0830	-3.80672	1.52e-07	-7.16543	3.07e-25	-1.58777	0.0786135	-4.94648	4.31e-07	40S_ribosomal_protein_S21
LBRM2904_11.0840	-3.83799	1.3e-09	-8.2716	4.62e-44	-2.45071	0.0018897	-6.88432	1.54e-15	40S_ribosomal_protein_S21
LBRM2904_21.1300	-3.83316	5.03e-08	-7.59689	3.43e-30	-1.22203	0.154892	-4.98576	1.24e-07	40S_ribosomal_protein_S23
LBRM2904_21.1310	-3.54904	1.07e-06	-6.4549	5.43e-20	-1.35266	0.13671	-4.25853	1.91e-05	40S_ribosomal_protein_S23
LBRM2904_35.3080	-2.0408	0.027356	-5.31434	1.01e-07	-1.04404	0.370613	-4.31759	0.00148802	40S_ribosomal_protein_S24e
LBRM2904_35.3090	-3.53875	0.490622	-7.18598	0.165281	-4.05382	0.528023	-7.70105	0.290645	40S_ribosomal_protein_S24e
LBRM2904_18.0510	-4.25454	2.07e-09	-9.20456	3.87e-43	-1.16683	0.170173	-6.11685	1.13e-10	40S_ribosomal_protein_S27-1
LBRM2904_15.1040	-4.21258	6.47e-09	-8.55457	3.72e-36	-1.43125	0.10461	-5.77324	2.43e-09	40S_ribosomal_protein_S3
LBRM2904_30.0700	-2.72716	1.41e-05	-6.00337	2.29e-22	-0.946599	0.230645	-4.22281	1.34e-06	40S_ribosomal_protein_S30
LBRM2904_30.0710	-3.04333	6.91e-07	-7.64557	4.72e-36	-0.559895	0.45704	-5.16214	1.55e-09	40S_ribosomal_protein_S30
LBRM2904_30.0720	-3.2963	6.28e-07	-6.75554	2.36e-26	-1.3684	0.098588	-4.82764	8.83e-08	40S_ribosomal_protein_S30
LBRM2904_26.1620	-3.15258	1.71e-06	-6.65366	1.85e-25	-0.926277	0.256335	-4.42736	9.65e-07	40S_ribosomal_protein_S33
LBRM2904_26.1630	-3.62977	3.03e-07	-6.88696	3.11e-24	-1.33313	0.129612	-4.59032	1.76e-06	40S_ribosomal_protein_S33
LBRM2904_34.0410	-3.88972	9.67e-08	-8.59513	5.26e-35	-1.84807	0.043933	-6.55347	4.98e-11	40S_ribosomal_protein_S3A
LBRM2904_34.0420	-4.05109	2.49e-08	-7.52125	3.92e-28	-1.65473	0.0656422	-5.12488	1.26e-07	40S_ribosomal_protein_S3A
LBRM2904_13.1360	-4.44863	2.83e-09	-8.64573	3.93e-35	-1.6944	0.0644389	-5.89149	3e-09	40S_ribosomal_protein_S4
LBRM2904_13.1370	-4.48003	1.79e-08	-8.27186	1.99e-28	-1.81321	0.0651053	-5.60505	1.25e-07	40S_ribosomal_protein_S4
LBRM2904_11.1040	-4.06069	1.23e-08	-8.19503	2.6e-34	-1.4758	0.0910436	-5.61015	3.95e-09	40S_ribosomal_protein_S5
LBRM2904_11.1050	-3.97343	2.62e-08	-7.56051	2.53e-29	-1.64352	0.0629252	-5.2306	4.24e-08	40S_ribosomal_protein_S5
LBRM2904_21.2160	-3.9166	3.05e-08	-7.68845	9.22e-31	-1.21013	0.159968	-4.98199	1.34e-07	40S_ribosomal_protein_S6
LBRM2904_34.1860	-4.0444	3.54e-08	-7.87618	5.88e-30	-1.19695	0.179497	-5.02873	2.97e-07	40S_ribosomal_protein_S6
LBRM2904_24.2240	-3.472	2.86e-07	-6.99489	2.95e-27	-1.38529	0.0999813	-4.90818	8.93e-08	40S_ribosomal_protein_S8
LBRM2904_24.2250	-3.54502	2.28e-07	-7.20456	3.48e-28	-1.43113	0.0934902	-5.09067	4.28e-08	40S_ribosomal_protein_S8
LBRM2904_35.6970	-2.94468	1.71e-06	-8.55871	2.76e-44	-0.889111	0.24406	-6.50314	1.23e-13	40S_ribosomal_protein_S8
LBRM2904_07.0720	-3.56259	1.24e-07	-7.06553	3.01e-28	-1.10208	0.181939	-4.60502	3.97e-07	40S_ribosomal_protein_S9
LBRM2904_35.1210	-3.90739	5.6e-08	-7.54624	1.56e-28	-1.21394	0.167165	-4.85278	4.88e-07	40S_ribosomal_protein_S9
LBRM2904_35.5420	-4.11417	4.9e-09	-8.6509	3.65e-39	-1.39747	0.101905	-5.9342	2.79e-10	40S_ribosomal_protein_SA
LBRM2904_35.5530	-3.78451	1.38e-07	-7.91263	7.25e-31	-1.43424	0.106458	-5.56237	1.09e-08	40S_ribosomal_protein_SA
LBRM2904_33.3420	-2.93958	8.39e-06	-8.14611	3.85e-31	-1.05372	0.20355	-6.26025	9.92e-11	46_kD_virulence_factor
LBRM2904_19.1030	-2.83539	7.17e-05	-8.17443	1.63e-30	-0.377295	0.682695	-5.71634	1.4e-08	4-coumarate:coa_ligase-like_protein
LBRM2904_34.3740	-2.00929	0.0339721	-6.64344	1.78e-12	-2.85401	0.0231144	-7.48816	2.27e-08	4E-interacting_protein
LBRM2904_30.0810	-4.02786	3.96e-09	-9.80471	5.51e-48	-1.96864	0.0211402	-7.74549	6.7e-16	4-methyl-5(beta-hydroxyethyl)-thiazole_monophosphate_synthesis_protein
LBRM2904_20.4170	-3.79758	3.34e-10	-8.74941	4.24e-50	-1.33894	0.0671461	-6.29078	3.67e-14	50S_ribosomal_protein_L13-like_protein
LBRM2904_16.0170	-3.05271	2.44e-06	-7.40291	1.38e-31	-1.33259	0.103099	-5.68278	3.13e-10	50S_ribosomal_protein_L17
LBRM2904_32.3180	-3.02833	2.37e-06	-7.80869	2.54e-35	-1.3521	0.0959574	-6.13247	1.06e-11	50S_ribosome-binding_GTPase
LBRM2904_22.0380	-3.48656	1.25e-07	-9.19656	9.34e-46	-1.52722	0.0642328	-7.23722	6.95e-15	50S_ribosome-binding_GTPase/Dynamin_family
LBRM2904_22.0680	-3.2205	4.63e-06	-7.92411	2.42e-27	-2.54373	0.00576955	-7.24734	1.75e-12	50S_ribosome-binding_GTPase/Dynamin_family
LBRM2904_23.0940	-3.03145	7.22e-06	-8.46439	8.41e-36	-0.836161	0.321202	-6.2691	6.57e-11	50S_ribosome-binding_GTPase/Dynamin_family
LBRM2904_06.0260	-3.46643	1.35e-06	-9.2835	8.35e-40	-1.36738	0.128724	-7.18444	1.08e-12	5'-3'_exoribonuclease_A
LBRM2904_17.1430	-3.19429	6.59e-06	-8.32362	1.36e-32	-1.17888	0.186701	-6.30821	2.52e-10	5'-3'_exoribonuclease_B
LBRM2904_23.0550	-3.11675	7.31e-06	-8.38926	2.15e-34	-1.08494	0.213501	-6.35745	8.5e-11	5'-3'_exoribonuclease_C
LBRM2904_35.1870	-3.58974	3.45e-07	-8.88299	1.21e-38	-1.34533	0.124674	-6.63859	1.08e-11	5'-3'_exoribonuclease_D
LBRM2904_22.0570	-2.92493	6.76e-06	-7.5732	9.08e-32	-1.46143	0.0784401	-6.1097	3.34e-11	5'a2rel-related_protein
LBRM2904_22.0700	-3.38035	1.07e-07	-8.30472	1.25e-39	-1.36206	0.0846597	-6.28644	1.77e-12	5'a2rel-related_protein
LBRM2904_29.2170	-2.68475	0.000140801	-8.15815	5.26e-31	0.0960133	0.921374	-5.37739	6.53e-08	5'-AMP-activated_protein_kinase_catalytic_subunit_alpha
LBRM2904_23.1260	-3.55106	4.57e-08	-8.98508	1.53e-42	-1.15379	0.145217	-6.58781	7.32e-13	5-formyltetrahydrofolate_cyclo-ligase_family
LBRM2904_29.1030	-3.1997	9.42e-06	-8.44424	1.76e-32	-0.902506	0.316834	-6.14705	1.25e-09	5-histidylcysteine_sulfoxide_synthase
LBRM2904_31.0010	-2.32007	0.000655807	-8.04535	2.78e-32	0.56755	0.511012	-5.15773	8.14e-08	5-methyltetrahydropteroyltriglutamate-homocysteine_S-methyltransferase
LBRM2904_18.1070	-3.03174	1.77e-05	-8.3672	5.46e-33	-1.19638	0.180826	-6.53184	6.59e-11	5-oxoprolinase
LBRM2904_11.1210	-2.91202	0.00326999	-7.68141	3.11e-10	-2.01585	0.112305	-6.78524	1.56e-05	60Kd_inner_membrane_protein
LBRM2904_11.1260	-2.7564	3.12e-05	-8.11514	1.45e-30	-1.50127	0.0777944	-6.86001	2.95e-12	60Kd_inner_membrane_protein
LBRM2904_34.4310	-2.95835	5.25e-06	-7.58331	5.04e-32	-0.590579	0.465725	-5.21554	9.37e-09	60Kd_inner_membrane_protein
LBRM2904_15.0420	-3.24996	6.94e-07	-6.4815	1.05e-24	-1.4038	0.0880782	-4.63534	2.2e-07	60S_acidic_ribosomal_protein
LBRM2904_15.0430	-3.94775	9.53e-08	-6.89501	1.15e-22	-1.78211	0.0553057	-4.72936	2.03e-06	60S_acidic_ribosomal_protein
LBRM2904_35.5050	-2.87575	2.66e-06	-8.4677	3.59e-43	-1.50163	0.0562817	-7.09359	1.12e-15	60S_acidic_ribosomal_protein
LBRM2904_27.1340	-4.37483	7.47e-09	-7.81635	2.65e-28	-1.77015	0.0581627	-5.21167	2.09e-07	60S_acidic_ribosomal_protein_P0
LBRM2904_27.1350	-4.21184	8.42e-09	-8.10462	3.01e-32	-1.7298	0.0561896	-5.62259	7.81e-09	60S_acidic_ribosomal_protein_P0
LBRM2904_03.0410	-3.33525	4.99e-07	-6.94045	1.49e-27	-1.22989	0.135864	-4.83509	9.01e-08	60S_acidic_ribosomal_protein_P2
LBRM2904_03.0420	-3.33189	1.5e-07	-6.67453	3.6e-28	-1.27148	0.105435	-4.61412	7.81e-08	60S_acidic_ribosomal_protein_P2
LBRM2904_15.1210	-3.99895	1.32e-08	-8.01685	9.02e-34	-1.33617	0.119176	-5.35407	1.19e-08	60S_acidic_ribosomal_protein_P2
LBRM2904_30.3810	-3.38118	2.71e-07	-7.27911	6.52e-31	-0.874429	0.277108	-4.77236	8.85e-08	60S_acidic_ribosomal_protein_P2
LBRM2904_30.3820	-3.5459	1.04e-07	-7.4548	8.69e-32	-1.03804	0.202493	-4.94694	3.92e-08	60S_acidic_ribosomal_protein_P2
LBRM2904_14.0140	-4.26243	1.42e-10	-9.21752	1.04e-47	-2.63476	0.00134829	-7.58985	9.73e-17	60S_ribosomal_protein
LBRM2904_04.0880	-3.99396	3.59e-08	-7.66011	4.21e-29	-1.45167	0.102736	-5.11782	1.32e-07	60S_ribosomal_protein_L10
LBRM2904_04.1070	-4.40649	4.87e-09	-8.87074	4.15e-36	-2.15284	0.0220244	-6.61709	6.02e-11	60S_ribosomal_protein_L10
LBRM2904_18.0480	-4.08089	5.51e-08	-8.97339	3.65e-36	-2.02259	0.0323967	-6.91509	1.54e-11	60S_ribosomal_protein_L10a
LBRM2904_35.4130	-3.82421	8.44e-08	-7.78219	1.72e-30	-1.54756	0.0803384	-5.50554	1.1e-08	60S_ribosomal_protein_L10a
LBRM2904_04.0620	-3.94285	5.19e-08	-7.70862	2.29e-29	-1.51604	0.090291	-5.28182	5.54e-08	60S_ribosomal_protein_L11_(L5
LBRM2904_22.0030	-3.21272	9.59e-07	-6.75224	1.23e-26	-1.33407	0.10461	-4.87359	5.63e-08	60S_ribosomal_protein_L11_(L5
LBRM2904_24.2380	-3.49861	2.92e-07	-6.97159	1.16e-26	-1.179	0.161774	-4.65199	4.85e-07	60S_ribosomal_protein_L12
LBRM2904_34.2070	-3.14713	1.95e-06	-7.01015	8.15e-28	-0.998737	0.224315	-4.86175	9.06e-08	60S_ribosomal_protein_L12
LBRM2904_29.2590	-3.55391	3.38e-07	-7.68593	1.33e-30	-1.33671	0.122935	-5.46873	8.61e-09	60S_ribosomal_protein_L13
LBRM2904_29.2600	-3.33531	8.84e-07	-6.79314	2.58e-25	-1.37944	0.10461	-4.83726	1.8e-07	60S_ribosomal_protein_L13
LBRM2904_15.0220	-4.096	9.75e-09	-7.53814	2.23e-29	-1.40975	0.10494	-4.85189	3.14e-07	60S_ribosomal_protein_L13a
LBRM2904_20.0960	-4.1281	1.35e-08	-7.75403	6.34e-30	-1.46179	0.0997343	-5.08773	1.43e-07	60S_ribosomal_protein_L13a
LBRM2904_22.1380	-1.85045	0.00170095	-4.8361	1.55e-16	-0.79331	0.289529	-3.77896	5.26e-06	60S_ribosomal_protein_L14
LBRM2904_22.1420	-4.60139	0.000319418	-9.31091	5.16e-08	-1.91339	0.230229	-6.62291	0.00191382	60S_ribosomal_protein_L14
LBRM2904_24.0080	-3.6863	1.15e-07	-7.41072	3.95e-29	-1.01752	0.229801	-4.74195	4.15e-07	60S_ribosomal_protein_L17
LBRM2904_32.0430	-3.81827	9.36e-08	-7.10809	1.09e-25	-1.47353	0.0959574	-4.76336	7.23e-07	60S_ribosomal_protein_L17
LBRM2904_13.0690	-3.94837	3.32e-08	-7.85642	2.42e-31	-1.22361	0.160098	-5.13165	8.04e-08	60S_ribosomal_protein_L18
LBRM2904_35.4920	-3.86744	5.77e-08	-8.03563	1.46e-32	-1.24597	0.153018	-5.41416	1.68e-08	60S_ribosomal_protein_L18
LBRM2904_34.0510	-4.07647	8.74e-09	-8.9021	2.14e-40	-1.34686	0.118083	-6.1725	9.42e-11	60S_ribosomal_protein_L18a
LBRM2904_06.0420	-3.88501	2.7e-08	-7.23947	3.89e-28	-1.58314	0.0669945	-4.9376	1.22e-07	60S_ribosomal_protein_L19
LBRM2904_06.0430	-3.95205	3.45e-08	-7.27922	4.43e-27	-1.45989	0.0973946	-4.78706	5.67e-07	60S_ribosomal_protein_L19
LBRM2904_32.4130	-3.59259	1.3e-07	-7.08491	7.67e-28	-1.35877	0.106458	-4.85109	1.28e-07	60S_ribosomal_protein_L2
LBRM2904_34.1320	-4.36285	8.16e-10	-10.2115	1.27e-44	-2.80424	0.00143832	-8.65291	2.37e-17	60S_ribosomal_protein_L2
LBRM2904_34.1330	-4.48781	2.68e-09	-7.79527	1.21e-28	-1.7324	0.0611576	-5.03986	4e-07	60S_ribosomal_protein_L2
LBRM2904_16.0450	-3.93979	5.37e-08	-8.06871	6.65e-32	-1.87891	0.0386681	-6.00783	8.52e-10	60S_ribosomal_protein_L21
LBRM2904_20.4140	-3.59305	1.23e-07	-6.86059	2.44e-26	-1.4408	0.0879956	-4.70834	2.75e-07	60S_ribosomal_protein_L21
LBRM2904_35.3560	-3.60151	2.37e-07	-6.609	2.89e-23	-1.37772	0.110976	-4.38521	3.25e-06	60S_ribosomal_protein_L22
LBRM2904_35.4820	-3.88957	5.34e-08	-7.6933	6.09e-30	-1.04935	0.226084	-4.85308	4.11e-07	60S_ribosomal_protein_L22
LBRM2904_34.3560	-3.09489	1.22e-07	-5.58078	1.04e-23	-1.31429	0.0713736	-3.80018	1.41e-06	60S_ribosomal_protein_L23
LBRM2904_34.3570	-3.51244	3.26e-07	-7.16817	1.34e-27	-1.24275	0.144559	-4.89849	1.56e-07	60S_ribosomal_protein_L23
LBRM2904_11.0950	-2.54584	6.76e-05	-8.10558	4.36e-36	-0.745775	0.355336	-6.30552	7.38e-12	60S_ribosomal_protein_L24
LBRM2904_24.2220	-3.71378	1.15e-07	-7.44623	5.18e-29	-1.10764	0.196369	-4.8401	2.93e-07	60S_ribosomal_protein_L26
LBRM2904_34.1540	-3.66749	1.14e-07	-7.21569	5.62e-28	-1.19098	0.160909	-4.73917	3.69e-07	60S_ribosomal_protein_L26
LBRM2904_34.3530	-3.01127	3.14e-06	-6.28693	1.34e-23	-1.29381	0.112716	-4.56947	2.88e-07	60S_ribosomal_protein_L27A/L29
LBRM2904_34.3550	-3.70263	1.09e-07	-7.7261	2.5e-31	-1.63585	0.061222	-5.65933	2.15e-09	60S_ribosomal_protein_L27A/L29
LBRM2904_11.1160	-3.14945	0.0135001	-6.13552	1.39e-06	-1.57694	0.329739	-4.56301	0.0112389	60S_ribosomal_protein_L28
LBRM2904_11.1180	-3.65143	0.00649022	-6.4438	1.38e-06	-1.89703	0.265915	-4.68941	0.0131754	60S_ribosomal_protein_L28
LBRM2904_34.0250	-3.28172	7.17e-07	-6.22115	1.46e-22	-0.937852	0.250249	-3.87728	1.7e-05	60S_ribosomal_protein_L30
LBRM2904_21.2100	-3.55925	1.1e-07	-7.48862	8.88e-32	-0.937271	0.250547	-4.86664	7.42e-08	60S_ribosomal_protein_L32
LBRM2904_18.1510	-3.59525	1.37e-07	-6.76101	1.99e-25	-1.12082	0.180257	-4.28658	3.09e-06	60S_ribosomal_protein_L34
LBRM2904_35.4110	-3.50429	1.24e-07	-7.5771	3.94e-33	-1.39191	0.0909032	-5.46472	1.28e-09	60S_ribosomal_protein_L34
LBRM2904_21.0770	-3.1984	8.84e-07	-7.33393	1.69e-31	-0.85165	0.287957	-4.98718	2.21e-08	60S_ribosomal_protein_L36
LBRM2904_34.4770	NA	NA	NA	NA	NA	NA	NA	NA	60S_ribosomal_protein_L37
LBRM2904_34.4950	-0.19575	0.970623	-0.157455	0.976174	-0.143626	0.982866	-0.105331	0.98884	60S_ribosomal_protein_L37
LBRM2904_21.2200	-3.16064	7.11e-07	-6.5927	6.29e-27	-0.919722	0.241787	-4.35178	5.53e-07	60S_ribosomal_protein_L37a
LBRM2904_35.2020	-3.99471	9.72e-09	-8.43791	7.81e-38	-1.28859	0.12804	-5.73179	7.98e-10	60S_ribosomal_protein_L37a
LBRM2904_16.1140	-3.69499	1.01e-07	-7.89739	5.79e-33	-1.46612	0.0886419	-5.66853	1.67e-09	60S_ribosomal_protein_L39
LBRM2904_29.2500	-3.12452	6.56e-07	-7.5462	1.92e-35	-1.08503	0.164231	-5.50671	2.12e-10	60S_ribosomal_protein_L39
LBRM2904_13.1830	-3.49694	1.84e-07	-6.81968	1.39e-26	-0.932275	0.254371	-4.25502	2.58e-06	60S_ribosomal_protein_L44
LBRM2904_33.3710	-3.21404	7.6e-07	-7.20233	1.6e-30	-1.00476	0.21085	-4.99305	2.03e-08	60S_ribosomal_protein_L44
LBRM2904_34.1730	-3.91162	2.09e-07	-8.44175	1.59e-31	-1.72043	0.0682708	-6.25056	1.23e-09	60S_ribosomal_protein_L5
LBRM2904_34.1740	NA	NA	NA	NA	NA	NA	NA	NA	60S_ribosomal_protein_L5
LBRM2904_34.1750	-3.73092	6.88e-10	-8.67932	1.61e-49	-1.52856	0.0389804	-6.47696	8.18e-15	60S_ribosomal_protein_L5
LBRM2904_34.1760	-3.67561	2.93e-07	-7.78843	9.61e-30	-1.37621	0.12226	-5.48903	1.86e-08	60S_ribosomal_protein_L5
LBRM2904_15.1090	-3.60956	3.18e-07	-7.74727	2.28e-30	-1.33336	0.128724	-5.47108	1.26e-08	60S_ribosomal_protein_L6
LBRM2904_33.0820	-3.46569	2.95e-07	-6.82034	4.96e-26	-1.05372	0.204789	-4.40838	1.47e-06	60S_ribosomal_protein_L6
LBRM2904_18.0220	-2.692	9.1e-06	-8.65064	4.04e-44	-1.41151	0.0696391	-7.37015	1.35e-16	60S_ribosomal_protein_L7
LBRM2904_26.0170	-3.72059	1.49e-07	-7.79707	8.65e-31	-1.45881	0.0970044	-5.53528	8.21e-09	60S_ribosomal_protein_L7
LBRM2904_07.0540	-3.9236	2.1e-07	-7.62277	5.93e-26	-1.78818	0.060356	-5.48735	8.71e-08	60S_ribosomal_protein_L7a
LBRM2904_07.0550	-3.92341	3.52e-08	-7.39726	3.2e-28	-1.75447	0.0482823	-5.22833	4.17e-08	60S_ribosomal_protein_L7a
LBRM2904_21.1290	-3.77452	1.04e-07	-7.73037	2.16e-30	-1.28702	0.140407	-5.24287	4.35e-08	60S_ribosomal_protein_L9
LBRM2904_30.3440	-3.85565	9.28e-08	-8.07452	5.72e-32	-1.21425	0.169446	-5.43312	2.42e-08	60S_ribosomal_protein_L9
LBRM2904_34.3140	-3.73287	1.27e-07	-7.67263	4.05e-30	-1.64413	0.0629252	-5.58389	5.48e-09	60S_ribosomal_subunit_protein_L31
LBRM2904_26.1770	-2.97488	1.27e-06	-8.94581	3.59e-42	-1.26853	0.1003	-7.23946	2.62e-15	6-O-methylguanine_DNA_methyltransferase
LBRM2904_03.0780	-2.78457	7.23e-05	-7.84745	1.42e-29	-1.76159	0.0550504	-6.82447	9.44e-12	6-phosphofructo-2-kinase/fructose-2_-6-biphosphatase
LBRM2904_07.0800	-2.74876	0.000174051	-7.70767	3.65e-26	-0.296982	0.758106	-5.25589	3.39e-07	6-phosphofructo-2-kinase/fructose-2_-6-biphosphatase
LBRM2904_26.0300	-3.12598	1.67e-06	-8.58077	2.95e-39	-0.500745	0.534801	-5.95554	9.97e-11	6-phosphofructo-2-kinase/fructose-2_-6-biphosphatase-1-like_protein
LBRM2904_35.0150	-2.56766	0.000447036	-7.64645	3.3e-25	0.407621	0.667063	-4.67117	6.47e-06	6-phosphofructo-2-kinase/fructose-2_-6-bisphosphatas
LBRM2904_34.3180	-3.85296	1.75e-07	-9.3973	1.08e-38	-1.95327	0.0361997	-7.49761	3.98e-13	6-phosphogluconate_dehydrogenase
LBRM2904_24.0020	-3.18511	3e-06	-8.43195	2.64e-31	-2.01296	0.0228965	-7.2598	5.96e-13	6-phosphogluconolactonase
LBRM2904_26.2660	-2.93279	4.25e-07	-7.47089	7.48e-32	-2.15331	0.00382133	-6.69141	2.07e-14	6-phosphogluconolactonase
LBRM2904_20.2500	-3.17677	1.8e-05	-8.7684	7.6e-32	-1.45434	0.123678	-7.04597	3.08e-11	8-oxoguanine_DNA_glycosylase
LBRM2904_28.2290	-3.29872	1.36e-06	-8.1144	1.08e-33	-1.09436	0.197579	-5.91003	5.15e-10	A/G-specific_adenine_glycosylase
LBRM2904_35.6370	-3.51838	2.93e-07	-8.9866	1.09e-40	-0.427806	0.612156	-5.89602	4.89e-10	A_distinct_subfamily_of_CDD/CDA-like_deaminases
LBRM2904_29.1020	-2.36669	0.000114453	-7.40784	7.01e-29	-0.328912	0.678412	-5.37006	3.2e-09	A-1_protein
LBRM2904_16.0030	-3.08137	1.92e-06	-7.57135	1.12e-32	-1.25161	0.124248	-5.74159	2.21e-10	AAA_domain/Adenylate_kinase
LBRM2904_25.1450	-3.39499	6.87e-08	-8.8155	1.06e-42	-2.094	0.00890138	-7.51452	1.53e-16	AAA_domain/Conserved_hypothetical_ATP_binding_protein
LBRM2904_13.1500	-3.38804	1.65e-06	-8.21717	5.85e-33	-1.06622	0.224398	-5.89535	1.66e-09	AAA_domain/Dpy-30_motif_containing_protein
LBRM2904_28.1180	-2.77898	1.09e-05	-7.93461	5.28e-35	-0.414132	0.60298	-5.56975	6.33e-10	AAA_domain/Shikimate_kinase
LBRM2904_30.1670	-2.39963	0.000452776	-7.39414	3.9e-27	-0.55426	0.523108	-5.54877	1.09e-08	AAA_domain_(Cdc48_subfamily)/AAA_domain_(dynein-related_subfamily)
LBRM2904_27.2550	-4.04889	0.00238682	-8.51763	2.98e-10	-2.74315	0.110757	-7.21189	0.000141701	AAA_domain_(Cdc48_subfamily)/AAA_domain_(dynein-related_subfamily)/C-terminal
LBRM2904_33.1500	-3.08065	1.07e-06	-8.00555	4.79e-38	-0.46817	0.548084	-5.39307	7.78e-10	AAA_domain_(dynein-related_subfamily)/ATPase_family_associated_with_various_cellular_activities_(AAA)
LBRM2904_20.0350	-3.22175	1.82e-06	-8.55121	1.97e-37	0.141896	0.875698	-5.18756	3.15e-08	AAA_domain_(dynein-related_subfamily)/ATPase_family_associated_with_various_cellular_activities_(AAA)/AAA_domain_containing_protein
LBRM2904_08.1000	-3.47237	2.69e-06	-8.78366	5.29e-34	-2.43622	0.0114918	-7.7475	1.5e-13	AAA_domain_(dynein-related_subfamily)/von_Willebrand_factor_type_A_domain_containing_protein
LBRM2904_16.0530	-3.08955	4.15e-06	-7.75266	4.69e-32	-1.02382	0.222039	-5.68693	1.24e-09	AAA_domain_containing_protein
LBRM2904_29.2210	-2.67967	1.84e-05	-8.42082	3.18e-41	-1.40352	0.0805565	-7.14467	3.31e-15	AAA_domain_containing_protein
LBRM2904_30.0190	-2.45102	0.000207874	-7.20548	8.88e-27	-0.946111	0.258508	-5.70058	1.79e-09	AAA_domain_containing_protein
LBRM2904_30.1280	-4.05871	8.37e-09	-8.97725	2.69e-40	-1.32381	0.121887	-6.24235	6.56e-11	AAA_domain_containing_protein
LBRM2904_09.1370	-3.17789	3.33e-06	-8.42966	3.76e-36	-1.57926	0.0699682	-6.83103	1.55e-12	AAA_family_ATPase
LBRM2904_30.2570	-2.25773	0.000681422	-7.57444	9.77e-29	-0.932002	0.269693	-6.24871	8.7e-11	AAA_family_ATPase-like_protein
LBRM2904_30.2620	-2.40541	0.000348589	-7.58911	9.86e-29	-0.626626	0.462431	-5.81033	1.61e-09	AAA_family_ATPase-like_protein
LBRM2904_28.1980	-2.79499	7.48e-05	-8.20342	1.48e-31	-1.29319	0.151461	-6.70162	2.8e-11	AARP2CN_(NUC121)_domain/Protein_of_unknown_function_(DUF663)
LBRM2904_20.5750	-2.94951	4.64e-06	-8.21037	1.36e-37	-1.66109	0.0456887	-6.92194	6.75e-14	AATF_protein
LBRM2904_19.0810	-3.59218	1.41e-06	-9.39936	4.65e-38	-2.12385	0.027117	-7.93103	5.67e-14	ABC_transport_system_ATP-binding_protein
LBRM2904_11.1320	-2.77842	0.000303131	-6.97672	5.14e-19	-0.176181	0.867666	-4.37448	6.44e-05	ABC_transporter
LBRM2904_12.0820	-2.99781	1.07e-05	-8.3206	4.37e-35	-0.942211	0.269693	-6.26501	7.26e-11	ABC_transporter
LBRM2904_25.0520	-3.97722	1.42e-08	-9.29203	5.43e-43	-0.97039	0.24942	-6.28519	4.74e-11	ABC_transporter
LBRM2904_33.1620	-2.94961	1.64e-05	-7.90956	1.47e-31	-1.02456	0.234364	-5.9845	5.41e-10	ABC_transporter
LBRM2904_21.1050	-3.11519	2.78e-06	-8.19317	9.21e-36	-0.698039	0.397318	-5.77602	5.24e-10	ABC_transporter/ABC-2_type_transporter
LBRM2904_33.3400	-3.35505	2.27e-06	-8.47143	5.53e-34	-0.951745	0.28016	-6.06813	8.45e-10	ABC_transporter_family-like_protein
LBRM2904_33.3740	-2.83499	2.13e-05	-7.65477	8.48e-31	-0.0553125	0.952635	-4.8751	1.84e-07	ABC_transporter_family-like_protein
LBRM2904_29.1010	-2.4759	9.46e-05	-7.98611	5.61e-35	-0.593392	0.458804	-6.1036	2.71e-11	ABC_transporter-like_protein
LBRM2904_32.2130	-3.01265	3.56e-07	-8.45215	2.32e-45	-1.09077	0.137177	-6.53027	1.4e-14	ABC_transporter-like_protein
LBRM2904_08.0190	-3.80859	2.77e-08	-9.40378	4.55e-45	-1.55396	0.0668511	-7.14915	6.48e-14	ABC1_family
LBRM2904_10.1050	-3.22868	1.31e-06	-8.47213	6.64e-38	-1.54632	0.0678875	-6.78977	6.17e-13	ABC1_family
LBRM2904_35.6530	-3.64318	1.5e-07	-9.9243	6.18e-47	-1.28443	0.133268	-7.56555	1.39e-14	ABC1_family/Phosphotransferase_enzyme_family
LBRM2904_35.4950	-2.87999	3.41e-06	-8.90665	1.24e-45	-0.895554	0.246508	-6.92221	1.2e-14	ABC1_protein
LBRM2904_31.2580	-3.47435	2.96e-07	-8.97023	8.79e-42	-2.08193	0.0167764	-7.57781	2.65e-15	acetoin_dehydrogenase_e3_component-like_protein
LBRM2904_31.2930	-3.60593	1.52e-06	-9.20944	1.59e-36	-1.8845	0.0497683	-7.48802	1.13e-12	acetyl-CoA_carboxylase
LBRM2904_23.0530	-2.78334	8.61e-05	-7.92542	3.52e-28	0.895809	0.316151	-4.24627	2.39e-05	acetyl-CoA_synthetase
LBRM2904_23.0910	-3.65929	1.67e-06	-8.94337	4.82e-33	-0.726325	0.442398	-6.01041	1.26e-08	acetyl-CoA_synthetase
LBRM2904_07.0280	-3.33837	8.27e-07	-8.52075	1.72e-37	-0.623984	0.453678	-5.80637	6.61e-10	acetylornithine_deacetylase-like_protein
LBRM2904_03.0140	-3.43285	7.24e-08	-8.98456	1.25e-43	-1.82694	0.0231903	-7.37866	8.81e-16	acetyltransferase
LBRM2904_35.7620	-2.80992	4.37e-06	-8.71113	3.92e-43	-1.14837	0.136925	-7.04958	4.08e-15	acetyltransferase
LBRM2904_22.0490	-3.15537	5.5e-07	-7.75544	1.36e-36	-0.399896	0.606852	-4.99997	7.66e-09	Acetyltransferase_(GNAT)_domain/Acetyltransferase_(GNAT)_family
LBRM2904_30.1330	-3.061	2.45e-06	-7.91505	5.36e-35	0.0124597	0.987456	-4.84159	7.76e-08	Acetyltransferase_(GNAT)_family
LBRM2904_22.0350	-3.23871	1.48e-06	-8.80365	3.82e-40	-2.03028	0.0197964	-7.59521	2.82e-15	Acetyltransferase_(GNAT)_family/Acetyltransferase_(GNAT)_domain_containing_protein
LBRM2904_35.2960	-3.36421	5.77e-09	-9.46262	3.94e-57	-1.50782	0.0351839	-7.60624	1.22e-19	acetyltransferase-like_protein
LBRM2904_33.2560	-3.65089	6.62e-08	-8.54491	1e-38	-0.884904	0.280093	-5.77892	4.24e-10	Acid_Phosphatase
LBRM2904_35.2620	-3.63729	6.88e-08	-9.01872	6.86e-43	-1.68707	0.0459883	-7.0685	6.17e-14	acid_phosphatase
LBRM2904_01.0300	-3.14395	5.85e-07	-8.88073	1.27e-43	-1.75553	0.029317	-7.4923	2.38e-16	acidocalcisomal_exopolyphosphatase
LBRM2904_11.0200	-3.69686	9.77e-08	-9.51071	8.19e-45	-2.22502	0.0116633	-8.03887	2.16e-16	acidocalcisomal_pyrophosphatase
LBRM2904_18.0610	-4.40336	7e-09	-10.0691	3.28e-44	-2.28679	0.0166327	-7.95254	2.4e-14	aconitase
LBRM2904_04.1370	-3.89038	7.01e-09	-9.45836	2.99e-49	-1.5863	0.0562817	-7.15428	9.54e-15	actin
LBRM2904_23.1030	-2.99088	7.19e-06	-8.08707	2.82e-34	-0.220239	0.800345	-5.31642	1.22e-08	actin_interacting_protein-like_protein
LBRM2904_24.1190	-3.45899	1.13e-06	-8.26822	7.75e-33	-1.68572	0.0619864	-6.49495	5.46e-11	actin-interacting_protein-like_protein
LBRM2904_13.1090	-3.17388	2.84e-06	-8.25808	3.34e-35	-0.492666	0.558642	-5.57686	3.38e-09	actin-like_protein
LBRM2904_15.1330	-4.1533	3.3e-09	-9.39596	7.39e-44	-1.71668	0.0471198	-6.95934	4.68e-13	actin-like_protein
LBRM2904_20.4250	-3.18125	8.58e-07	-8.03796	3.75e-35	0.140221	0.870558	-4.71649	1.65e-07	actin-like_protein
LBRM2904_21.0260	-3.56472	3.19e-08	-8.41926	2e-41	-0.95938	0.217979	-5.81392	4.49e-11	actin-like_protein
LBRM2904_29.2860	-2.8718	1.27e-05	-8.01161	1.72e-33	-0.341605	0.685654	-5.48141	4.06e-09	actin-like_protein
LBRM2904_34.0690	-2.64451	1.78e-05	-7.19039	1.52e-31	0.0176402	0.982866	-4.52824	1.65e-07	actin-like_protein
LBRM2904_35.3610	-2.96605	1.61e-05	-8.11809	5.2e-32	-0.431188	0.620396	-5.58323	8.74e-09	actin-like_protein
LBRM2904_19.1230	-2.87296	6.45e-06	-8.03489	3.48e-36	-0.590702	0.457292	-5.75263	1.9e-10	actin-related_protein_2
LBRM2904_18.0920	-2.51848	0.000143261	-7.29397	8.24e-28	-0.6524	0.435933	-5.42789	8.17e-09	actin-related_protein_2/3_complex_subunit_1
LBRM2904_15.1380	-3.46519	1.87e-07	-8.37144	1.08e-37	-1.84652	0.0287436	-6.75277	4.45e-13	actin-related_protein_3
LBRM2904_18.0200	-3.88255	7.71e-09	-8.94004	1.83e-44	-1.3699	0.094857	-6.42738	1.95e-12	Activator_of_Hsp90_ATPase
LBRM2904_13.0740	-3.52699	2.2e-07	-8.55786	1.74e-37	-0.805913	0.330718	-5.83678	5.51e-10	actyltransferase-like_protein
LBRM2904_27.0280	-4.15893	1.39e-09	-10.1613	1.46e-51	-2.37982	0.00553304	-8.38218	3.7e-18	Acyl_carrier_protein
LBRM2904_17.0810	-3.24748	1.29e-05	-8.14055	2.17e-28	-1.35085	0.152376	-6.24393	2.39e-09	Acyl_CoA_binding_protein
LBRM2904_17.0820	-3.49461	1.03e-08	-8.9751	1.34e-44	-0.88344	0.22755	-6.36393	4.21e-13	Acyl_CoA_binding_protein
LBRM2904_17.0840	-3.92463	1.41e-08	-9.64669	5.11e-46	-1.42021	0.0934902	-7.14227	1.14e-13	Acyl_CoA_binding_protein
LBRM2904_35.7150	-3.34148	9.1e-08	-8.3668	2.24e-39	0.118198	0.88529	-4.90713	1.86e-08	Acyl_CoA_binding_protein
LBRM2904_34.3310	-2.72725	2.43e-06	-9.00084	4.52e-49	-1.49888	0.043773	-7.77247	3.26e-19	acyl_transferase-like_protein
LBRM2904_09.0800	-2.83598	2.48e-05	-8.11365	7.11e-34	-0.835922	0.322207	-6.1136	1.43e-10	acyl-CoA_binding_protein
LBRM2904_20.2950	-3.78416	1.76e-09	-9.55931	4.12e-48	-3.24451	2.2e-05	-9.01967	2.99e-22	acyl-CoA_binding_protein
LBRM2904_07.0490	-3.30531	9.77e-07	-9.03766	2.47e-41	-1.42222	0.0939147	-7.15457	9.45e-14	acyl-CoA_dehydrogenase
LBRM2904_28.2700	-3.01696	2.34e-05	-8.00454	5.68e-30	-0.509993	0.569697	-5.49757	3.61e-08	acyl-CoA_dehydrogenase
LBRM2904_34.2590	-2.99251	3.94e-05	-8.20646	1.79e-29	0.517477	0.573278	-4.69647	4.41e-06	acyl-CoA_dehydrogenase
LBRM2904_27.2260	-3.33666	3.08e-07	-8.41931	3.3e-39	-0.717337	0.367817	-5.79998	1.52e-10	acyl-CoA_oxidase
LBRM2904_06.0930	-3.30046	1.28e-06	-8.20038	3.13e-34	-0.887141	0.291854	-5.78706	1.09e-09	acyl-coenzyme_a_dehydrogenase
LBRM2904_06.0950	-3.11566	1.18e-05	-8.09077	3.93e-30	-1.15616	0.197392	-6.13128	1.03e-09	acyl-coenzyme_a_dehydrogenase
LBRM2904_25.2040	-2.91834	3.05e-06	-7.92587	9.3e-37	-1.03165	0.18788	-6.03917	1.06e-11	acylphosphatase
LBRM2904_17.1200	-3.18202	8.53e-07	-8.68102	3.82e-42	-1.09993	0.170777	-6.59893	4.68e-13	Acyltransferase
LBRM2904_04.1160	-3.4741	1.16e-07	-9.01956	4.32e-43	-1.61024	0.0506494	-7.1557	1.61e-14	acyltransferase-like_protein
LBRM2904_35.7360	-3.54074	6.45e-07	-8.72792	6.33e-36	-1.09404	0.212727	-6.28122	2.1e-10	adaptin_complex_1_subunit
LBRM2904_11.1070	-3.03493	1.64e-05	-8.83789	2.14e-35	-0.994138	0.260907	-6.7971	1.7e-11	adaptin-related_protein-like_protein
LBRM2904_22.0990	-3.4759	4.48e-08	-8.72227	4.7e-44	-0.516063	0.499998	-5.76243	5.23e-11	adaptor_complex_AP-1_medium_subunit
LBRM2904_24.1650	-2.96675	1.43e-06	-7.52964	5.63e-35	-0.855479	0.260764	-5.41837	3.25e-10	adaptor_complex_AP-3_small_subunit
LBRM2904_08.0010	-3.43078	1.66e-06	-8.25592	2.58e-32	-1.88197	0.0407609	-6.70711	2.1e-11	adaptor_complex_protein_(AP)_3_delta_subunit_1
LBRM2904_08.0080	-3.55959	3.3e-07	-8.93558	1.55e-39	-1.68879	0.0560631	-7.06477	4.44e-13	adaptor_complex_protein_(AP)_3_delta_subunit_1
LBRM2904_34.2040	-2.7234	0.000124302	-8.19484	2.93e-30	-0.500725	0.578703	-5.97216	3.48e-09	adenine_aminohydrolase
LBRM2904_26.0140	-3.49207	2.31e-08	-9.17901	6.35e-51	-1.9075	0.015658	-7.59444	7.71e-18	adenine_phosphoribosyltransferase
LBRM2904_33.0240	-4.20678	2.02e-10	-8.68336	7.36e-43	-1.4598	0.0674706	-5.93638	2.55e-11	adenosine_deaminase-like_protein
LBRM2904_30.0960	-4.21702	4.98e-10	-10.4574	8.88e-56	-2.49999	0.00295283	-8.74035	6.6e-20	adenosine_kinase
LBRM2904_04.0390	-3.2473	1.55e-05	-8.42988	4.82e-30	-1.45985	0.127632	-6.64243	3.39e-10	adenosine_monophosphate_deaminase
LBRM2904_32.2660	-3.27511	2.71e-06	-8.25542	1.69e-33	-0.715202	0.408295	-5.69551	4.27e-09	adenosine_monophosphate_deaminase
LBRM2904_34.4490	-3.17959	9.8e-06	-8.58605	2.08e-33	-2.07397	0.0273139	-7.48043	3.66e-13	adenosine_monophosphate_deaminase
LBRM2904_05.1530	-3.1598	4.16e-05	-7.84896	6.28e-20	-0.440265	0.655826	-5.12943	7.99e-06	adenylate_cyclase_regulatory_protein-like_protein
LBRM2904_19.1660	-3.37116	6.67e-06	-9.12198	6.13e-19	-0.394106	0.678427	-6.14493	1.14e-06	adenylate_cyclase_regulatory_protein-like_protein
LBRM2904_04.1080	-3.64256	2.71e-07	-8.86016	1.96e-37	-1.09061	0.209457	-6.30821	1.26e-10	adenylate_kinase
LBRM2904_20.0110	-3.83879	3.11e-07	-9.75755	5.07e-39	-3.01864	0.00172389	-8.93741	1.08e-16	adenylate_kinase
LBRM2904_21.1530	-3.80736	2.25e-07	-9.65517	3.41e-41	-0.768763	0.391102	-6.61658	7.6e-11	adenylate_kinase
LBRM2904_25.2480	-3.49322	6.28e-09	-8.99303	1.61e-49	-0.574495	0.423046	-6.07431	6e-13	adenylate_kinase
LBRM2904_35.1330	-2.95125	1.53e-05	-8.20983	3.97e-33	-0.534386	0.532591	-5.79297	1.98e-09	adenylate_kinase
LBRM2904_20.0120	-3.80218	4.73e-08	-9.10535	3.31e-40	-1.82647	0.036209	-7.12963	2.54e-13	adenylate_kinase_2
LBRM2904_04.0600	-3.36058	7.94e-07	-8.45563	5.81e-37	-1.3675	0.108364	-6.46254	1.08e-11	adenylosuccinate_lyase
LBRM2904_13.1330	-3.68917	1.03e-06	-9.28426	1.23e-36	-1.31268	0.162901	-6.90777	4.72e-11	adenylosuccinate_synthetase
LBRM2904_35.6030	-2.73028	1.24e-05	-7.55115	4.69e-34	-1.00587	0.201636	-5.82675	4.78e-11	adenylyl_cyclase-associated_protein
LBRM2904_29.0530	-3.64972	2.94e-07	-8.96868	3.91e-38	-1.51874	0.0878468	-6.8377	5.24e-12	ADF/Cofilin
LBRM2904_35.5950	-2.10898	0.0019306	-7.36869	8.89e-27	0.552103	0.523108	-4.70761	1.09e-06	adiponectin_receptor_protein_1
LBRM2904_35.5960	-2.49973	0.000282102	-7.57749	1.39e-27	-0.640851	0.462525	-5.71861	5.75e-09	adiponectin_receptor_protein_1
LBRM2904_30.0890	-2.79322	1.16e-05	-8.17323	5.94e-36	-2.01451	0.0162651	-7.39452	2.79e-15	AdoMet_dependent_proline_di-methyltransferase/O-methyltransferase/Methyltransferase_domain_containing_protein
LBRM2904_07.0570	-3.02426	5.82e-06	-8.53191	3.07e-35	-1.10927	0.186005	-6.61692	7.54e-12	adp/ATP_carrier-like_protein
LBRM2904_14.0990	-3.83228	8.25e-09	-9.45789	3.51e-49	-1.85489	0.0254831	-7.4805	5.58e-16	ADP/ATP_mitochondrial_carrier-like_protein
LBRM2904_19.0190	-4.57868	1.08e-08	-10.5579	2.19e-42	-3.74714	0.000218231	-9.72634	5.61e-18	ADP_-ATP_carrier_protein_1
LBRM2904_19.0200	-5.56459	9.8e-14	-11.9539	5.32e-61	-3.36446	0.000236614	-9.7538	6.91e-21	ADP_-ATP_carrier_protein_1
LBRM2904_04.0460	-2.42108	8.27e-05	-7.71486	1.76e-34	0.357686	0.651921	-4.9361	1.95e-08	ADP-ribosylation_factor
LBRM2904_04.0630	-2.96649	3.72e-06	-7.56806	3.72e-32	-0.325485	0.691099	-4.92705	4.13e-08	ADP-ribosylation_factor
LBRM2904_31.2730	-3.84081	5.33e-08	-9.81915	1.2e-46	-1.63167	0.0630406	-7.61001	1.1e-14	ADP-ribosylation_factor
LBRM2904_26.2150	-3.14916	1.9e-07	-8.43109	2.6e-44	-0.332585	0.658149	-5.61451	3.13e-11	ADP-ribosylation_factor_family
LBRM2904_35.4690	-2.77506	4.37e-05	-7.94601	1.05e-31	-0.120235	0.896968	-5.29118	3.21e-08	ADP-ribosylation_factor_family
LBRM2904_35.3420	-2.75187	2.82e-05	-7.59449	1.93e-30	0.190123	0.828238	-4.65249	5.22e-07	ADP-ribosylation_factor_GTPase_activating_protein
LBRM2904_32.1290	-3.2892	4.89e-07	-8.86131	1.53e-42	-1.45715	0.0756153	-7.02925	3.66e-14	ADP-ribosylation_factor_GTPase_activating_protein_1
LBRM2904_16.1370	-3.51521	1.77e-07	-8.89539	2.22e-41	-1.6067	0.05769	-6.98688	1.43e-13	ADP-ribosylation_factor-like
LBRM2904_34.0140	-2.89916	1.98e-06	-7.72251	2.57e-36	-1.05604	0.166203	-5.87939	1.21e-11	ADP-ribosylation_factor-like_2
LBRM2904_30.2420	-3.47544	1.2e-07	-8.23781	3.45e-38	-1.1207	0.164275	-5.88308	7.68e-11	ADP-ribosylation_factor-like_protein
LBRM2904_35.0830	-3.44158	1.78e-08	-8.58193	8.75e-46	-0.42692	0.560465	-5.56727	4.02e-11	ADP-ribosylation_factor-like_protein
LBRM2904_17.0050	-3.28375	1.32e-06	-8.36425	1.15e-34	-1.01846	0.225657	-6.09896	1.91e-10	ADP-ribosylation_factor-like_protein_1
LBRM2904_29.0950	-3.79536	1.69e-08	-8.90471	2.58e-43	-1.94359	0.0217126	-7.05294	3.24e-14	ADP-ribosylation_factor-like_protein_3A
LBRM2904_35.6700	-3.46837	1.62e-06	-8.80881	2.33e-33	-0.0474197	0.963377	-5.38786	1.11e-07	ADP-ribosylation_factor-like_protein_3b
LBRM2904_28.2800	-2.99758	5.3e-06	-8.13366	2.19e-35	-0.303139	0.72068	-5.43921	3.81e-09	ADP-ribosylglycohydrolase
LBRM2904_25.2450	-3.62224	1.75e-07	-8.54237	1.7e-36	-1.78946	0.0411881	-6.70959	3.69e-12	AGC_family_serine/threonine_kinase
LBRM2904_23.0070	-3.7064	1.88e-08	-8.09462	2.13e-37	-1.09114	0.171734	-5.47936	8.5e-10	agmatinase-like_protein
LBRM2904_20.5370	-3.66543	1.18e-08	-9.22418	2.15e-48	-1.42246	0.0713736	-6.9812	7.84e-15	AIG2-like_family
LBRM2904_28.2380	-3.95914	3.65e-08	-9.10671	1.54e-36	-1.86726	0.0377218	-7.01484	3.86e-12	AIG2-like_family
LBRM2904_32.0660	-3.66247	2.77e-08	-8.69182	1.02e-41	-1.10279	0.168233	-6.13213	1.38e-11	AKAP7_2'5'_RNA_ligase-like_domain/2'-5'_RNA_ligase_superfamily
LBRM2904_24.1090	-2.92565	3.27e-06	-7.70319	2.24e-35	-0.869537	0.266037	-5.64707	1.56e-10	AKAP7_2'5'_RNA_ligase-like_domain_containing_protein
LBRM2904_12.0610	-4.16792	2.69e-09	-8.97522	3.46e-42	-2.28731	0.00896511	-7.09461	9.27e-14	alanine_aminotransferase
LBRM2904_23.1820	-3.37309	1.15e-07	-8.57432	1.2e-42	-0.986555	0.204144	-6.18778	2.99e-12	alanine_racemase
LBRM2904_22.1400	-3.85461	3.3e-07	-9.52573	1.03e-38	-2.0391	0.0341048	-7.71022	2.79e-13	alanyl-tRNA_synthetase
LBRM2904_13.0580	-4.49553	6.21e-10	-9.18533	6.88e-42	-1.66917	0.0597098	-6.35897	4.65e-11	Alba
LBRM2904_20.2930	-4.69984	4.93e-11	-9.91041	1.47e-49	-2.82799	0.00135468	-8.03856	1.24e-16	Alba
LBRM2904_23.1080	-3.30175	9.98e-07	-8.34826	1.84e-36	-1.32527	0.117087	-6.37178	1.53e-11	alcohol_dehydrogenase
LBRM2904_30.2120	-0.989024	0.217011	-5.7201	3.31e-12	-1.82096	0.0790948	-6.55204	1.2e-08	alcohol_dehydrogenase
LBRM2904_29.1100	-2.97393	2.45e-06	-8.44533	3.03e-40	-0.829221	0.289501	-6.30062	2.6e-12	Alcohol_dehydrogenase_GroES-like_domain/Zinc-binding_dehydrogenase
LBRM2904_04.0400	-3.11896	1.5e-05	-8.22795	1.15e-30	-1.44651	0.115418	-6.55551	1.3e-10	Alcohol_dehydrogenase_GroES-like_domain_containing_protein
LBRM2904_25.1160	-4.12438	3.07e-08	-9.38724	5.96e-40	-1.34326	0.139271	-6.60613	6.37e-11	aldehyde_dehydrogenase
LBRM2904_30.2980	-3.79599	2.25e-07	-9.14989	5.4e-38	-1.42437	0.117301	-6.77828	2.22e-11	aldehyde_dehydrogenase
LBRM2904_35.1840	-3.63629	1.53e-07	-9.07696	6.92e-40	-1.74075	0.0461514	-7.18141	2.02e-13	aldehyde_dehydrogenase
LBRM2904_35.5590	-2.79533	3.34e-05	-8.15929	2.15e-33	-0.831382	0.326331	-6.19534	1.18e-10	aldehyde_dehydrogenase
LBRM2904_31.2830	-2.58115	3.25e-05	-7.71465	4.62e-35	-0.856211	0.274172	-5.98971	1.68e-11	aldehyde_reductase
LBRM2904_26.1170	-3.20023	1.11e-06	-8.12991	1.51e-35	-0.78539	0.331684	-5.71507	5.14e-10	aldo/keto_reductase
LBRM2904_27.2410	-3.17879	6.57e-07	-7.82739	2.78e-34	-1.9079	0.0203985	-6.55649	6.08e-13	aldo-keto_reductase-like_protein
LBRM2904_34.0900	NA	NA	NA	NA	NA	NA	NA	NA	Aldose_1-epimerase
LBRM2904_20.3860	-3.12563	6.62e-06	-8.93763	1.65e-37	-1.19504	0.171706	-7.00704	1.81e-12	aldose_1-epimerase-like_protein
LBRM2904_23.0420	-3.1107	3.08e-06	-8.43086	8.45e-37	-0.944857	0.254459	-6.26502	3.15e-11	aldose_1-epimerase-like_protein
LBRM2904_30.0130	-3.10923	8.76e-06	-8.59045	2.54e-35	-1.32348	0.135261	-6.80471	7.14e-12	alkyldihydroxyacetonephosphate_synthase
LBRM2904_11.0900	-3.42412	1.49e-06	-9.20375	5.81e-39	-1.8505	0.042563	-7.63012	5.41e-14	Alpha/beta_hydrolase_family
LBRM2904_13.1280	-3.05165	8.64e-07	-7.97086	2.91e-39	-0.722301	0.343796	-5.64151	6.51e-11	Alpha/beta_hydrolase_family
LBRM2904_17.0850	-3.69132	1.49e-08	-8.72192	3.95e-43	-1.44495	0.0713519	-6.47556	6.16e-13	Alpha/beta_hydrolase_family
LBRM2904_20.4620	-3.56635	2.09e-07	-8.46354	3.46e-36	-0.710816	0.395492	-5.608	3.04e-09	Alpha/beta_hydrolase_family
LBRM2904_26.1490	-1.71492	0.00870308	-6.61567	6.31e-24	-0.00828829	0.991649	-4.90904	1.17e-07	Alpha/beta_hydrolase_family
LBRM2904_30.0020	-2.76917	8.97e-06	-7.93831	3.57e-35	-0.18594	0.821215	-5.35508	1.92e-09	Alpha/beta_hydrolase_family
LBRM2904_32.0930	-3.75945	3.48e-07	-8.35381	1.18e-30	0.091389	0.925673	-4.50297	8.86e-06	Alpha/beta_hydrolase_family
LBRM2904_35.5100	-2.32459	0.00112539	-7.65124	1.06e-26	-0.32646	0.727172	-5.65311	2.34e-08	Alpha/beta_hydrolase_family
LBRM2904_23.0150	-3.42752	4.87e-07	-8.43546	2.26e-31	0.00761112	0.992117	-5.00033	3.1e-07	alpha/beta_hydrolase_fold/Alpha/beta_hydrolase_family
LBRM2904_15.0370	-3.23706	3.62e-06	-8.21853	6.04e-33	-1.38802	0.116403	-6.3695	8.58e-11	alpha/beta_hydrolase_fold/Alpha/beta_hydrolase_family/Carboxylesterase_family
LBRM2904_13.0290	-3.53105	0.0752107	-7.77285	0.000635932	-3.87316	0.13112	-8.11496	0.00749749	alpha_tubulin
LBRM2904_13.0300	-0.19575	0.970623	-0.157455	0.976174	-0.143626	0.982866	-0.105331	0.98884	alpha_tubulin
LBRM2904_13.0310	NA	NA	NA	NA	NA	NA	NA	NA	alpha_tubulin
LBRM2904_13.0320	-0.196166	0.970623	-0.157906	0.976174	-7.03273	0.285368	-6.99447	0.348816	alpha_tubulin
LBRM2904_13.0330	NA	NA	NA	NA	NA	NA	NA	NA	alpha_tubulin
LBRM2904_13.0340	NA	NA	NA	NA	NA	NA	NA	NA	alpha_tubulin
LBRM2904_13.0350	-1.8842	0.691517	-6.20364	0.194887	-1.18082	0.850617	-5.50025	0.412981	alpha_tubulin
LBRM2904_13.0360	-2.46127	0.461216	-28.0758	5.87e-16	-19.3982	2.2e-05	-45.0127	2.94e-18	alpha_tubulin
LBRM2904_13.0370	NA	NA	NA	NA	NA	NA	NA	NA	alpha_tubulin
LBRM2904_13.0380	NA	NA	NA	NA	NA	NA	NA	NA	alpha_tubulin
LBRM2904_13.0390	NA	NA	NA	NA	NA	NA	NA	NA	alpha_tubulin
LBRM2904_13.0400	-2.7409	0.592156	-8.64417	0.0944752	-0.253041	0.973665	-6.15631	0.399561	alpha_tubulin
LBRM2904_13.0410	-0.196111	0.970623	-0.157851	0.976174	-6.04072	0.358677	-6.00246	0.421947	alpha_tubulin
LBRM2904_13.0420	-2.43914	0.634932	-4.8583	0.344255	-7.42915	0.259117	-9.84832	0.177307	alpha_tubulin
LBRM2904_13.0430	NA	NA	NA	NA	NA	NA	NA	NA	alpha_tubulin
LBRM2904_13.0440	NA	NA	NA	NA	NA	NA	NA	NA	alpha_tubulin
LBRM2904_13.0450	NA	NA	NA	NA	NA	NA	NA	NA	alpha_tubulin
LBRM2904_13.0460	NA	NA	NA	NA	NA	NA	NA	NA	alpha_tubulin
LBRM2904_13.0470	-0.196107	0.970623	-0.157813	0.976174	-6.58518	0.316214	-6.54689	0.380825	alpha_tubulin
LBRM2904_13.0480	-0.195739	0.970623	-0.157434	0.976174	-0.143636	0.982866	-0.105331	0.98884	alpha_tubulin
LBRM2904_13.0490	NA	NA	NA	NA	NA	NA	NA	NA	alpha_tubulin
LBRM2904_13.0500	NA	NA	NA	NA	NA	NA	NA	NA	alpha_tubulin
LBRM2904_13.0510	NA	NA	NA	NA	NA	NA	NA	NA	alpha_tubulin
LBRM2904_13.0520	-2.9987	0.543261	-6.20341	0.212384	0.200693	0.979095	-3.00401	0.669433	alpha_tubulin
LBRM2904_34.5100	-2.85803	1.44e-05	-8.13987	7.01e-35	-0.663502	0.421512	-5.94534	2.09e-10	alpha-1_-2-mannosyltransferase
LBRM2904_07.0070	-2.94617	4e-05	-8.37339	7.27e-32	-1.08168	0.232664	-6.5089	1.6e-10	alpha-adaptin-like_protein
LBRM2904_20.3640	-1.67567	0.0217109	-6.66636	4.24e-20	1.16551	0.210992	-3.82518	0.00019781	Alpha-keto-acid_decarboxylase
LBRM2904_25.1200	-2.99525	1.62e-06	-8.07612	2.11e-36	-0.401769	0.604648	-5.48264	6.91e-10	alpha-tubulin_N-acetyltransferase
LBRM2904_30.1470	-3.00971	9.61e-06	-8.47055	1.8e-35	-0.874454	0.303386	-6.3353	5.71e-11	ama1_protein
LBRM2904_30.1490	-3.04643	8.44e-05	-8.33011	1.01e-26	-0.859195	0.380124	-6.14288	2.2e-08	ama1_protein
LBRM2904_30.1510	-2.95344	0.000132813	-8.39487	4.14e-27	-0.998732	0.305794	-6.44016	4.72e-09	ama1_protein
LBRM2904_10.0240	-3.89	2.17e-07	-9.1454	2.59e-36	-1.35384	0.143977	-6.60924	1.57e-10	Amastin_surface_glycoprotein
LBRM2904_10.0250	-3.27616	1.1e-06	-8.44755	5.72e-36	-0.27578	0.748663	-5.44718	6.94e-09	Amastin_surface_glycoprotein
LBRM2904_14.0520	-3.23608	1.14e-05	-9.27063	2.04e-36	-1.28521	0.168233	-7.31976	3.53e-12	Amastin_surface_glycoprotein
LBRM2904_16.0470	-2.87627	4.71e-05	-8.2332	9.13e-31	-0.858789	0.334799	-6.21572	7.1e-10	Amastin_surface_glycoprotein
LBRM2904_20.0580	-2.11964	0.0002264	-7.18362	4.61e-32	0.429232	0.55471	-4.63474	3.11e-08	Amastin_surface_glycoprotein
LBRM2904_20.1590	-0.71968	0.763187	-4.84068	0.0494049	0.342188	0.914252	-3.77881	0.266038	Amastin_surface_glycoprotein
LBRM2904_20.3250	6.53865	0.000206909	2.64441	0.163469	0.526104	0.756103	-3.36813	0.0866465	Amastin_surface_glycoprotein
LBRM2904_20.3260	NA	NA	NA	NA	NA	NA	NA	NA	Amastin_surface_glycoprotein
LBRM2904_20.3270	NA	NA	NA	NA	NA	NA	NA	NA	Amastin_surface_glycoprotein
LBRM2904_20.3280	-1.15514	0.0761969	-5.55431	3.33e-17	1.13026	0.17498	-3.2689	0.000402868	Amastin_surface_glycoprotein
LBRM2904_20.3290	NA	NA	NA	NA	NA	NA	NA	NA	Amastin_surface_glycoprotein
LBRM2904_20.3300	5.46561	0.00202528	2.24065	0.250162	2.60348	0.117087	-0.621477	0.762756	Amastin_surface_glycoprotein
LBRM2904_24.1320	-2.48009	0.000208883	-7.76464	2.52e-27	0.0331104	0.973665	-5.25144	8.29e-08	Amastin_surface_glycoprotein
LBRM2904_27.0540	-2.63192	0.000113715	-8.1889	1.65e-31	0.265734	0.767471	-5.29124	5.97e-08	Amastin_surface_glycoprotein
LBRM2904_28.1220	-1.93054	0.00602454	-7.2221	1.46e-24	-0.935116	0.294954	-6.22668	5.79e-10	Amastin_surface_glycoprotein
LBRM2904_28.1480	-3.32225	2.32e-06	-8.6228	2.8e-33	0.237805	0.793477	-5.06275	3.27e-07	Amastin_surface_glycoprotein
LBRM2904_29.1460	-2.3828	0.00183344	-7.48363	3.66e-22	-1.77139	0.0747807	-6.87222	3.87e-10	Amastin_surface_glycoprotein
LBRM2904_35.4500	-2.16442	0.00443241	-7.70066	1.88e-23	0.0415977	0.970861	-5.49465	3.91e-07	Amastin_surface_glycoprotein
LBRM2904_35.4510	-2.80325	7.38e-05	-8.25152	3.21e-31	-1.02019	0.253896	-6.46846	1.51e-10	Amastin_surface_glycoprotein
LBRM2904_08.0680	NA	NA	NA	NA	NA	NA	NA	NA	amastin-like_protein
LBRM2904_08.0690	-6.24309	0.0778208	-5.2431	0.138026	-0.825185	0.855118	0.174799	0.97422	amastin-like_protein
LBRM2904_08.0700	NA	NA	NA	NA	NA	NA	NA	NA	amastin-like_protein
LBRM2904_08.0710	NA	NA	NA	NA	NA	NA	NA	NA	amastin-like_protein
LBRM2904_08.0720	NA	NA	NA	NA	NA	NA	NA	NA	amastin-like_protein
LBRM2904_08.0730	NA	NA	NA	NA	NA	NA	NA	NA	amastin-like_protein
LBRM2904_08.0740	-2.16045	0.0336415	-5.88144	1.81e-07	0.566679	0.664421	-3.15431	0.0375965	amastin-like_protein
LBRM2904_08.0750	-1.68233	0.00616646	-5.71993	1.25e-19	1.17216	0.137273	-2.86544	0.00111356	amastin-like_protein
LBRM2904_08.0760	NA	NA	NA	NA	NA	NA	NA	NA	amastin-like_protein
LBRM2904_08.0770	NA	NA	NA	NA	NA	NA	NA	NA	amastin-like_protein
LBRM2904_08.0780	NA	NA	NA	NA	NA	NA	NA	NA	amastin-like_protein
LBRM2904_08.0790	NA	NA	NA	NA	NA	NA	NA	NA	amastin-like_protein
LBRM2904_08.0800	NA	NA	NA	NA	NA	NA	NA	NA	amastin-like_protein
LBRM2904_08.0810	-2.1894	0.411491	-6.63156	0.0200971	-0.0966064	0.981614	-4.53876	0.245256	amastin-like_protein
LBRM2904_08.0820	NA	NA	NA	NA	NA	NA	NA	NA	amastin-like_protein
LBRM2904_08.0830	-1.9358	0.00173789	-6.1919	1.44e-21	0.376276	0.63552	-3.87982	1.42e-05	amastin-like_protein
LBRM2904_08.0840	-1.85355	0.00637374	-6.277	2.37e-19	0.450512	0.603541	-3.97294	4.35e-05	amastin-like_protein
LBRM2904_20.1540	-2.19829	0.00277946	-7.41121	2.84e-23	-0.730782	0.433862	-5.9437	1.52e-08	amastin-like_protein
LBRM2904_20.3760	-6.24155	0.230436	-6.20335	0.231679	-3.65748	0.569697	-3.61928	0.625417	amastin-like_protein
LBRM2904_20.3770	-3.10183	0.0231373	-8.70378	4.21e-10	-1.70515	0.32519	-7.3071	0.000175908	amastin-like_protein
LBRM2904_28.1490	-2.62415	0.000139053	-7.69239	4.27e-28	0.399688	0.653176	-4.66856	1.82e-06	amastin-like_protein
LBRM2904_20.0330	-2.58513	7.55e-05	-8.07667	3.42e-34	0.203435	0.815001	-5.2881	1.25e-08	amastin-like_surface_protein
LBRM2904_20.0530	-3.76024	0.0100762	-9.82921	4.39e-09	-0.722988	0.705201	-6.79195	0.00222917	amastin-like_surface_protein
LBRM2904_20.0550	NA	NA	NA	NA	NA	NA	NA	NA	amastin-like_surface_protein
LBRM2904_20.1050	-0.195594	0.970623	-0.157429	0.976174	6.68717	0.308387	6.72534	0.367784	amastin-like_surface_protein
LBRM2904_20.1060	6.4621	0.00268498	2.22854	0.336295	0.458085	0.84965	-3.77548	0.158553	amastin-like_surface_protein
LBRM2904_20.1070	NA	NA	NA	NA	NA	NA	NA	NA	amastin-like_surface_protein
LBRM2904_20.1080	NA	NA	NA	NA	NA	NA	NA	NA	amastin-like_surface_protein
LBRM2904_20.1090	NA	NA	NA	NA	NA	NA	NA	NA	amastin-like_surface_protein
LBRM2904_20.1100	-1.44963	0.0217041	-5.52558	5.33e-18	0.406988	0.613936	-3.66896	4.26e-05	amastin-like_surface_protein
LBRM2904_20.1110	NA	NA	NA	NA	NA	NA	NA	NA	amastin-like_surface_protein
LBRM2904_20.1120	3.48749	0.141651	-0.157573	0.960743	1.39377	0.581667	-2.25129	0.469311	amastin-like_surface_protein
LBRM2904_20.1130	NA	NA	NA	NA	NA	NA	NA	NA	amastin-like_surface_protein
LBRM2904_20.1140	-1.64401	0.0144771	-6.17967	1.45e-19	0.777044	0.362425	-3.75862	8.5e-05	amastin-like_surface_protein
LBRM2904_20.1150	-0.196096	0.970623	-0.157836	0.976174	-5.77144	0.380253	-5.73318	0.443119	amastin-like_surface_protein
LBRM2904_20.1160	-2.56013	0.349609	-5.2445	0.0712597	-1.00027	0.77712	-3.68464	0.356493	amastin-like_surface_protein
LBRM2904_20.1170	NA	NA	NA	NA	NA	NA	NA	NA	amastin-like_surface_protein
LBRM2904_20.1180	NA	NA	NA	NA	NA	NA	NA	NA	amastin-like_surface_protein
LBRM2904_20.1190	-1.22325	0.0493045	-5.76367	1.23e-18	0.896185	0.255402	-3.64423	5.13e-05	amastin-like_surface_protein
LBRM2904_20.1200	-6.24137	0.230436	-6.20314	0.231679	-0.265908	0.971924	-0.227675	0.977279	amastin-like_surface_protein
LBRM2904_20.1210	-0.195648	0.970623	-0.157456	0.976174	4.73288	0.472709	4.77108	0.52444	amastin-like_surface_protein
LBRM2904_20.1220	-0.196111	0.970623	-0.157851	0.976174	-6.04072	0.358677	-6.00246	0.421947	amastin-like_surface_protein
LBRM2904_20.1230	-0.19564	0.970623	-0.157452	0.976174	5.04217	0.443907	5.08035	0.497506	amastin-like_surface_protein
LBRM2904_20.1240	-6.67193	0.199557	-6.63369	0.200663	-0.58605	0.932746	-0.547814	0.943191	amastin-like_surface_protein
LBRM2904_20.1250	-0.195822	0.951605	-0.157579	0.963633	-0.424914	0.8886	-0.386671	0.915922	amastin-like_surface_protein
LBRM2904_20.1260	NA	NA	NA	NA	NA	NA	NA	NA	amastin-like_surface_protein
LBRM2904_20.1270	NA	NA	NA	NA	NA	NA	NA	NA	amastin-like_surface_protein
LBRM2904_20.1280	NA	NA	NA	NA	NA	NA	NA	NA	amastin-like_surface_protein
LBRM2904_20.1290	4.58913	0.380553	-0.15786	0.976174	0.167351	0.982866	-4.57964	0.530809	amastin-like_surface_protein
LBRM2904_20.1300	-1.98317	0.00113791	-7.47926	1.91e-25	0.47425	0.53778	-5.02184	9.52e-08	amastin-like_surface_protein
LBRM2904_20.1550	-0.195668	0.970623	-0.157465	0.976174	4.04214	0.539827	4.08034	0.586496	amastin-like_surface_protein
LBRM2904_20.1560	-2.68498	0.0637203	-6.68805	4.23e-06	-0.307836	0.877177	-4.31091	0.035676	amastin-like_surface_protein
LBRM2904_20.1570	4.04765	0.370618	-0.157837	0.976174	-2.52088	0.651921	-6.72637	0.281473	amastin-like_surface_protein
LBRM2904_20.1580	-3.73155	0.000502436	-10.3059	2.83e-14	0.402101	0.777518	-6.17229	0.000347076	amastin-like_surface_protein
LBRM2904_20.2010	-0.196022	0.970623	-0.157762	0.976174	-4.43849	0.500154	-4.40023	0.557239	amastin-like_surface_protein
LBRM2904_20.2020	-3.26239	0.0228525	-7.26916	1.32e-06	-0.425646	0.825023	-4.43242	0.0329337	amastin-like_surface_protein
LBRM2904_20.2060	NA	NA	NA	NA	NA	NA	NA	NA	amastin-like_surface_protein
LBRM2904_20.2070	-3.74036	0.0101499	-9.63994	1.21e-09	-0.461254	0.812744	-6.36084	0.00309708	amastin-like_surface_protein
LBRM2904_20.2100	-0.196152	0.970623	-0.157891	0.976174	-6.7716	0.302841	-6.73334	0.367271	amastin-like_surface_protein
LBRM2904_20.2110	NA	NA	NA	NA	NA	NA	NA	NA	amastin-like_surface_protein
LBRM2904_20.2190	-2.78196	1.48e-05	-8.04817	3.44e-34	0.765094	0.341724	-4.50111	8.17e-07	amastin-like_surface_protein
LBRM2904_20.2200	NA	NA	NA	NA	NA	NA	NA	NA	amastin-like_surface_protein
LBRM2904_20.2210	NA	NA	NA	NA	NA	NA	NA	NA	amastin-like_surface_protein
LBRM2904_20.2220	NA	NA	NA	NA	NA	NA	NA	NA	amastin-like_surface_protein
LBRM2904_20.2230	NA	NA	NA	NA	NA	NA	NA	NA	amastin-like_surface_protein
LBRM2904_20.2240	NA	NA	NA	NA	NA	NA	NA	NA	amastin-like_surface_protein
LBRM2904_20.2250	NA	NA	NA	NA	NA	NA	NA	NA	amastin-like_surface_protein
LBRM2904_20.2260	NA	NA	NA	NA	NA	NA	NA	NA	amastin-like_surface_protein
LBRM2904_20.2270	NA	NA	NA	NA	NA	NA	NA	NA	amastin-like_surface_protein
LBRM2904_20.2280	-2.09019	0.000365192	-7.32869	1.13e-24	0.265677	0.727179	-4.97282	7.44e-08	amastin-like_surface_protein
LBRM2904_20.2290	-1.66358	0.0168897	-6.64431	7.2e-18	1.02318	0.246581	-3.95755	0.000135521	amastin-like_surface_protein
LBRM2904_20.3190	-0.195961	0.970623	-0.157768	0.976174	-0.894962	0.897556	-0.85677	0.910482	amastin-like_surface_protein
LBRM2904_20.3220	NA	NA	NA	NA	NA	NA	NA	NA	amastin-like_surface_protein
LBRM2904_20.3690	NA	NA	NA	NA	NA	NA	NA	NA	amastin-like_surface_protein
LBRM2904_20.3700	NA	NA	NA	NA	NA	NA	NA	NA	amastin-like_surface_protein
LBRM2904_20.3710	NA	NA	NA	NA	NA	NA	NA	NA	amastin-like_surface_protein
LBRM2904_20.3720	NA	NA	NA	NA	NA	NA	NA	NA	amastin-like_surface_protein
LBRM2904_20.3730	-1.48023	0.188311	-7.75879	2.79e-11	1.49328	0.294169	-4.78527	0.00305115	amastin-like_surface_protein
LBRM2904_20.3740	3.48932	0.507819	-0.157864	0.976174	-4.4384	0.500154	-8.08558	0.273621	amastin-like_surface_protein
LBRM2904_20.3750	-2.82202	0.256022	-7.92167	0.00355455	-0.748785	0.820484	-5.84844	0.112184	amastin-like_surface_protein
LBRM2904_24.1310	-1.65338	0.0138748	-7.19441	5.82e-26	0.895063	0.294489	-4.64596	1.2e-06	amastin-like_surface_protein-like_protein
LBRM2904_24.1330	-3.93087	1.95e-08	-9.04461	1.99e-38	-0.86323	0.303153	-5.97697	6.32e-10	amastin-like_surface_protein-like_protein
LBRM2904_24.1340	-3.22178	2e-06	-9.64533	8.11e-47	-0.597264	0.476587	-7.02081	2.73e-13	amastin-like_surface_protein-like_protein
LBRM2904_30.0950	-4.2249	2e-08	-10.313	4.94e-46	-2.36386	0.01277	-8.45194	7.02e-16	amastin-like_surface_protein-like_protein
LBRM2904_16.1350	-3.67189	4.5e-07	-9.29807	3.03e-39	-2.10736	0.0236897	-7.73353	4.51e-14	Amidase
LBRM2904_20.3940	-3.01447	2.62e-05	-8.88904	9.41e-35	-0.404572	0.660281	-6.27914	7.35e-10	amidinotransferase
LBRM2904_20.6480	-3.51558	2.01e-06	-8.79025	1.61e-32	-1.59028	0.0897696	-6.86495	5.54e-11	amidohydrolase
LBRM2904_20.6490	-3.93276	0.237408	-8.29038	0.0175754	-2.53744	0.546753	-6.89506	0.154044	amidohydrolase
LBRM2904_20.6500	-3.45674	0.000165679	-11.6488	4.13e-15	-0.376187	0.755794	-8.56827	9.41e-07	amidohydrolase
LBRM2904_31.1070	-4.30939	1.74e-09	-9.95131	1.32e-47	-1.16669	0.173451	-6.80861	2.43e-12	amidohydrolase
LBRM2904_03.0920	-2.84796	3.36e-05	-8.07945	1.78e-31	-0.845087	0.32799	-6.07658	5.32e-10	Amidohydrolase/Amidohydrolase_family
LBRM2904_26.2670	-2.56342	0.0035834	-10.4565	9.43e-13	-2.56901	0.0274681	-10.4621	1.32e-09	Amino_acid_kinase_family
LBRM2904_14.0320	-3.45918	1.67e-06	-8.9085	2.94e-36	-1.36794	0.131314	-6.81726	1.68e-11	amino_acid_permease
LBRM2904_22.0190	-2.95857	0.0001341	-8.1215	3.76e-26	-1.24724	0.205676	-6.41017	4.54e-09	amino_acid_permease
LBRM2904_31.1770	-2.71146	0.000195611	-8.16928	1.11e-28	0.0616582	0.952239	-5.39616	1.74e-07	amino_acid_permease
LBRM2904_31.1800	-2.98095	1.59e-05	-8.0344	1.24e-28	0.34729	0.696607	-4.70616	2.14e-06	amino_acid_permease
LBRM2904_34.4170	-2.59262	5.71e-05	-8.28841	4.08e-37	-1.06504	0.193548	-6.76083	4.37e-13	amino_acid_permease
LBRM2904_34.5200	-2.83365	8.39e-06	-8.76585	1.61e-40	-1.06376	0.184468	-6.99596	5.92e-14	amino_acid_permease
LBRM2904_34.5210	-2.9872	3.37e-06	-8.22814	1.18e-36	-0.660034	0.407864	-5.90097	1.09e-10	amino_acid_permease
LBRM2904_11.0590	-3.09531	5.43e-06	-8.96773	2.14e-37	-1.33199	0.122408	-7.20441	3.63e-13	amino_acid_permease/transporter
LBRM2904_10.1140	-3.34131	1.69e-06	-8.62302	8.4e-37	-1.0889	0.209361	-6.37062	5.8e-11	amino_acid_permease_24
LBRM2904_31.0860	-3.06071	1.31e-05	-8.29701	4.63e-32	0.201239	0.828862	-5.03506	3.32e-07	amino_acid_permease_3
LBRM2904_31.0870	-3.64384	3.13e-07	-9.09585	1.64e-35	-0.184922	0.841929	-5.63693	1.94e-08	amino_acid_permease_3
LBRM2904_35.7430	-3.02467	2.12e-06	-9.06311	3.07e-43	-1.26968	0.114098	-7.30812	4.41e-15	amino_acid_permease_aap11ld-like_protein
LBRM2904_33.1770	-3.67121	1.89e-08	-9.51754	8.24e-46	-1.82033	0.026089	-7.66666	3.48e-16	amino_acid_permease-like_protein
LBRM2904_27.0670	-2.62642	0.000635191	-8.22151	2.98e-26	0.229848	0.823946	-5.36524	8.58e-07	amino_acid_transporter
LBRM2904_27.1520	-1.97758	0.00796842	-7.71314	5.56e-25	-0.481061	0.613936	-6.21662	4.56e-09	amino_acid_transporter
LBRM2904_31.0340	-2.5737	0.000502596	-7.97124	3.17e-27	-0.107122	0.916354	-5.50466	1.34e-07	amino_acid_transporter
LBRM2904_35.4880	-2.87987	8.23e-05	-8.15299	1.17e-27	-1.17307	0.206148	-6.4462	8.68e-10	amino_acid_transporter
LBRM2904_07.1260	-1.51763	0.0404155	-6.68856	1.65e-19	0.36863	0.703671	-4.80229	4.34e-06	amino_acid_transporter_19
LBRM2904_27.0660	-3.52754	1.59e-06	-9.05227	3.45e-36	-1.95004	0.0387032	-7.47477	5.81e-13	amino_acid_transporter_aATP11
LBRM2904_31.0350	-2.88402	7.06e-05	-8.506	1.04e-31	-1.16407	0.206069	-6.78605	5.87e-11	amino_acid_transporter_aATP11
LBRM2904_31.0360	-1.85637	0.0132743	-7.50772	1.1e-23	-0.990577	0.298108	-6.64193	5.19e-10	amino_acid_transporter_aATP11
LBRM2904_31.0590	-2.74267	1.11e-05	-9.0642	2.94e-45	-2.06865	0.0115919	-8.39018	1.81e-19	amino_acid_transporter_aATP11
LBRM2904_31.0630	-2.30911	0.000959441	-8.33697	1.49e-32	-0.462746	0.60431	-6.49061	9.25e-11	amino_acid_transporter_aATP11
LBRM2904_03.0690	-2.70115	2.14e-05	-7.32428	7.42e-31	-0.458499	0.565948	-5.08162	1.37e-08	Aminoacyl-tRNA_editing_domain_containing_protein
LBRM2904_21.1120	-3.1184	7.77e-07	-8.04435	4.6e-38	-0.614167	0.428754	-5.54012	3e-10	Aminoacyl-tRNA_editing_domain_containing_protein
LBRM2904_35.4170	-2.94533	1.7e-05	-8.63624	3.28e-35	-2.03922	0.0230056	-7.73012	1.22e-14	aminomethyltransferase
LBRM2904_24.1890	-3.24028	1.39e-07	-8.31004	1.29e-42	-1.32455	0.0836339	-6.39431	1.49e-13	Aminomethyltransferase_folate-binding_domain/Glycine_cleavage_T-protein_C-terminal_barrel_domain_containing_protein
LBRM2904_31.2250	-2.51195	0.000138791	-7.68928	1.34e-31	-0.784093	0.347333	-5.96143	2.12e-10	aminopeptidase
LBRM2904_34.2240	-3.56243	6.88e-07	-9.02544	1.04e-37	-1.23289	0.166429	-6.69591	2.27e-11	aminopeptidase_P
LBRM2904_25.2560	-4.21223	1.52e-10	-9.39495	2.42e-46	-1.17598	0.132683	-6.3587	2.57e-12	aminopeptidase_P1
LBRM2904_35.6000	-3.41532	2.52e-07	-8.08637	5.6e-36	-1.30509	0.112186	-5.97615	7.2e-11	aminopeptidase_P1
LBRM2904_26.0290	-2.83113	1.58e-05	-8.11013	3.53e-35	-0.140534	0.874777	-5.41953	4.47e-09	aminopeptidase-like_protein
LBRM2904_20.3610	-2.61697	7.44e-05	-7.86745	1.06e-29	-0.513251	0.53778	-5.76373	2.07e-09	aminophospholipid_translocase
LBRM2904_34.2680	-2.56286	2.76e-05	-7.59414	3.16e-35	-0.114849	0.890273	-5.14613	2.67e-09	aminotransferase
LBRM2904_20.2730	-3.22773	1.7e-06	-8.04573	2.29e-33	-0.677884	0.415754	-5.49589	5.06e-09	Aminotransferase_class_IV
LBRM2904_32.0640	-3.08293	8.9e-06	-8.47999	5.86e-34	-0.286228	0.750758	-5.68329	6.5e-09	AMMECR1
LBRM2904_13.1120	-2.8571	3.72e-05	-8.32523	8.64e-34	-1.56379	0.0797015	-7.03192	1.32e-12	AMP_deaminase
LBRM2904_34.0660	-2.99711	1.61e-05	-8.21764	1.46e-32	0.0725104	0.939972	-5.14803	1.24e-07	AMP-activated_protein_kinase
LBRM2904_01.0500	-3.38397	7.34e-07	-8.26851	5.39e-35	-1.50562	0.0797211	-6.39017	2.21e-11	AMP-binding_enzyme
LBRM2904_19.1020	-2.66587	0.00233294	-7.72882	9.87e-17	-1.20732	0.278371	-6.27027	9.14e-07	AMP-binding_enzyme
LBRM2904_30.0610	-4.19219	3.96e-09	-9.45302	1.75e-43	-2.10832	0.0175541	-7.36915	5.39e-14	AMP-binding_enzyme
LBRM2904_28.2190	-2.8175	1.37e-05	-8.13752	2.05e-36	-1.35146	0.102303	-6.67147	6.53e-13	AMP-binding_enzyme/AMP-binding_enzyme_C-terminal_domain/Ankyrin_repeat/Ankyrin_repeats_(many_copies)/Ankyrin_repeats_(3_copies)
LBRM2904_18.1240	-3.29427	1.6e-06	-8.4954	4.91e-35	-0.448681	0.599841	-5.64981	4.29e-09	AN1-like_Zinc_finger_containing_protein
LBRM2904_28.1280	-2.52687	1.97e-05	-6.96854	1.52e-31	-0.977398	0.192127	-5.41907	1.42e-10	AN1-like_Zinc_finger_containing_protein
LBRM2904_04.0510	-2.41983	0.000214721	-7.33885	4.02e-29	0.296611	0.728182	-4.62241	5.5e-07	anaphase_promoting_complex
LBRM2904_34.4240	-2.6041	1.22e-05	-7.26103	4.24e-32	0.104013	0.897556	-4.55291	8.66e-08	anaphase_promoting_complex_subunit_protein
LBRM2904_17.0010	-3.33294	5.48e-06	-9.02868	8.92e-32	0.00939364	0.991552	-5.68635	6.89e-08	Anaphase-promoting_complex_subunit_11_RING-H2_finger/Zinc_finger
LBRM2904_33.2120	-3.44537	1.53e-08	-8.6116	7.66e-47	-1.06634	0.14888	-6.23257	1.94e-13	Anaphase-promoting_complex_subunit_5/Tetratricopeptide_repeat
LBRM2904_11.0770	-2.91505	4.49e-06	-7.57814	1.65e-33	-0.722742	0.361134	-5.38583	1.42e-09	anion-transporting_ATPase-like_protein
LBRM2904_24.0180	-3.80563	9.9e-09	-9.49018	1.78e-49	-2.46401	0.00313016	-8.14856	2.27e-18	ankyrin/TPR_repeat_protein
LBRM2904_05.0280	-3.58996	3.27e-07	-7.91007	1.41e-31	-1.69526	0.0567956	-6.01537	4.61e-10	Ankyrin_repeat
LBRM2904_19.1160	-2.68525	0.000400966	-7.81859	2.89e-25	-1.97901	0.0469568	-7.11235	5.12e-11	Ankyrin_repeat/Ankyrin_repeats_(3_copies)
LBRM2904_34.1890	-3.31185	6.06e-06	-8.34765	2.85e-31	-1.52509	0.101306	-6.5609	1.67e-10	ankyrin_repeat_protein
LBRM2904_29.0590	-3.13039	1.71e-06	-8.15192	1.16e-36	-0.574456	0.477551	-5.59598	8.28e-10	Ankyrin_repeats_(3_copies)
LBRM2904_33.0140	-3.14465	7.56e-07	-8.20085	4.88e-39	-0.844759	0.280432	-5.90096	3.25e-11	Ankyrin_repeats_(3_copies)/Ankyrin_repeat
LBRM2904_09.0390	-3.51201	8.12e-08	-8.45223	3.33e-39	-0.672395	0.396189	-5.61262	5.14e-10	Ankyrin_repeats_(3_copies)/Ankyrin_repeat/Ankyrin_repeats_(many_copies)
LBRM2904_11.0760	-3.33196	5.37e-07	-8.68745	6.12e-37	-1.02057	0.212509	-6.37606	2.04e-11	Ankyrin_repeats_(3_copies)/Ankyrin_repeat/Ankyrin_repeats_(many_copies)
LBRM2904_20.4070	-3.742	1.18e-08	-9.37711	3.91e-49	-1.43656	0.0744722	-7.07166	8.48e-15	Ankyrin_repeats_(3_copies)/Ankyrin_repeat/Ankyrin_repeats_(many_copies)
LBRM2904_34.0310	-3.36325	7.85e-07	-8.13015	1.47e-34	-1.04031	0.216263	-5.8072	6.88e-10	Ankyrin_repeats_(3_copies)/Ankyrin_repeat/Ankyrin_repeats_(many_copies)
LBRM2904_03.0450	-3.03443	6.27e-06	-8.17521	4.98e-35	-1.11845	0.186005	-6.25922	3.87e-11	Ankyrin_repeats_(3_copies)/Ankyrin_repeat/Ankyrin_repeats_(many_copies)/DHHC_palmitoyltransferase
LBRM2904_02.0130	-2.57003	0.000177318	-7.97665	5.94e-31	-0.407563	0.6444	-5.81418	2.52e-09	Ankyrin_repeats_(3_copies)/Ankyrin_repeats_(many_copies)/Ankyrin_repeat
LBRM2904_18.1220	-3.03549	1.45e-06	-8.25162	1.65e-39	-1.19421	0.13065	-6.41034	7.65e-13	Ankyrin_repeats_(3_copies)/Ankyrin_repeats_(many_copies)/Ankyrin_repeat
LBRM2904_25.0930	-3.22262	3.41e-07	-8.38374	3.32e-40	-0.345848	0.661516	-5.50697	4.35e-10	Ankyrin_repeats_(3_copies)/Ankyrin_repeats_(many_copies)/Ankyrin_repeat
LBRM2904_30.3360	-3.31346	4.52e-07	-8.4908	1.12e-39	-1.50588	0.0685314	-6.68323	4.45e-13	Ankyrin_repeats_(3_copies)/Ankyrin_repeats_(many_copies)/Ankyrin_repeat
LBRM2904_32.1240	-3.04829	4.05e-06	-8.31511	1.13e-36	-0.473623	0.565193	-5.74044	6.39e-10	Ankyrin_repeats_(3_copies)/Ankyrin_repeats_(many_copies)/Ankyrin_repeat
LBRM2904_05.0670	-3.17956	1.01e-05	-8.33808	4.66e-32	-1.47876	0.106509	-6.63729	6.11e-11	Ankyrin_repeats_(many_copies)/Ankyrin_repeats_(3_copies)/Ankyrin_repeat
LBRM2904_28.0710	-3.15627	6.95e-07	-8.65141	3.28e-42	-1.11428	0.158817	-6.60942	2.62e-13	Ankyrin_repeats_(many_copies)/Ankyrin_repeats_(3_copies)/Ankyrin_repeat
LBRM2904_29.1190	-3.66747	1.01e-06	-8.91985	3.78e-34	-1.37935	0.140903	-6.63173	1.98e-10	Ankyrin_repeats_(many_copies)/Ankyrin_repeats_(3_copies)/Ankyrin_repeat
LBRM2904_16.0260	-2.4123	0.00113341	-7.76679	1.96e-25	-0.396221	0.681266	-5.75072	4.62e-08	Ankyrin_repeats_(many_copies)/Ankyrin_repeats_(3_copies)/Ankyrin_repeat/Alpha/beta_hydrolase_family
LBRM2904_20.0200	-3.7327	3.56e-07	-9.07931	5.49e-37	-1.33299	0.142616	-6.6796	5.08e-11	Antimony_resistance_marker_of_58_kDa
LBRM2904_26.2280	-4.45783	3.29e-11	-9.99245	3.55e-52	-1.82796	0.0259552	-7.36259	2.09e-15	Anti-Mullerian_hormone
LBRM2904_16.0010	-3.51438	8.71e-09	-9.13427	1.89e-51	-1.67574	0.0277344	-7.29563	2.98e-17	anti-silencing_protein_a-like_protein
LBRM2904_20.4950	-3.81431	4.09e-10	-9.57621	6.96e-51	-1.02189	0.159693	-6.7838	9.09e-15	anti-silencing_protein_asf_1-like_protein
LBRM2904_20.4470	-3.20219	3.12e-06	-8.47378	1.54e-35	-0.507034	0.552418	-5.77863	1.81e-09	AP-1_adapter_complex_gamma_subunit
LBRM2904_35.5680	-3.38138	3.88e-07	-9.02323	6.02e-43	-1.69121	0.0454574	-7.33306	8.68e-15	AP-3_complex_subunit_beta
LBRM2904_20.2940	-3.65147	2.6e-08	-9.38436	6.95e-46	-1.07689	0.175478	-6.80977	1.84e-13	AP-3_complex_subunit_mu
LBRM2904_16.0620	-3.96301	4.71e-08	-9.01599	3.26e-38	-1.83112	0.0436857	-6.8841	4.89e-12	apurinic/apyrimidinic_endonuclease-redox_protein
LBRM2904_31.0020	-2.52247	0.000411351	-8.98437	2.85e-36	0.157536	0.872526	-6.30437	5.41e-10	Aquaglyceroporin_1
LBRM2904_22.1270	-2.72684	3.51e-05	-8.28566	6.02e-32	-0.796043	0.336651	-6.35487	6.55e-11	aquaporin
LBRM2904_20.4340	-3.50862	1.52e-08	-9.47361	1.17e-48	-0.598578	0.420013	-6.56356	1.61e-13	aquaporin_2
LBRM2904_32.2470	-3.15321	1.54e-06	-9.12837	1.84e-39	-0.877139	0.280111	-6.85229	1.03e-12	aquaporin-like_protein
LBRM2904_32.2480	-2.70479	9.38e-05	-8.15175	3.88e-31	-0.712811	0.41449	-6.15977	5.27e-10	aquaporin-like_protein
LBRM2904_33.0490	-3.80047	7.36e-09	-10.4438	1.29e-51	-2.87008	0.000470706	-9.51343	2.43e-22	Archaic_translocase_of_outer_membrane_11_kDa_subunit
LBRM2904_10.1370	-3.50873	4.71e-07	-8.95863	4.67e-38	-2.21889	0.0132345	-7.66879	1.33e-14	Archaic_translocase_of_outer_membrane_12_kDa_subunit
LBRM2904_24.0980	-3.44456	2.46e-07	-9.12749	5.44e-43	-2.50614	0.00329565	-8.18907	1.43e-17	Archaic_Translocase_of_outer_membrane_14_kDa_subunit
LBRM2904_34.4550	-4.45231	6.35e-11	-10.5579	4.18e-56	-2.94273	0.000447137	-9.04831	5.54e-21	Archaic_translocase_outer_mitochondrial_membrane_40
LBRM2904_28.1020	-4.23733	9.35e-10	-10.4562	2.3e-54	-2.22187	0.00981902	-8.44076	2.78e-18	Archaic_translocase_outer_mitochondrial_membrane_46_kDa_subunit
LBRM2904_18.0100	-3.41118	6.54e-08	-8.28738	6.17e-40	-0.934164	0.222578	-5.81037	3.71e-11	ARF-like_2-binding_protein
LBRM2904_03.0580	-3.18655	8.62e-07	-9.16498	2.71e-46	-2.33347	0.00549565	-8.3119	6.53e-19	arginine_N-methyltransferase
LBRM2904_06.0920	-2.58329	6.14e-05	-8.25896	2.09e-37	-1.56992	0.0615027	-7.24559	1.08e-14	arginine_N-methyltransferase
LBRM2904_16.0040	-2.7859	7.5e-06	-7.83265	1.98e-36	-0.858399	0.269787	-5.90516	2.37e-11	arginine_N-methyltransferase
LBRM2904_21.1710	-3.25195	6.95e-06	-8.49913	1.59e-32	-0.384116	0.678303	-5.6313	2.49e-08	arginine_N-methyltransferase
LBRM2904_12.0900	-3.24858	1.59e-06	-9.23839	1.61e-43	-2.19291	0.0126134	-8.18272	4.12e-17	arginine_N-methyltransferase-like_protein
LBRM2904_27.1280	-4.13056	8.06e-10	-10.2002	4.9e-56	-2.78654	0.000830414	-8.85619	5.76e-21	arginyl-tRNA_synthetase
LBRM2904_21.0440	-2.77491	6.65e-05	-7.54542	2.17e-27	-0.377085	0.675251	-5.14759	1.53e-07	argonaut-like_protein
LBRM2904_32.0130	-3.19567	8.82e-06	-8.09808	2.52e-30	-0.474329	0.60045	-5.37674	7.84e-08	Armadillo/beta-catenin-like_repeat
LBRM2904_31.2180	-2.15811	0.00258351	-7.40002	5.24e-25	-0.990608	0.27703	-6.23251	1.02e-09	ARM-like_helical_domain-containing_protein
LBRM2904_05.0310	-3.51431	6.09e-08	-9.27726	2.51e-45	-1.6279	0.0451287	-7.39085	1.75e-15	ARP2/3_complex_16kDa_subunit
LBRM2904_02.0720	-3.60076	5.29e-08	-8.46866	8.65e-39	-1.77726	0.032741	-6.64517	6.2e-13	ARP2/3_complex_subunit
LBRM2904_10.1470	-3.76769	2.61e-09	-8.6236	2.16e-44	-0.772171	0.303331	-5.62808	6.63e-11	ARP2/3_complex_subunit
LBRM2904_22.0780	-3.2662	1.87e-06	-9.21528	3.73e-40	-1.55365	0.0737732	-7.50274	3.45e-14	Arrestin_(or_S-antigen)
LBRM2904_34.0440	-3.14255	4.3e-06	-8.06428	3.97e-33	-0.739465	0.384978	-5.66119	2.91e-09	Arrestin_(or_S-antigen)
LBRM2904_35.4580	-2.40611	0.0012432	-7.64414	9.08e-25	-0.278408	0.778953	-5.51644	1.61e-07	Arrestin_N_terminal_like
LBRM2904_25.2530	-3.54668	4.08e-09	-9.1862	1.32e-47	-0.590785	0.408912	-6.2303	5.55e-13	Arv1-like_family
LBRM2904_32.2860	-3.48519	2.23e-07	-8.05497	4e-34	-1.22013	0.142004	-5.78991	5.14e-10	As/Sb_Reductase
LBRM2904_20.0020	-2.24443	0.00258243	-8.20789	1.69e-27	-0.0477646	0.96536	-6.01122	1.59e-08	ascorbate_peroxidase
LBRM2904_35.4830	-2.7497	1.02e-05	-7.67552	2.7e-34	-0.297427	0.71177	-5.22324	3.17e-09	asparaginase-like_protein
LBRM2904_29.1610	-2.87533	4.62e-05	-8.22489	8.06e-32	-1.16008	0.195545	-6.50964	8.42e-11	Asparagine_synthase
LBRM2904_20.2670	-3.51376	1.67e-06	-9.15914	4.03e-37	-1.84335	0.049869	-7.48872	4.93e-13	asparaginyl-tRNA_synthetase
LBRM2904_24.0420	-3.36772	2.12e-06	-9.20344	8.62e-39	-1.79052	0.0494818	-7.62624	6.02e-14	aspartate_aminotransferase
LBRM2904_34.0730	-3.30515	2.07e-07	-8.66618	8.23e-45	-1.05202	0.178782	-6.41305	4.33e-13	aspartate_aminotransferase
LBRM2904_16.0510	-3.67497	1.36e-07	-8.97869	1.35e-40	-1.96187	0.0266289	-7.26559	7.63e-14	aspartate_carbamoyltransferase
LBRM2904_26.0770	-4.09686	3.69e-10	-10.2071	6.06e-58	-2.77781	0.000548016	-8.88808	6.04e-22	aspartate--ammonia_ligase
LBRM2904_29.2490	-3.67023	2.71e-07	-9.43411	2.49e-41	-1.11338	0.204144	-6.87726	4.87e-12	aspartyl_aminopeptidase
LBRM2904_21.1090	-3.30715	8.08e-07	-7.91689	1.61e-33	-0.710593	0.388188	-5.32033	8.89e-09	aspartyl-tRNA_synthetase
LBRM2904_30.0490	-3.56703	1.61e-07	-9.19868	8.5e-44	-1.55442	0.0680179	-7.18607	4.76e-14	aspartyl-tRNA_synthetase
LBRM2904_19.0120	-4.30723	4.32e-09	-9.63493	1.03e-42	-1.61768	0.0709472	-6.94539	3.56e-12	Associated_kinase_of_Tb14-3-3
LBRM2904_22.1120	-2.88555	1.65e-05	-8.3571	4.09e-33	-0.263615	0.762761	-5.73517	2.83e-09	ATG12/APG12
LBRM2904_09.0150	0.584751	0.463633	-3.77783	1.58e-06	-1.70555	0.0959138	-6.06814	5.43e-08	ATG8/AUT7/APG8/PAZ2
LBRM2904_09.0160	-1.35188	0.776584	-21.5164	5.63e-06	0.437457	0.947487	-19.7271	0.00294878	ATG8/AUT7/APG8/PAZ2
LBRM2904_09.0170	-2.41558	0.0496178	-6.21529	5.86e-07	-2.40279	0.129612	-6.2025	0.000383949	ATG8/AUT7/APG8/PAZ2
LBRM2904_09.0180	-1.04237	0.131945	-4.7674	3.73e-12	-1.58917	0.076606	-5.3142	5.01e-08	ATG8/AUT7/APG8/PAZ2
LBRM2904_09.0190	NA	NA	NA	NA	NA	NA	NA	NA	ATG8/AUT7/APG8/PAZ2
LBRM2904_09.0200	NA	NA	NA	NA	NA	NA	NA	NA	ATG8/AUT7/APG8/PAZ2
LBRM2904_09.0210	-2.22838	0.00215475	-5.58914	1.03e-14	-1.57427	0.0947901	-4.93504	1.42e-06	ATG8/AUT7/APG8/PAZ2
LBRM2904_19.0830	-1.67482	0.0146261	-6.12311	2.96e-19	-0.169665	0.855839	-4.61795	1.78e-06	ATG8/AUT7/APG8/PAZ2
LBRM2904_19.0840	0.734352	0.285869	-3.20746	2.46e-06	0.116413	0.901606	-3.8254	7.11e-05	ATG8/AUT7/APG8/PAZ2
LBRM2904_19.0850	NA	NA	NA	NA	NA	NA	NA	NA	ATG8/AUT7/APG8/PAZ2
LBRM2904_19.0860	NA	NA	NA	NA	NA	NA	NA	NA	ATG8/AUT7/APG8/PAZ2
LBRM2904_19.0870	4.86403	0.35205	0.804079	0.887838	-0.143438	0.982866	-4.20339	0.575007	ATG8/AUT7/APG8/PAZ2
LBRM2904_19.0880	NA	NA	NA	NA	NA	NA	NA	NA	ATG8/AUT7/APG8/PAZ2
LBRM2904_19.0890	-2.71374	0.0101967	-7.22207	2.03e-10	-2.11583	0.120577	-6.62416	1.92e-05	ATG8/AUT7/APG8/PAZ2
LBRM2904_19.0900	NA	NA	NA	NA	NA	NA	NA	NA	ATG8/AUT7/APG8/PAZ2
LBRM2904_19.0910	NA	NA	NA	NA	NA	NA	NA	NA	ATG8/AUT7/APG8/PAZ2
LBRM2904_19.0920	NA	NA	NA	NA	NA	NA	NA	NA	ATG8/AUT7/APG8/PAZ2
LBRM2904_19.0930	NA	NA	NA	NA	NA	NA	NA	NA	ATG8/AUT7/APG8/PAZ2
LBRM2904_19.0940	-3.18958	0.533616	-26.6668	2.15e-07	16.4205	0.0174536	-7.05681	0.339731	ATG8/AUT7/APG8/PAZ2
LBRM2904_19.0950	-2.69262	0.00114676	-7.28837	2.18e-18	0.118693	0.917503	-4.47706	0.000133999	ATG8/AUT7/APG8/PAZ2
LBRM2904_19.0960	-1.33421	0.79843	-5.67194	0.274493	-0.143789	0.982866	-4.48152	0.549844	ATG8/AUT7/APG8/PAZ2
LBRM2904_19.1630	-3.09832	1.83e-06	-7.9467	4.34e-34	-0.261983	0.753964	-5.11036	1.97e-08	ATG8/AUT7/APG8/PAZ2
LBRM2904_32.3120	-3.2701	4.94e-07	-8.44635	2.78e-39	-1.37939	0.0907007	-6.55565	8.84e-13	ATP_binding_protein-like_protein
LBRM2904_20.1980	3.04721	0.563919	-0.157614	0.976174	-0.143501	0.982866	-3.34832	0.656115	ATP_dependent_DEAD-box_helicase
LBRM2904_20.2130	NA	NA	NA	NA	NA	NA	NA	NA	ATP_dependent_DEAD-box_helicase
LBRM2904_15.0060	-3.29271	1.73e-07	-8.65985	7.12e-44	-0.743417	0.331789	-6.11056	3.94e-12	ATP_diphosphohydrolase
LBRM2904_21.1620	-3.47188	3.22e-07	-8.98579	4.56e-41	-0.567827	0.493697	-6.08173	1.16e-10	ATP_synthase
LBRM2904_30.3690	-4.43626	6.93e-10	-10.2078	5.05e-50	-2.40656	0.00699342	-8.17809	1.38e-16	ATP_synthase
LBRM2904_35.3350	-3.65839	1.4e-08	-9.13644	1.32e-47	-1.45276	0.0674706	-6.93081	1.28e-14	ATP_synthase
LBRM2904_35.7350	-4.82841	8.25e-13	-10.426	4.21e-59	-2.02324	0.014146	-7.6208	1.08e-16	ATP_synthase_delta_(OSCP)_subunit
LBRM2904_05.0510	-4.77583	1.03e-10	-10.5905	1.03e-46	-4.05008	5.97e-06	-9.86474	8.23e-21	ATP_synthase_F1
LBRM2904_05.0520	-4.70252	9.2e-11	-10.0334	1.71e-48	-3.00106	0.000795372	-8.33196	4.64e-17	ATP_synthase_F1
LBRM2904_05.0530	-4.76065	5.23e-16	-10.597	1.72e-67	-3.55761	1.84e-07	-9.39391	3.99e-28	ATP_synthase_F1
LBRM2904_21.2150	-4.59001	2.47e-11	-10.5773	1.22e-58	-2.48439	0.00319142	-8.47172	3.53e-19	ATP_synthase_F1_subunit_gamma_protein
LBRM2904_33.2760	-2.64722	9.75e-05	-7.87246	3.81e-31	-0.537738	0.531301	-5.76298	2.13e-09	ATP_synthase_regulation_protein_NCA2
LBRM2904_25.1220	-3.88456	1.87e-09	-9.01813	1.4e-44	-2.22225	0.00578848	-7.35582	6.79e-16	ATP_synthase_subunit_beta
LBRM2904_25.1230	-4.97315	5.35e-13	-10.6032	2.71e-59	-2.69267	0.00136328	-8.32267	9.32e-19	ATP_synthase_subunit_beta
LBRM2904_28.0670	-4.04637	4.81e-10	-9.57749	4.38e-45	-2.0686	0.0099836	-7.59972	5.58e-16	ATP_synthase_subunit_H
LBRM2904_34.1810	-4.19604	3.05e-11	-9.41994	3.17e-50	-2.40411	0.00200599	-7.62801	1.12e-17	ATP11_protein
LBRM2904_18.0340	-3.3662	2.33e-07	-8.38319	2.35e-39	-0.906822	0.254011	-5.92381	5.46e-11	ATP12_chaperone_protein
LBRM2904_05.1110	-2.86275	1.16e-05	-8.38374	5.36e-38	-1.53484	0.0677871	-7.05582	5.98e-14	ATPase
LBRM2904_11.0960	-2.71497	4.9e-05	-7.89383	1.39e-32	-1.0485	0.215802	-6.22736	5.79e-11	ATPase
LBRM2904_27.0350	-3.22798	4.62e-07	-8.9712	8.55e-45	-1.11539	0.16005	-6.85861	5.01e-14	ATPase
LBRM2904_35.7300	-3.47228	5.38e-08	-8.60334	6.14e-44	-1.3895	0.0784401	-6.52055	1.87e-13	ATPase
LBRM2904_35.7390	-3.08727	4.81e-06	-8.30534	3.26e-35	-0.564156	0.501462	-5.78224	1.06e-09	ATPase
LBRM2904_mito0090	-2.91695	2.38e-07	-5.71078	7.36e-26	-1.81546	0.0119032	-4.60929	2.36e-09	ATPase 6
LBRM2904_24.0220	-3.43857	3.39e-08	-8.50047	5.61e-43	-0.846752	0.259117	-5.90866	9.18e-12	ATPase_domain_protein
LBRM2904_13.1660	-3.68218	1.76e-07	-8.34199	6.62e-35	-0.991093	0.249391	-5.6509	3.89e-09	ATPase_family_associated_with_various_cellular_activities_(AAA)
LBRM2904_17.0750	-3.56345	1.91e-07	-8.75412	1.33e-39	-2.09586	0.0167703	-7.28653	3.17e-14	ATPase_family_associated_with_various_cellular_activities_(AAA)
LBRM2904_28.1550	-2.38713	4.33e-05	-8.04568	1.94e-39	-0.727933	0.321527	-6.38649	1.39e-13	ATPase_family_associated_with_various_cellular_activities_(AAA)
LBRM2904_30.1900	-3.20744	1.07e-06	-8.68617	4e-40	-1.73642	0.0389494	-7.21515	1.72e-14	ATPase_family_associated_with_various_cellular_activities_(AAA)/AAA_domain_containing_protein
LBRM2904_07.1210	-4.83229	1.1e-11	-10.3577	2.28e-53	-2.58418	0.00307181	-8.10962	6.14e-17	ATPase_subunit_9
LBRM2904_21.0790	-5.53393	7.03e-14	-10.557	2.41e-53	-2.76847	0.00213351	-7.7915	3.05e-15	ATPase_subunit_9
LBRM2904_26.0450	-5.32349	1.89e-15	-11.411	5.32e-67	-2.94992	0.00033084	-9.03745	8.69e-22	ATPase_subunit_9
LBRM2904_20.3830	-2.28535	0.000397179	-6.99949	1.04e-26	0.918164	0.261598	-3.79597	3.41e-05	ATPase-like_protein
LBRM2904_28.1900	-2.42672	0.000100914	-7.57714	5.89e-33	0.318244	0.694575	-4.83218	5.15e-08	ATPase-like_protein
LBRM2904_26.2620	-1.87791	0.00966541	-6.90889	2.12e-21	-0.97443	0.290654	-6.0054	5.93e-09	ATP-binding_cassette_protein_subfamily_B
LBRM2904_32.3260	-3.41337	1.41e-06	-8.59924	1.04e-34	-1.25207	0.156762	-6.43794	8.81e-11	ATP-binding_cassette_protein_subfamily_B
LBRM2904_20.0780	-2.57875	0.000178695	-7.77745	6.47e-30	-1.67671	0.0619522	-6.87541	3.39e-12	ATP-binding_cassette_protein_subfamily_C
LBRM2904_21.0750	-3.93029	4.08e-08	-9.93254	1.84e-46	-2.45356	0.00680233	-8.45581	4.33e-17	ATP-binding_cassette_protein_subfamily_E
LBRM2904_03.0170	-3.81778	4.86e-08	-9.29865	5.2e-43	-2.55261	0.00392546	-8.03348	2.55e-16	ATP-binding_cassette_protein_subfamily_F
LBRM2904_06.0090	-2.76521	0.000227131	-7.94532	3.99e-26	-1.24299	0.19411	-6.4231	1.75e-09	ATP-binding_cassette_protein_subfamily_G
LBRM2904_15.0980	-2.52967	0.000914498	-7.97504	1.36e-25	-1.45945	0.137027	-6.90482	2.36e-10	ATP-binding_cassette_protein_subfamily_G
LBRM2904_23.0390	-3.05275	2.99e-05	-8.35219	1.93e-30	-0.35269	0.710755	-5.65213	3.88e-08	ATP-binding_cassette_protein_subfamily_G
LBRM2904_35.3110	-3.30781	1.05e-06	-8.44024	3.23e-36	0.104765	0.907812	-5.02767	8.45e-08	ATP-binding_cassette_protein_subfamily_G
LBRM2904_11.0040	-3.52645	3.62e-07	-8.03696	2.63e-33	-0.746807	0.378955	-5.25732	2.73e-08	ATP-binding_cassette_protein_subfamily_H
LBRM2904_29.1780	-2.69682	0.00010571	-7.9312	1.32e-29	0.457008	0.605158	-4.77738	1.2e-06	ATP-binding_cassette_protein_subfamily_H
LBRM2904_30.1400	-2.7731	1.93e-05	-7.66326	2.47e-32	-0.635931	0.434841	-5.52609	1.64e-09	ATP-binding_cassette_protein_subfamily_H
LBRM2904_02.0280	-3.43056	0.308692	-5.67102	0.104257	-6.74477	0.133822	-8.98523	0.0707239	ATP-binding_cassette_subfamily_A
LBRM2904_11.1240	-2.60733	0.000995826	-7.77737	3.16e-17	0.911257	0.362897	-4.25879	0.000449746	ATP-binding_cassette_subfamily_A
LBRM2904_11.1290	-1.22992	0.129569	-7.28977	2.29e-14	-0.143702	0.897321	-6.20354	7.08e-07	ATP-binding_cassette_subfamily_A
LBRM2904_11.1300	-1.94674	0.0134805	-6.52822	1.3e-16	-0.78119	0.435062	-5.36267	1.48e-06	ATP-binding_cassette_subfamily_A
LBRM2904_11.1310	-2.07788	0.00520813	-6.91106	1.9e-20	-0.510732	0.590847	-5.34391	3.86e-07	ATP-binding_cassette_subfamily_A
LBRM2904_11.1340	-1.7524	0.0522523	-6.35518	1.53e-12	-1.45487	0.206791	-6.05765	1.91e-06	ATP-binding_cassette_subfamily_A
LBRM2904_11.1350	-1.89267	0.0336415	-6.47562	2.76e-13	-0.846838	0.453921	-5.42979	1.5e-05	ATP-binding_cassette_subfamily_A
LBRM2904_11.1370	-2.6159	0.000638557	-7.46272	1.14e-22	-1.12909	0.246508	-5.97591	3.3e-08	ATP-binding_cassette_subfamily_A
LBRM2904_15.0790	-2.37257	0.00700045	-7.05532	7.24e-16	-1.02068	0.361134	-5.70343	4.13e-06	ATP-binding_cassette_subfamily_A
LBRM2904_27.0920	-2.78117	0.00026983	-7.65204	5.48e-24	-1.26295	0.195043	-6.13383	1.25e-08	ATP-binding_cassette_subfamily_A
LBRM2904_29.0640	-3.8829	1.33e-05	-8.90107	2.82e-24	-1.16446	0.297271	-6.18263	6.14e-07	ATP-binding_cassette_subfamily_A
LBRM2904_33.0370	-3.48971	1.21e-07	-8.53407	3.8e-41	-1.84406	0.0274556	-6.88842	6.23e-14	ATP-binding_cassette_sub-family_F_member_1
LBRM2904_25.0320	-3.35292	6.3e-07	-9.04033	1.13e-42	-1.67668	0.0501821	-7.36409	1.12e-14	ATP-binding_region_containing_protein
LBRM2904_24.1640	-2.83913	3.97e-05	-7.89128	1.04e-30	-1.08052	0.216344	-6.13267	3.54e-10	ATP-dependent_DEAD/H_DNA_helicase_recQ
LBRM2904_30.2340	-3.03839	2.36e-05	-8.32369	2.66e-31	-0.921821	0.306336	-6.20712	9.78e-10	ATP-dependent_DEAD/H_DNA_helicase_recQ_family-_like_protein
LBRM2904_07.0370	-4.00889	5.85e-08	-9.78662	7.06e-43	-2.46156	0.00888347	-8.2393	1.55e-15	ATP-dependent_DEAD/H_RNA_helicase
LBRM2904_08.0070	-3.19469	4.09e-06	-8.29584	8.46e-34	-1.82613	0.0416965	-6.92729	1.9e-12	ATP-dependent_DEAD/H_RNA_helicase
LBRM2904_22.1360	-3.16985	2.94e-06	-8.71622	1.64e-38	-1.31995	0.122935	-6.86632	9.68e-13	ATP-dependent_DEAD/H_RNA_helicase
LBRM2904_24.0290	-3.44302	4.5e-08	-9.03428	2.28e-47	-1.7465	0.0274829	-7.33776	2.07e-16	ATP-dependent_DEAD/H_RNA_helicase
LBRM2904_32.0580	-2.77589	2.21e-05	-8.39619	4.91e-37	-1.49628	0.0751669	-7.11658	6.7e-14	ATP-dependent_DEAD/H_RNA_helicase
LBRM2904_35.2680	-3.16931	9.96e-07	-8.14673	2.66e-37	-0.204177	0.808348	-5.1816	7.56e-09	ATP-dependent_DEAD/H_RNA_helicase
LBRM2904_35.4800	-2.64043	7.46e-05	-7.84496	2.78e-32	-0.999216	0.236327	-6.20374	6.35e-11	ATP-dependent_DEAD/H_RNA_helicase
LBRM2904_34.0370	-3.98405	3.25e-07	-9.56692	5.5e-37	-1.74459	0.0743679	-7.32746	1.13e-11	ATP-dependent_DEAD-box_RNA_helicase
LBRM2904_32.1480	-1.74954	0.00904978	-6.47816	5.31e-22	-0.0272679	0.97938	-4.75588	5.31e-07	ATP-dependent_DNA_DEAD/DEAH_box_helicase
LBRM2904_09.0590	-2.96396	7.58e-06	-7.73367	3.55e-32	-0.606738	0.463225	-5.37645	6.49e-09	ATP-dependent_DNA_helicase
LBRM2904_09.1390	-3.17117	6.25e-06	-7.77872	1.14e-29	-1.70764	0.0592255	-6.31519	1.44e-10	ATP-dependent_helicase
LBRM2904_29.2640	-3.76872	4.29e-07	-9.47051	7.24e-39	-2.39151	0.0126926	-8.09331	1.44e-14	ATP-dependent_phosphofructokinase
LBRM2904_15.0120	-3.86101	5.77e-08	-9.35606	7.3e-42	-1.9042	0.0337026	-7.39925	8.23e-14	ATP-dependent_protease_ATPase_subunit_HslU1
LBRM2904_09.0250	-3.28925	6.15e-07	-8.29025	4.58e-38	-0.751046	0.354068	-5.75204	2.85e-10	ATP-dependent_protease_ATPase_subunit_HslU2
LBRM2904_20.2970	-3.55493	1.5e-06	-8.61507	2.64e-31	-0.630265	0.488893	-5.6904	3.63e-08	ATP-dependent_RNA_and_DNA_helicase
LBRM2904_05.0380	-2.88136	1.65e-05	-7.88685	1.29e-32	-0.864327	0.302566	-5.86982	4.94e-10	ATP-dependent_RNA_helicase
LBRM2904_05.0620	-3.14763	1.73e-06	-8.00918	3.89e-35	-1.63618	0.0524542	-6.49772	2.58e-12	ATP-dependent_RNA_helicase
LBRM2904_13.0630	-3.2892	3.51e-06	-8.51251	1.28e-34	-1.88723	0.0390854	-7.11054	1.25e-12	ATP-dependent_RNA_helicase
LBRM2904_15.0160	-3.3257	7.5e-07	-8.65019	2.67e-39	-2.15108	0.0132021	-7.47557	4.98e-15	ATP-dependent_RNA_helicase
LBRM2904_17.1210	-3.11768	2.94e-05	-8.51934	1.56e-30	-2.21947	0.0236548	-7.62114	1.06e-12	ATP-dependent_RNA_helicase
LBRM2904_20.2370	-2.51568	8.05e-05	-7.82743	1.34e-34	-0.929681	0.24942	-6.24142	8.71e-12	ATP-dependent_RNA_helicase
LBRM2904_20.5700	-2.86708	1.87e-05	-8.42872	3.96e-36	-1.38402	0.105867	-6.94565	5.68e-13	ATP-dependent_RNA_helicase
LBRM2904_28.1400	-2.64095	2.75e-05	-8.22566	1e-38	-0.964489	0.224815	-6.5492	5.07e-13	ATP-dependent_RNA_helicase
LBRM2904_30.3350	-2.84596	3.26e-05	-8.35227	2.73e-34	-1.66235	0.0617471	-7.16866	3.71e-13	ATP-dependent_RNA_helicase
LBRM2904_31.0280	-2.94159	1.13e-05	-8.25844	8.66e-36	-1.72994	0.0464334	-7.04678	1.9e-13	ATP-dependent_RNA_helicase
LBRM2904_32.0400	-2.87577	0.00154118	-8.5931	2.11e-21	-3.3732	0.00553297	-9.09054	3.55e-12	ATP-dependent_RNA_helicase
LBRM2904_32.2330	-3.24614	2.62e-06	-8.12766	4.53e-33	-0.586465	0.493338	-5.46798	1.18e-08	ATP-dependent_RNA_helicase
LBRM2904_34.2940	-3.86289	7.3e-07	-9.29967	5.84e-35	-1.84196	0.0621914	-7.27874	1.77e-11	ATP-dependent_RNA_helicase
LBRM2904_34.3790	-3.46606	3.03e-07	-9.09603	1.05e-42	-1.8375	0.0330082	-7.46748	6.22e-15	ATP-dependent_RNA_helicase
LBRM2904_35.3240	-2.4663	0.000200986	-8.10306	3.36e-34	-1.11731	0.187387	-6.75407	1.63e-12	ATP-dependent_RNA_helicase
LBRM2904_28.1630	-3.56747	1.79e-07	-8.47909	1.73e-37	-1.42311	0.0940698	-6.33472	2e-11	ATP-dependent_RNA_helicase_FAL1
LBRM2904_21.1820	-4.28517	3.16e-09	-9.80984	2.09e-46	-2.36351	0.00898519	-7.88818	1.91e-15	ATP-dependent_RNA_helicase_SUB2
LBRM2904_34.2160	-3.88446	9.14e-08	-9.4974	1.45e-41	-2.51937	0.00651003	-8.1323	1.52e-15	ATP-dependent_RNA_helicase-like_protein
LBRM2904_18.0490	-3.4071	3.41e-07	-8.64475	5.27e-40	-1.12847	0.171706	-6.36612	7.77e-12	ATP-dependent_zinc_metallopeptidase
LBRM2904_19.1590	-3.85902	6.38e-09	-8.97144	2.76e-44	-1.40809	0.0829316	-6.52051	8.72e-13	ATP-dependent_zinc_metallopeptidase
LBRM2904_31.0750	-2.91158	2.32e-05	-8.0364	3.99e-32	-1.21373	0.164852	-6.33854	7.91e-11	ATP-dependent_zinc_metallopeptidase
LBRM2904_25.1860	-3.38416	1.46e-07	-8.25141	6.58e-40	-1.39661	0.0813106	-6.26387	2.22e-12	ATP-grasp_domain/D-ala_D-ala_ligase_C-terminus/SET_domain_containing_protein
LBRM2904_26.2510	-3.15843	4.58e-06	-8.71167	1.23e-36	-1.59691	0.0696848	-7.15014	4.37e-13	ATP-grasp_domain/D-ala_D-ala_ligase_C-terminus/SET_domain_containing_protein
LBRM2904_34.2150	-3.68751	5.02e-08	-9.38754	6.6e-45	-1.94096	0.0229591	-7.64099	1.3e-15	ATP-grasp_domain_containing_protein
LBRM2904_06.0490	-3.15039	5.51e-06	-8.52024	1.52e-35	-0.805062	0.351832	-6.17492	2.29e-10	ATP-NAD_kinase-like_protein
LBRM2904_30.0300	-2.6103	6.38e-05	-7.63179	3.84e-31	0.198015	0.819968	-4.82347	1.73e-07	AUT2/APG4/ATG4_cysteine_peptidase
LBRM2904_32.4120	-2.73255	1.63e-05	-7.85555	2.35e-33	-0.310992	0.704129	-5.43399	2.25e-09	AUT2/APG4/ATG4_cysteine_peptidase
LBRM2904_33.0310	-2.7652	2.07e-05	-8.18673	6.47e-35	-0.56555	0.487072	-5.98708	1.41e-10	autophagocytosis_protein
LBRM2904_31.3100	-3.18151	2.37e-07	-8.52147	1.04e-42	-2.02544	0.0100842	-7.36541	1.17e-16	autophagy_protein_10_(ATG10)
LBRM2904_30.1050	-3.551	3.21e-07	-8.76202	4.49e-37	-0.261966	0.767471	-5.47299	1.23e-08	autophagy_protein_5_(ATG5)
LBRM2904_27.0380	-3.14051	2.74e-06	-8.33644	8.01e-36	-0.00897122	0.991273	-5.20491	2.58e-08	Autophagy_protein_Apg9
LBRM2904_34.2310	-3.11708	3e-05	-8.4207	1.57e-28	-0.349084	0.719128	-5.65271	9.93e-08	Autophagy-related_protein_24
LBRM2904_04.0830	-3.15503	7.72e-06	-8.02588	6.42e-31	-0.657229	0.455747	-5.52808	1.89e-08	Axonemal_dynein_light_chain
LBRM2904_13.1060	-2.69463	0.000226171	-7.77869	7.71e-27	-0.671785	0.468108	-5.75585	2.31e-08	Axonemal_dynein_light_chain
LBRM2904_26.1080	-3.93241	5.58e-09	-9.1565	2.02e-43	-1.19825	0.141602	-6.42234	4.99e-12	Axonemal_dynein_light_chain
LBRM2904_33.1480	-2.94253	9.3e-06	-8.03184	8.09e-34	-0.545077	0.511164	-5.63439	1.71e-09	Axonemal_inner_arm_dynein_light_chain
LBRM2904_25.0340	-2.70735	4.08e-06	-7.48614	3.02e-36	-0.596967	0.413581	-5.37576	1.31e-10	B9_domain-containing_protein_2
LBRM2904_08.0160	-3.51714	7.31e-08	-8.46991	6.73e-40	-1.71447	0.0366334	-6.66723	2.9e-13	Bacterial_transferase_hexapeptide_(six_repeats)
LBRM2904_11.0030	-3.28356	5.62e-07	-8.66118	6.18e-41	-1.41281	0.086259	-6.79042	2.24e-13	Bacterial_transferase_hexapeptide_(six_repeats)
LBRM2904_35.5450	-3.07621	1.13e-05	-8.48924	9.52e-34	-0.018114	0.98323	-5.43115	3.48e-08	Bacterial_transferase_hexapeptide_(six_repeats)
LBRM2904_34.3950	-3.34838	1.45e-06	-7.92165	3.6e-31	-0.14095	0.87997	-4.71421	8.79e-07	Bardet-Biedl_syndrome_1_protein_homolog_(BBS1-like_protein_1)
LBRM2904_14.0190	-3.75601	3.69e-09	-9.07608	1.32e-46	-0.836688	0.269863	-6.15676	2.98e-12	Bardet-Biedl_syndrome_10_protein_homolog_(BBS10-like_protein_10)
LBRM2904_35.2450	-3.17906	2.34e-06	-8.49415	2.3e-36	0.41148	0.625252	-4.90361	1.8e-07	Bardet-Biedl_syndrome_4_protein
LBRM2904_32.3560	-2.70344	0.000146806	-8.08607	6.79e-30	-0.405518	0.659249	-5.78815	9.32e-09	B-box_zinc_finger_containing_protein
LBRM2904_20.1780	-3.50996	1.39e-07	-9.15752	6.18e-42	-0.358491	0.665063	-6.00604	1.38e-10	BCS1_N_terminal/ATPase_family_associated_with_various_cellular_activities_(AAA)
LBRM2904_23.0120	-3.30041	4.1e-06	-8.60862	2.29e-34	-1.53478	0.0922768	-6.84298	1.25e-11	Beige/BEACH_domain_containing_protein
LBRM2904_34.3780	-3.6546	2.34e-07	-9.09839	1.3e-38	-1.04327	0.227993	-6.48706	4.81e-11	Bem46-like_serine_peptidase
LBRM2904_25.0010	-2.64455	0.00010669	-8.49477	3.39e-34	-1.49471	0.0902625	-7.34493	1.83e-13	beta_galactofuranosyl_transferase
LBRM2904_33.3670	-3.32425	7.37e-07	-8.73475	3.08e-40	-0.808272	0.327267	-6.21877	2.97e-11	beta_prime_cop_protein
LBRM2904_23.0030	-3.00602	3.35e-06	-8.76886	1.56e-41	-2.01009	0.0170462	-7.77292	1.28e-16	beta_propeller_protein
LBRM2904_08.1230	NA	NA	NA	NA	NA	NA	NA	NA	beta_tubulin
LBRM2904_08.1240	NA	NA	NA	NA	NA	NA	NA	NA	beta_tubulin
LBRM2904_08.1250	-3.45914	0.00114376	-7.65998	7.44e-13	0.514357	0.71212	-3.68649	0.0144076	beta_tubulin
LBRM2904_21.2250	-4.0695	2.3e-07	-9.50159	2.48e-36	-1.22029	0.206024	-6.65238	6.02e-10	beta_tubulin
LBRM2904_33.0900	-6.24126	0.230436	-6.203	0.231679	-0.143927	0.982866	-0.105667	0.98884	beta_tubulin
LBRM2904_33.0910	-7.47268	0.145765	-7.43442	0.146657	-5.37155	0.40885	-5.33329	0.471368	beta_tubulin
LBRM2904_33.0920	3.48954	0.507819	2.17016	0.686489	-0.143505	0.982866	-1.46288	0.846634	beta_tubulin
LBRM2904_33.0930	-3.04092	0.160989	-7.88768	0.00122443	-0.407762	0.8918	-5.25452	0.110221	beta_tubulin
LBRM2904_33.0940	NA	NA	NA	NA	NA	NA	NA	NA	beta_tubulin
LBRM2904_33.0970	5.1605	0.320549	-0.157963	0.976174	-7.00983	0.284831	-12.3283	0.0907972	beta_tubulin
LBRM2904_33.0980	-3.53692	0.490782	-25.4928	7.18e-07	16.4437	0.0172864	-5.51228	0.457001	beta_tubulin
LBRM2904_33.0990	-3.0043	0.00188636	-8.07093	7.29e-09	-1.14943	0.343337	-6.21606	0.000250112	beta_tubulin
LBRM2904_33.1000	-3.32055	0.0148244	-7.70788	1.41e-08	-2.13673	0.21912	-6.52407	0.000686731	beta_tubulin
LBRM2904_33.1010	-3.62852	0.000757554	-8.98411	6.51e-13	-1.48595	0.277727	-6.84154	3.35e-05	beta_tubulin
LBRM2904_33.1020	-1.0311	0.801002	-6.20416	0.131601	-6.91259	0.18968	-12.0857	0.0374443	beta_tubulin
LBRM2904_33.1030	-0.196022	0.970623	-0.157762	0.976174	-4.43849	0.500154	-4.40023	0.557239	beta_tubulin
LBRM2904_33.1040	NA	NA	NA	NA	NA	NA	NA	NA	beta_tubulin
LBRM2904_33.1050	-0.195961	0.970623	-0.157724	0.976174	-1.85502	0.782365	-1.81678	0.808069	beta_tubulin
LBRM2904_33.1060	4.28559	0.41372	-0.157929	0.976174	-2.06785	0.757459	-6.51138	0.372528	beta_tubulin
LBRM2904_33.1070	NA	NA	NA	NA	NA	NA	NA	NA	beta_tubulin
LBRM2904_33.1080	-3.54519	0.110004	-9.53938	0.000123733	-2.48025	0.376551	-8.47445	0.010934	beta_tubulin
LBRM2904_33.1090	-4.78703	0.000233885	-9.3125	1.42e-08	-2.5454	0.127556	-7.07087	0.000754256	beta_tubulin
LBRM2904_33.1100	NA	NA	NA	NA	NA	NA	NA	NA	beta_tubulin
LBRM2904_33.1110	NA	NA	NA	NA	NA	NA	NA	NA	beta_tubulin
LBRM2904_33.1120	NA	NA	NA	NA	NA	NA	NA	NA	beta_tubulin
LBRM2904_33.1130	NA	NA	NA	NA	NA	NA	NA	NA	beta_tubulin
LBRM2904_33.1140	-4.30095	0.00281941	-11.9517	1.01e-10	-3.14017	0.0921185	-10.7909	4.09e-06	beta_tubulin
LBRM2904_04.0420	-8.86196	0.0796547	-7.07739	0.158986	5.68673	0.376131	7.4713	0.303692	beta-fructofuranosidase
LBRM2904_04.0430	NA	NA	NA	NA	NA	NA	NA	NA	beta-fructofuranosidase
LBRM2904_04.0440	-2.68126	0.000806811	-6.97519	1.41e-17	-1.95379	0.0618561	-6.24772	4.89e-08	beta-fructofuranosidase
LBRM2904_34.0550	-2.88558	0.000115791	-8.27799	7.39e-29	-1.09406	0.24861	-6.48647	9.23e-10	beta-fructofuranosidase
LBRM2904_24.1950	-3.71416	7.37e-09	-8.71337	8.38e-44	-1.24996	0.108952	-6.24917	1.71e-12	beta-ketoacyl-ACP_reductase_2
LBRM2904_28.3100	-3.12179	4.15e-06	-8.33755	7.25e-35	-1.07371	0.205909	-6.28947	5.77e-11	Beta-lactamase
LBRM2904_08.0910	-2.84538	2.42e-05	-8.02204	2.4e-33	-1.93606	0.0284988	-7.11272	1.93e-13	Beta-lactamase_superfamily_domain_containing_protein
LBRM2904_13.1540	-2.57096	1.74e-05	-6.70904	1.91e-29	-0.580545	0.439773	-4.71862	2.02e-08	Beta-lactamase_superfamily_domain_containing_protein
LBRM2904_35.6430	-3.35839	2.17e-06	-8.54306	3.13e-34	-0.988856	0.260764	-6.17352	4.83e-10	bilobe_protein
LBRM2904_31.1020	-3.33521	8.12e-07	-9.246	4.5e-43	-2.46006	0.00499437	-8.37085	9.83e-18	biotin/lipoate_protein_ligase-like_protein
LBRM2904_17.0780	-2.86789	4.16e-06	-7.18006	1.15e-31	-2.1175	0.00945063	-6.42967	4.12e-13	bis(5'-nucleosyl)-tetraphosphatase
LBRM2904_21.2240	-3.23132	5.88e-07	-7.78143	7.16e-34	-1.17316	0.144216	-5.72327	2.43e-10	BolA-like_protein
LBRM2904_24.2210	-3.33855	1.12e-07	-8.198	9.47e-39	-1.28453	0.0988323	-6.14399	3.94e-12	BolA-like_protein
LBRM2904_11.0390	-2.59089	7.47e-05	-8.26368	1.23e-36	-1.13064	0.17494	-6.80343	5.15e-13	BOP1NT_(NUC169)_domain/WD_domain
LBRM2904_35.5860	-2.84931	3.1e-06	-7.82685	4.32e-38	-0.720919	0.342288	-5.69846	3.77e-11	branch_point_binding_protein
LBRM2904_27.2010	-3.05565	2.32e-06	-8.44543	2.02e-39	-1.08495	0.179751	-6.47474	1.7e-12	branched-chain_amino_acid_aminotransferase
LBRM2904_33.0680	-3.39608	7.92e-07	-8.67674	2.83e-38	-1.55066	0.0737732	-6.83131	1.33e-12	BRE1_E3_ubiquitin_ligase
LBRM2904_26.0040	-2.71345	1.68e-05	-8.43875	4.44e-40	-0.72011	0.362425	-6.44541	1.2e-12	brix_domain_containing-like_protein
LBRM2904_27.1560	-2.57115	0.000629916	-7.72562	6.74e-25	-0.36486	0.711418	-5.51933	1.98e-07	BRO1-like_domain/ALIX_V-shaped_domain_binding_to_HIV
LBRM2904_25.2240	-3.33656	9.85e-07	-8.9628	6.58e-40	-1.04697	0.214507	-6.67321	4.01e-12	BRO1-like_domain_containing_protein
LBRM2904_09.1410	-3.94826	8.78e-09	-8.6553	1.07e-39	-1.49771	0.0747431	-6.20475	2.8e-11	Bromodomain
LBRM2904_35.3670	-3.40118	2.97e-07	-8.13721	4.85e-36	-1.48618	0.0737732	-6.22221	1.64e-11	Bromodomain
LBRM2904_35.3220	-3.02041	3.65e-06	-8.02523	4.53e-35	-0.484591	0.550394	-5.48941	1.99e-09	bromodomain_factor_2_protein
LBRM2904_01.0060	-4.20528	1.2e-09	-9.02504	1e-41	-1.14543	0.166233	-5.9652	1.73e-10	BSD_domain_containing_protein
LBRM2904_06.0310	-3.2384	4.34e-06	-8.17509	1.76e-30	-1.45651	0.103051	-6.39319	1.88e-10	BT1_family
LBRM2904_06.0320	-3.00077	0.00010382	-8.11017	3.6e-24	-1.64792	0.0980022	-6.75732	1.48e-09	BT1_family
LBRM2904_10.0370	-3.05808	1.29e-05	-8.3566	5.88e-32	-2.04433	0.0258798	-7.34285	4.68e-13	BT1_family
LBRM2904_14.1400	-2.70049	0.000175393	-8.27695	6.33e-28	-0.364027	0.697836	-5.94049	1.31e-08	BT1_family
LBRM2904_14.1420	-2.99431	9.86e-05	-8.27565	5.1e-26	-1.00853	0.298543	-6.28987	1.06e-08	BT1_family
LBRM2904_14.1430	-2.97511	2.38e-05	-8.34757	3.61e-28	-0.835675	0.343881	-6.20813	2.08e-09	BT1_family
LBRM2904_32.3950	-2.51158	8.81e-05	-7.27456	1.53e-29	-0.0526345	0.953512	-4.81561	1.07e-07	BT1_family
LBRM2904_31.0040	-2.81321	2.45e-05	-8.55495	1.75e-37	-0.545913	0.514304	-6.28765	3.78e-11	BT1_family/MFS/sugar_transport_protein
LBRM2904_18.0630	-3.00154	5.04e-07	-7.66169	2.68e-38	-1.24124	0.0966496	-5.90138	2.31e-12	BTB/POZ_domain_containing_protein
LBRM2904_18.1650	-2.63422	1.89e-05	-7.08382	1.3e-30	-0.284176	0.722112	-4.73377	4.72e-08	BTB/POZ_domain_containing_protein
LBRM2904_26.2370	-3.36836	1.76e-06	-8.75889	2.05e-35	-1.52315	0.0876288	-6.91368	5e-12	BTB/POZ_domain_containing_protein
LBRM2904_28.0730	-3.26274	2.94e-07	-8.59625	4.17e-42	-0.627955	0.418865	-5.96146	2.14e-11	BTB/POZ_domain_containing_protein
LBRM2904_31.3050	-2.96255	4.43e-06	-8.78694	3.54e-40	-1.87451	0.0255755	-7.6989	4.38e-16	BTB/POZ_domain_containing_protein
LBRM2904_34.2540	-2.7525	6.44e-05	-8.10295	2.44e-31	0.298371	0.739638	-5.05207	2.2e-07	BTB/POZ_domain_containing_protein
LBRM2904_30.0510	-2.86887	1.37e-06	-8.27308	4.52e-44	-1.29279	0.084979	-6.69701	4.13e-15	bystin
LBRM2904_32.2420	-3.16459	3.65e-06	-7.99316	2.43e-32	-0.923552	0.278265	-5.75212	1.77e-09	C-14_sterol_reductase
LBRM2904_26.0310	-3.26355	5.34e-07	-8.12341	8.19e-37	-1.30897	0.106871	-6.16883	1.28e-11	C-1-tetrahydrofolate_synthase
LBRM2904_06.0740	-3.08665	6.15e-05	-8.12375	2.25e-26	-0.679601	0.483864	-5.7167	1.26e-07	C2_domain/Ankyrin_repeats_(3_copies)/Ankyrin_repeat
LBRM2904_13.0890	-2.64483	0.000201937	-7.64058	2.94e-27	-1.0335	0.252165	-6.02925	2.13e-09	C2_domain_containing_protein
LBRM2904_20.2900	-2.71099	0.000171811	-7.77998	3.17e-27	-1.34981	0.144357	-6.41881	4.08e-10	C2_domain_containing_protein
LBRM2904_31.0730	-2.87141	2.68e-05	-8.76545	7.2e-37	-1.11792	0.196746	-7.01196	1.18e-12	C2_domain_containing_protein
LBRM2904_35.4710	-1.86396	0.0108593	-6.94038	2.92e-19	-0.355615	0.711164	-5.43203	3.4e-07	C2_domain_containing_protein
LBRM2904_31.0820	-3.22868	6.93e-06	-8.64902	8.02e-34	-0.850292	0.343061	-6.27064	5.59e-10	c2_domain_protein
LBRM2904_31.0830	-2.83714	1.2e-05	-8.67606	8.77e-40	0.0707103	0.936471	-5.76821	3.99e-10	c2_domain_protein
LBRM2904_30.2000	-2.54709	3.91e-05	-7.52941	1.32e-33	-0.779469	0.316706	-5.76179	7.64e-11	C2H2_type_zinc-finger_(2_copies)
LBRM2904_35.2690	-2.31803	0.000498092	-7.79128	2.86e-30	0.606114	0.472709	-4.86714	3.09e-07	C-4_sterol_methyl_oxidase
LBRM2904_27.0030	-3.43917	3.02e-07	-8.87355	1.03e-41	-0.958422	0.24406	-6.3928	7.52e-12	CAAX_prenyl_protease_1
LBRM2904_24.0030	-6.67178	0.199557	-6.63347	0.200663	-0.143996	0.982866	-0.105691	0.98884	CAAX_prenyl_protease_2
LBRM2904_26.2650	NA	NA	NA	NA	NA	NA	NA	NA	CAAX_prenyl_protease_2
LBRM2904_28.2520	-3.34648	9.27e-07	-8.22576	8.77e-35	-0.6723	0.423253	-5.55158	3.98e-09	Cactus-binding_C-terminus_of_cactin_protein
LBRM2904_21.2000	-3.32046	2.67e-07	-7.92399	1.2e-35	-0.292303	0.719548	-4.89583	3.58e-08	calcineurin_b_subunit
LBRM2904_28.2870	-3.03766	4.64e-06	-7.54968	8.79e-28	-1.1904	0.15403	-5.70242	2.38e-09	Calcineurin-like_phosphoesterase
LBRM2904_28.2910	-2.84289	5.35e-06	-7.45067	1.2e-32	-0.650511	0.402784	-5.25829	2.37e-09	Calcineurin-like_phosphoesterase
LBRM2904_35.2870	-3.53091	1.53e-08	-8.78648	2.6e-44	-0.553395	0.459219	-5.80896	2.57e-11	Calcineurin-like_phosphoesterase_superfamily_domain_containing_protein
LBRM2904_20.3110	-2.75706	8.41e-05	-8.02732	2.01e-30	0.398865	0.659108	-4.8714	7.84e-07	calcineurin-like_phosphoesterase-like_protein
LBRM2904_24.1880	-2.63438	0.000387893	-7.65303	4.44e-25	-1.0689	0.256493	-6.08755	6.99e-09	calcium/calmodulin-dependent_protein_kinase
LBRM2904_01.0830	-2.50328	0.000120149	-7.72175	2.32e-32	-0.434851	0.600028	-5.65331	9.89e-10	calcium/potassium_channel_(CAKC)
LBRM2904_20.0490	-3.30755	8.08e-06	-8.63862	1.78e-32	-1.79036	0.0611913	-7.12144	1.05e-11	calcium_channel_protein
LBRM2904_34.1930	-2.62076	0.000411409	-7.96945	3.84e-27	-1.43918	0.131391	-6.78788	1.41e-10	calcium_motive_p-type_ATPase
LBRM2904_27.0760	-3.02719	4.22e-06	-8.37665	1.74e-36	-0.0891905	0.920263	-5.43864	4.63e-09	calcium_uniporter_protein
LBRM2904_13.0880	-2.8843	3.31e-05	-7.88711	2.1e-30	-1.07469	0.220879	-6.0775	5.9e-10	Calcium-activated_chloride_channel
LBRM2904_30.1310	-3.53167	3.07e-07	-8.64627	9.17e-38	-1.13294	0.182767	-6.24754	6.36e-11	calcium-binding_protein
LBRM2904_04.0010	-3.39113	1.89e-06	-8.93698	3.41e-37	-1.94048	0.0343199	-7.48633	1.36e-13	calcium-translocating_P-type_ATPase
LBRM2904_33.1300	-3.11598	1.34e-05	-8.29276	1.17e-31	-1.03768	0.248326	-6.21447	6.93e-10	calcium-transporting_ATPase
LBRM2904_09.0960	-5.41621	7.88e-13	-10.6554	7.04e-51	-3.43668	0.000218231	-8.67582	2.79e-17	calmodulin
LBRM2904_09.0970	-4.2832	7.81e-09	-9.6184	1.91e-42	-2.78958	0.0028282	-8.12478	1.94e-15	calmodulin
LBRM2904_09.0980	-4.49507	2.89e-10	-9.42937	3.03e-44	-2.62923	0.00285913	-7.56353	7.09e-15	calmodulin
LBRM2904_13.1300	-3.46486	4.01e-07	-8.28708	8.33e-36	-1.07805	0.201074	-5.90027	3.83e-10	calmodulin
LBRM2904_35.4040	-3.53172	9.63e-08	-8.68195	1.56e-39	-1.80472	0.0308564	-6.95496	1.14e-13	calmodulin
LBRM2904_01.0250	-3.20198	1.32e-06	-8.23484	4.3e-36	-1.39969	0.0934902	-6.43256	5.9e-12	Calmodulin-binding
LBRM2904_24.0140	-3.54542	3.97e-07	-8.47429	1.08e-35	-1.56769	0.0741075	-6.49655	2.2e-11	Calmodulin-binding
LBRM2904_15.1020	-3.11118	2.71e-06	-8.19381	6.99e-36	-0.631125	0.443408	-5.71375	7.19e-10	calmodulin-like_protein
LBRM2904_21.0250	-3.07988	1.03e-06	-7.8403	7.97e-36	-1.0459	0.181939	-5.80632	5.89e-11	calmodulin-like_protein
LBRM2904_28.0850	-3.2886	1.21e-07	-8.30355	1.04e-40	-1.33344	0.0843403	-6.34839	4.8e-13	calmodulin-like_protein
LBRM2904_34.3660	-3.33086	1.21e-07	-8.71296	4.6e-45	-1.74835	0.0283636	-7.13044	1.14e-15	calmodulin-like_protein
LBRM2904_09.0100	-4.64018	2.69e-10	-10.0816	7.09e-47	-2.56438	0.00475527	-8.00581	1.71e-15	calmodulin-like_protein_containing_EF_hand_domain
LBRM2904_30.3460	-3.478	1.56e-06	-8.72229	7.41e-34	-0.906649	0.310003	-6.15093	1.25e-09	calmodulin-related_protein
LBRM2904_32.1000	-2.98009	3.85e-05	-8.22365	1.5e-30	-1.3138	0.154386	-6.55736	1.57e-10	Calpain_family_cysteine_protease
LBRM2904_35.0780	-2.99793	1.23e-05	-7.97826	1.12e-31	-1.10294	0.201995	-6.08327	3.36e-10	Calpain_family_cysteine_protease
LBRM2904_25.1580	-1.56792	0.0295544	-6.35551	1.55e-18	-0.642226	0.482446	-5.42982	1.07e-07	calpain_family_cysteine_protease-like_protein
LBRM2904_33.2400	-2.80391	0.000240723	-7.97798	1.1e-25	-0.773788	0.42352	-5.94786	3.52e-08	calpain_protease-like_protein
LBRM2904_20.0280	-3.16899	2.76e-05	-8.21539	4.66e-28	-1.15694	0.225074	-6.20335	5.31e-09	calpain-like_cysteine_peptidase
LBRM2904_20.6000	-2.51035	0.00119075	-7.574	2.43e-22	-1.62798	0.103744	-6.69162	1.44e-09	calpain-like_cysteine_peptidase
LBRM2904_20.6020	-3.47469	9.98e-08	-8.9179	1.95e-43	-1.16882	0.144559	-6.61203	4.87e-13	calpain-like_cysteine_peptidase
LBRM2904_20.6030	-3.38799	2.24e-06	-8.83422	3.17e-35	-1.4533	0.107377	-6.89954	1.04e-11	calpain-like_cysteine_peptidase
LBRM2904_27.0480	-2.52662	0.00716668	-7.53739	7.05e-16	-2.86729	0.0219827	-7.87805	3.34e-09	calpain-like_cysteine_peptidase
LBRM2904_27.0490	-1.87325	0.0427109	-6.86253	8.19e-14	-2.51862	0.0387032	-7.5079	9.46e-09	calpain-like_cysteine_peptidase
LBRM2904_27.0500	-1.76773	0.0330024	-6.49304	3.1e-15	-2.14938	0.0488482	-6.87468	4.74e-09	calpain-like_cysteine_peptidase
LBRM2904_27.0510	-2.68729	0.00109166	-7.51679	3.42e-20	-2.64122	0.016223	-7.47072	1.85e-10	calpain-like_cysteine_peptidase
LBRM2904_30.2050	-2.17457	0.00551982	-7.05102	1.85e-19	-0.39371	0.70123	-5.27016	1.86e-06	calpain-like_cysteine_peptidase
LBRM2904_31.0410	-3.02062	6.75e-05	-8.22302	6.34e-28	-1.08374	0.257645	-6.28613	3.99e-09	calpain-like_cysteine_peptidase
LBRM2904_31.0430	-2.96151	5.15e-05	-7.94606	7.49e-28	-1.61256	0.0873207	-6.5971	2.09e-10	calpain-like_cysteine_peptidase
LBRM2904_31.0440	-2.8289	0.000199492	-7.86331	2.42e-25	-1.61743	0.0993331	-6.65184	7.14e-10	calpain-like_cysteine_peptidase
LBRM2904_31.0470	-3.71155	2.24e-08	-9.09056	4.85e-45	-1.00774	0.208159	-6.38675	2.74e-12	calpain-like_cysteine_peptidase
LBRM2904_31.0420	-2.65557	0.000159072	-7.44215	1.41e-26	-0.795025	0.371385	-5.5816	1.78e-08	calpain-like_protein
LBRM2904_35.7470	-3.39051	8.3e-08	-8.65037	2.52e-43	-0.755243	0.323646	-6.01509	8.78e-12	calphotin-like_protein
LBRM2904_20.1400	-2.53374	7.76e-05	-8.06986	8.04e-35	0.0835997	0.924342	-5.45252	2.83e-09	Calponin_homology_(CH)_domain/Domain_of_Unknown_Function_(DUF1042)/CAMSAP_CH_domain_containing_protein
LBRM2904_35.5340	-2.57312	0.000260092	-7.38692	1.52e-25	0.296495	0.749251	-4.5173	5.63e-06	Calponin_homology_(CH)_domain_containing_protein
LBRM2904_35.2580	-3.13804	2.21e-06	-7.26109	4.49e-29	-0.776276	0.344681	-4.89933	9e-08	caltractin
LBRM2904_35.0840	-2.82836	0.000118396	-7.9005	3.14e-27	-0.380478	0.690086	-5.45262	1.34e-07	cAMP_binding_protein
LBRM2904_18.1210	-3.07621	1.25e-05	-8.51256	6.23e-34	-1.13498	0.201153	-6.57133	4.87e-11	cAMP_phosphodiesterase_A
LBRM2904_25.1550	-3.16606	6.9e-06	-8.36296	3.92e-33	-1.04695	0.235287	-6.24385	3e-10	cAMP_response_protein
LBRM2904_32.4200	-2.32619	0.000588255	-7.26994	7.09e-27	0.277569	0.755899	-4.66618	1.04e-06	cAMP_response_protein_1
LBRM2904_15.1490	-4.01702	1.87e-07	-9.5933	9.08e-38	-2.37406	0.016223	-7.95034	1.55e-13	cAMP_specific_phosphodiesterase
LBRM2904_15.1500	-3.55531	2.86e-06	-8.60003	7.07e-31	-1.94874	0.0461514	-6.99345	5.29e-11	cAMP_specific_phosphodiesterase
LBRM2904_04.0030	-3.48446	1.19e-06	-9.09944	1.76e-37	-1.11413	0.210408	-6.72911	2.55e-11	cAMP-specific_phosphodiesterase
LBRM2904_19.0980	-2.66705	3.25e-05	-7.58604	2.04e-32	-0.236962	0.779354	-5.15595	1.18e-08	CAP-Gly_domain_containing_protein
LBRM2904_35.0590	-0.875024	0.340253	-7.00827	1.67e-11	-1.36448	0.23995	-7.49773	6.27e-08	CAP-Gly_domain_containing_protein
LBRM2904_16.0550	-3.11817	6.99e-06	-8.92825	5.59e-39	-2.68705	0.00313016	-8.49714	2.63e-17	carbamoyl-phosphate_synthase
LBRM2904_06.0650	-3.19194	1.53e-06	-8.61403	2.76e-38	-0.938028	0.253811	-6.36011	1.39e-11	carbonic_anhydrase_family_protein
LBRM2904_28.0500	-2.95109	1.58e-05	-8.46067	3.72e-35	-0.402841	0.6444	-5.91242	9.52e-10	carbonic_anhydrase-like_protein
LBRM2904_01.0040	-3.13962	4.06e-06	-8.4752	1.22e-35	0.12865	0.888616	-5.20693	4.61e-08	carboxylase
LBRM2904_13.0090	-3.65218	1.62e-06	-8.81707	1.35e-32	-0.874124	0.353721	-6.03901	9.21e-09	carboxypeptidase
LBRM2904_33.2930	-3.27894	3.02e-06	-8.60289	1.24e-34	-0.283014	0.755218	-5.60696	1.16e-08	carboxypeptidase
LBRM2904_14.0170	-3.40031	1.07e-07	-9.02167	1.98e-45	-1.97139	0.0156683	-7.59275	9.74e-17	Carboxypeptidase_Taq_(M32)_metallopeptidase
LBRM2904_35.6730	-4.18827	4.98e-08	-8.76531	3.83e-28	-0.58715	0.525298	-5.16418	1.71e-06	Carboxypeptidase_Taq_(M32)_metallopeptidase
LBRM2904_20.2440	-2.9248	2.57e-05	-8.57673	1.5e-34	-1.21839	0.167438	-6.87032	5.78e-12	cardiolipin_synthetase
LBRM2904_29.1410	-3.69801	1.79e-06	-8.95312	3.98e-32	-1.77982	0.0701159	-7.03493	8.28e-11	carnitine/choline_acetyltransferase
LBRM2904_22.0240	-3.0364	2.59e-06	-8.29335	1.46e-38	-0.66497	0.406139	-5.92192	6.67e-11	carnitine_palmitoyltransferase-like_protein
LBRM2904_10.1490	-3.69948	1.37e-07	-9.36312	9.01e-39	-1.73255	0.049869	-7.39619	2.12e-13	carrier_protein
LBRM2904_30.3490	-3.23656	1.62e-05	-8.8219	3.11e-32	-1.45392	0.128724	-7.03927	4.09e-11	CAS/CSE/importin_domain_protein
LBRM2904_34.0930	-3.51298	1.15e-06	-8.87756	2.99e-36	-1.639	0.072787	-7.00359	4.55e-12	casein_kinase
LBRM2904_30.3590	-3.02531	6.01e-05	-8.86725	5.79e-31	-1.28638	0.179751	-7.12832	5.26e-11	casein_kinase_1_isoform_2
LBRM2904_04.1350	-0.676647	0.40961	-6.2763	1.42e-14	0.508972	0.625252	-5.09068	9.43e-06	casein_kinase_I
LBRM2904_25.1680	-2.54023	0.000164399	-7.91816	4.7e-31	-0.23735	0.789538	-5.61527	5.27e-09	casein_kinase_I
LBRM2904_34.0920	-2.82898	3.84e-06	-8.5153	5.23e-41	-0.0506163	0.952544	-5.73694	7.65e-11	casein_kinase_I
LBRM2904_02.0350	-3.27277	2.95e-06	-8.50127	5.22e-35	-1.38639	0.117087	-6.61489	1.9e-11	casein_kinase_II
LBRM2904_34.1590	-3.3129	2.21e-07	-8.6069	2.76e-42	-1.58209	0.0500287	-6.87609	2.89e-14	casein_kinase_II
LBRM2904_35.5500	-3.40686	2.39e-07	-9.18333	3.56e-44	-1.09859	0.175769	-6.87506	1.83e-13	Casein_kinase_II_subunit_beta
LBRM2904_27.1720	-1.17909	0.112804	-5.97354	7.69e-16	-0.446289	0.641893	-5.24074	5.74e-07	casein_kinase_I-like_protein
LBRM2904_09.0240	-3.12838	3.98e-06	-8.6336	6.97e-38	-1.99833	0.0233456	-7.50355	1.23e-14	catalytic_subunit_of_the_vacuolar_transporter_chaperone_4
LBRM2904_32.1910	-2.81225	2.17e-05	-8.39509	2.17e-36	-0.770657	0.354554	-6.3535	2.01e-11	Cation_efflux_family
LBRM2904_19.1400	-2.98675	1.02e-05	-8.5876	7.16e-37	-0.521664	0.53778	-6.12251	1.7e-10	cation_transporter
LBRM2904_27.1220	-3.18269	3.72e-06	-8.75391	3.06e-36	-1.45551	0.0957023	-7.02672	1.17e-12	cation_transporter
LBRM2904_33.3660	-2.98158	1.11e-05	-8.065	1.78e-31	-0.533558	0.529989	-5.61698	5.85e-09	cation_transporter
LBRM2904_07.1140	-3.40119	4.09e-06	-8.97587	3.07e-35	-2.0942	0.028938	-7.66888	2.65e-13	cation-transporting_ATPase
LBRM2904_20.0870	-2.97023	2.92e-06	-8.73472	7.9e-41	-2.03734	0.0139061	-7.80183	6.77e-17	CBF/Mak21_family
LBRM2904_27.1410	-3.08821	3.42e-06	-8.42127	2.51e-37	-1.36533	0.10461	-6.6984	1.34e-12	CBF/Mak21_family
LBRM2904_35.1960	-3.39478	6e-07	-8.74959	5.39e-39	-1.41825	0.0959574	-6.77305	1.4e-12	CBF/Mak21_family
LBRM2904_31.0540	-2.95017	4.44e-06	-8.50986	2.95e-40	-1.01462	0.207319	-6.57431	7.25e-13	CCCH_zinc_finger_in_TRM13_protein/U11-48K-like_CHHC_zinc_finger/Methyltransferase_TRM13
LBRM2904_22.1500	-4.03954	1.05e-09	-9.92338	2.33e-51	-1.50427	0.0621914	-7.38811	1.65e-15	CCR4_associated_factor
LBRM2904_35.6540	-3.22317	9.31e-06	-8.45998	7.76e-32	-0.687839	0.449299	-5.92465	6.11e-09	CCR4-NOT_transcription_complex_subunit_10
LBRM2904_12.0390	-3.25991	8.23e-06	-8.64393	4.21e-33	-1.29939	0.159851	-6.68342	8.82e-11	CCR4-NOT_transcription_complex_subunit_2
LBRM2904_30.0750	-2.38797	0.000136908	-8.36077	7.13e-39	-1.04611	0.190143	-7.01891	2.32e-14	CDC16
LBRM2904_05.0570	-4.07881	1.2e-10	-9.34825	1.44e-52	-2.07043	0.00814486	-7.33987	5.02e-17	cdc2-related_kinase
LBRM2904_29.2280	-2.18493	0.00411145	-7.16822	1.06e-20	-1.05865	0.274485	-6.04194	2.53e-08	cdc2-related_kinase_10
LBRM2904_09.0320	-2.74154	3.65e-05	-8.1627	7.65e-35	-1.43464	0.0931125	-6.85579	6.85e-13	cdc2-related_kinase_12
LBRM2904_35.0560	-4.58751	3.08e-10	-9.9368	8.94e-45	-2.33762	0.00947201	-7.68691	1.93e-14	cdc2-related_kinase_3
LBRM2904_27.0560	-3.85215	6.5e-09	-9.09213	1.46e-44	-0.985279	0.215802	-6.22526	8.68e-12	cdc2-related_kinase_6
LBRM2904_11.0110	-3.54014	2.19e-07	-8.6417	1.98e-36	-1.41913	0.0949184	-6.52069	1.28e-11	cdc2-related_kinase_8
LBRM2904_26.1610	-4.04749	2.15e-09	-9.89258	3.08e-50	-2.06619	0.0142141	-7.91127	6.56e-17	CDP-DAG_synthase
LBRM2904_26.2430	-3.58726	9.93e-08	-9.00878	8.84e-41	-2.24769	0.00888347	-7.66922	1.53e-15	CDP-diacylglycerol--inositol_3-phosphatidyltransferase
LBRM2904_06.1010	-2.92962	6.14e-06	-8.49044	3.63e-37	-0.334942	0.685758	-5.89576	2.24e-10	cell_cycle_associated_protein_MOB1
LBRM2904_20.5320	-3.31325	6.38e-07	-7.72022	1.09e-32	-1.03315	0.208159	-5.44013	3.04e-09	Cell_cycle_checkpoint_protein_RAD1-like
LBRM2904_34.0870	-3.74461	1.17e-07	-9.31817	2.32e-41	-2.41103	0.007557	-7.98458	1.29e-15	cell_cycle_sequence_binding_phosphoprotein_(RBP33)
LBRM2904_11.0140	-3.09088	1.85e-06	-8.62421	1.38e-40	-1.80245	0.0309104	-7.33577	3.49e-15	cell_cycle_sequence_binding_phosphoprotein_(RBP45)
LBRM2904_20.4830	-3.2298	1.02e-06	-8.3579	7.14e-38	-1.033	0.206924	-6.16111	2.65e-11	cell_differentiation_protein-like_protein
LBRM2904_28.1540	-2.89696	7.26e-06	-8.36515	1.76e-36	-0.855205	0.289016	-6.32339	1.17e-11	Cell_division_control_protein_48
LBRM2904_33.2730	-3.10598	4.19e-06	-8.37054	1.24e-35	-0.871397	0.299308	-6.13596	1.18e-10	cell_division_cycle_45_(CDC45)
LBRM2904_28.0080	-3.14437	2.33e-07	-8.39315	1.66e-43	-0.712	0.337019	-5.96078	3.15e-12	cell_division_cycle_6_(CDC6)
LBRM2904_24.1870	-4.97886	5.84e-10	-9.4813	1.02e-36	-1.50244	0.119244	-6.00487	1.4e-08	cell_division_cycle_protein_20
LBRM2904_20.6350	-3.35851	2.84e-07	-8.35215	9.08e-39	-1.63158	0.0487849	-6.62521	5.2e-13	cell_division_cycle_protein-like_protein
LBRM2904_12.0170	-3.34667	6.29e-07	-9.43174	3.65e-44	-2.38065	0.00601496	-8.46572	4.36e-18	Cell_division_protein_kinase
LBRM2904_21.1320	-2.85031	4.32e-05	-7.83954	1.31e-29	-0.304421	0.737016	-5.29365	6.62e-08	cell_division_protein_kinase_2
LBRM2904_07.0750	-3.74925	1.56e-08	-8.46776	1.84e-40	-2.00301	0.0166327	-6.72153	1.85e-13	centrin
LBRM2904_20.2720	-3.87093	1.31e-08	-9.72616	5.55e-45	-1.35738	0.102239	-7.21261	8.13e-14	centrin
LBRM2904_32.0670	-3.71461	1.01e-07	-8.32897	7.15e-35	-0.929391	0.272705	-5.54374	5.74e-09	centrin
LBRM2904_35.6550	-2.99822	7.22e-06	-7.41401	1.55e-29	-1.18374	0.160909	-5.59953	2.07e-09	centrin
LBRM2904_22.1260	-4.51079	8.27e-11	-10.1543	5.16e-52	-2.38564	0.00548385	-8.02913	5.14e-17	centrin-4
LBRM2904_21.2140	-4.08112	7.89e-09	-10.2247	3.99e-51	-2.63725	0.00298248	-8.78084	7.37e-19	centromere/microtubule_binding_protein_cbf5
LBRM2904_33.0120	-2.58915	9.23e-05	-7.71785	5.72e-30	-0.301475	0.727044	-5.43017	1.03e-08	CEP19-like_protein
LBRM2904_28.2230	-3.03847	3.99e-06	-8.14227	1.23e-34	-1.62162	0.0561896	-6.72542	1.1e-12	CEP76_C2_domain_containing_protein
LBRM2904_35.7400	-3.57287	3.13e-07	-8.57739	2.85e-36	-0.725845	0.395056	-5.73037	2.5e-09	CG1104_protein-like_protein
LBRM2904_22.1030	-2.54901	0.000586938	-7.78522	3.66e-25	0.86109	0.359674	-4.37512	3.23e-05	ChaC-like_protein
LBRM2904_18.1530	-2.71288	0.000100093	-7.92423	5.13e-30	-0.117247	0.901915	-5.3286	6.01e-08	chaperone_DNAJ_protein
LBRM2904_04.1060	-3.96596	1.24e-08	-8.97934	3.63e-41	-1.599	0.062813	-6.61239	3.73e-12	chaperone_protein_DNAj
LBRM2904_18.1590	-2.42133	0.00011574	-7.57243	6e-31	-0.775622	0.328012	-5.92672	9.81e-11	chaperone_protein_DNAj
LBRM2904_18.1760	-3.20173	1.99e-06	-8.09541	2.97e-32	-0.580714	0.485008	-5.4744	8.67e-09	chaperone_protein_DNAj
LBRM2904_32.3190	-3.69015	7e-08	-9.10444	8.21e-42	-1.87109	0.0302193	-7.28538	3.5e-14	chaperone_protein_DNAj
LBRM2904_32.3510	-3.37088	4.99e-07	-8.33304	3.37e-37	-0.555858	0.498468	-5.51802	2.28e-09	chaperone_protein_DNAj
LBRM2904_34.2830	-2.91342	2.96e-06	-8.76258	4.33e-45	-1.04169	0.182048	-6.89085	1.31e-14	chaperone_protein_DNAj
LBRM2904_34.3800	-3.62814	3.92e-07	-8.83657	7.39e-37	-1.53481	0.0868246	-6.74325	1.23e-11	chaperone_protein_DNAj
LBRM2904_34.4360	-3.30418	2.89e-07	-9.00696	1.19e-45	-1.42052	0.0777392	-7.12331	5.79e-15	chaperone_protein_DNAj
LBRM2904_35.4870	-4.61713	5.56e-10	-9.67079	4.47e-41	-1.57713	0.0790888	-6.63079	4.99e-11	chaperone_protein_DNAj
LBRM2904_35.6740	-3.49657	5.73e-08	-8.88345	1.05e-45	-1.30959	0.098979	-6.69648	8.16e-14	chaperone_protein_DNAj
LBRM2904_20.5460	-3.19368	2.69e-07	-8.37871	1.84e-42	-0.159686	0.843091	-5.34471	5.1e-10	chaperone_protein_DNAJ-like_protein
LBRM2904_32.3480	-3.85051	1.01e-07	-9.60091	4.49e-43	-1.85562	0.041703	-7.60602	4.27e-14	chaperonin_alpha_subunit
LBRM2904_32.1050	-4.21824	4.56e-09	-10.22	5.73e-50	-2.34387	0.0093267	-8.34561	5.42e-17	chaperonin_containing_t-complex_protein
LBRM2904_32.1890	-3.19531	1.18e-06	-8.52873	1.08e-39	-1.45689	0.0792512	-6.7903	2.81e-13	chaperonin_HSP60
LBRM2904_35.2170	-5.30848	6.97e-13	-11.1151	1.73e-57	-2.64633	0.00322651	-8.45295	3.17e-17	chaperonin_HSP60
LBRM2904_35.2180	-5.47394	7.93e-12	-11.173	1.83e-50	-2.70409	0.00584244	-8.40316	5.89e-15	chaperonin_HSP60
LBRM2904_30.2880	-3.33026	7.92e-07	-8.29766	1.63e-36	-1.40475	0.0970044	-6.37215	1.25e-11	chaperonin_HSP60/CNP60
LBRM2904_13.1820	-4.22086	4.76e-09	-9.89378	3.03e-47	-2.18563	0.0154983	-7.85854	2.19e-15	chaperonin_TCP20
LBRM2904_21.0210	-3.76657	1.15e-07	-8.76202	1.06e-37	-1.55279	0.0786253	-6.54825	1.98e-11	CHAT_domain_containing_protein
LBRM2904_23.0280	-2.95624	4.63e-06	-7.72596	1.26e-33	-1.82864	0.0292288	-6.59836	7.17e-13	Checkpoint_protein_HUS1
LBRM2904_16.0740	-3.67017	3.52e-08	-9.1501	1.99e-44	-0.850177	0.289301	-6.3301	6.43e-12	chitinase
LBRM2904_23.1150	-4.45228	4.97e-10	-9.3219	5.48e-42	-1.76976	0.0431704	-6.63937	7.35e-12	Chitobiase/beta-hexosaminidase_C-terminal_domain_containing_protein
LBRM2904_34.2660	-3.01086	3.41e-06	-8.71304	1.48e-39	0.105145	0.904176	-5.59703	1.19e-09	Chlamydia_CHLPS_protein_(DUF818)/alpha/beta_hydrolase_fold
LBRM2904_04.1130	-3.46266	5.77e-07	-8.75713	2.14e-38	-1.41286	0.102736	-6.70734	4.04e-12	chloride_channel_protein
LBRM2904_32.3580	-2.70664	0.000100036	-7.48386	9.08e-27	-0.0647747	0.947499	-4.84199	8.24e-07	chloride_channel_protein
LBRM2904_33.1360	-3.01435	4.82e-06	-8.11817	2.91e-35	-0.113867	0.89771	-5.21769	1.5e-08	chloride_channel_protein
LBRM2904_19.1540	-3.394	5.6e-07	-8.58456	2.62e-38	-1.67567	0.0520764	-6.86623	5.52e-13	choline/Carnitine_o-acyltransferase-like_protein
LBRM2904_34.1360	-2.61004	9.95e-05	-8.00309	8.97e-33	-0.74717	0.377973	-6.14022	1.37e-10	choline/ethanolamine_kinase
LBRM2904_21.1860	-3.62872	6.54e-08	-8.93474	3.76e-42	-1.30844	0.112903	-6.61445	1.33e-12	choline_dehydrogenase
LBRM2904_27.1380	-3.45254	5.63e-07	-9.23842	1.64e-41	-1.16534	0.172967	-6.95122	9.25e-13	choline_kinase
LBRM2904_18.1440	-2.50807	0.00052294	-8.01713	4.11e-28	-0.790332	0.388188	-6.2994	1.09e-09	cholinephosphate_cytidylyltransferase_A
LBRM2904_10.1030	-3.08782	5.32e-06	-8.12172	6.29e-34	-1.82946	0.0371737	-6.86336	1.07e-12	Chromatin_assembly_factor_1_subunit_A
LBRM2904_35.2650	-3.74858	4.79e-08	-8.65913	5.76e-39	-1.00106	0.228706	-5.91161	2.8e-10	chromatin_assembly_factor_1_subunit_b-like_protein
LBRM2904_11.0400	-3.31309	5.93e-07	-8.50308	6.06e-39	-0.455696	0.577644	-5.64568	7.91e-10	chromatin_binding_protein
LBRM2904_30.3600	-4.29091	1.03e-09	-9.27673	1.37e-41	-1.14757	0.171386	-6.13339	1.41e-10	chromosomal_passenger_protein
LBRM2904_32.1720	-3.86508	7.48e-10	-8.91338	3.53e-44	-0.357874	0.633543	-5.40617	4.99e-10	chromosomal_passenger_protein
LBRM2904_34.3710	-3.59242	2.02e-07	-9.45931	4.37e-44	-2.01361	0.0221494	-7.88051	8.73e-16	Chromosome_passenger_complex_(CPC)_protein_INCENP_N_terminal
LBRM2904_19.1430	-3.00771	7.76e-06	-8.39474	2.03e-36	-1.05418	0.21189	-6.4412	1.38e-11	Cid1_family_poly_A_polymerase
LBRM2904_32.2550	-3.46713	3.3e-07	-8.34625	6.64e-36	-0.926183	0.264992	-5.8053	6.69e-10	Cid1_family_poly_A_polymerase
LBRM2904_30.0620	-3.26437	1.13e-06	-8.37769	4.79e-37	-0.509746	0.53778	-5.62306	1.5e-09	Ciliary_BBSome_complex_subunit_2
LBRM2904_13.0020	-3.19628	4.04e-06	-8.5943	7.13e-36	0.119863	0.897567	-5.27816	4.66e-08	cis-prenyltransferase-like_protein
LBRM2904_18.0420	-3.3613	2.37e-05	-8.95461	1.04e-29	-1.83128	0.0737732	-7.42458	5.24e-11	citrate_synthase
LBRM2904_30.1730	-2.87291	0.000105876	-8.20249	1.17e-28	-2.00184	0.0392383	-7.33143	5.3e-12	CLASP_N_terminal
LBRM2904_32.0970	-3.00586	5.53e-06	-8.17065	1.47e-35	-0.451009	0.586777	-5.6158	1.44e-09	CLASP_N_terminal
LBRM2904_34.2990	-3.31312	3.7e-07	-8.30671	1.93e-38	-0.74508	0.350772	-5.73867	2.22e-10	class_I_transcription_factor_A
LBRM2904_35.3740	-3.19027	2.15e-06	-8.16706	1.02e-34	-1.619	0.0603036	-6.59579	4.07e-12	class-E_vacuolar_protein-sorting_protein_24_(Vps24p)
LBRM2904_24.0060	-2.79065	2.27e-05	-8.44688	3.97e-37	-1.10362	0.186005	-6.75984	1.03e-12	clathrin_coat_assembly_protein
LBRM2904_20.2660	-2.66338	6.12e-05	-7.58929	8.62e-30	-0.324913	0.707267	-5.25083	2.47e-08	clathrin_coat_assembly_protein_AP17
LBRM2904_29.1540	-2.92588	2.93e-06	-8.00892	6.61e-37	-2.64402	0.00124734	-7.72706	2.93e-17	clathrin_coat_assembly_protein_ap19
LBRM2904_35.3270	-3.03017	1.43e-06	-8.34216	1.22e-40	-0.525409	0.498142	-5.8374	3.99e-11	clathrin_coat_assembly_protein-like_protein
LBRM2904_35.1710	-3.10277	8.58e-05	-8.28861	3.12e-26	-1.31779	0.190271	-6.50364	5.18e-09	clathrin_heavy_chain
LBRM2904_19.0090	-4.03042	5.61e-09	-9.27215	2.85e-44	-1.70266	0.0463628	-6.94439	2.5e-13	Clathrin_light_chain
LBRM2904_01.0170	-3.4365	2.35e-07	-9.38598	7.82e-47	-2.08795	0.0142526	-8.03743	2.21e-17	CLC-type_chloride_channel
LBRM2904_20.3900	-3.35427	3.4e-06	-9.17051	1.4e-37	-1.52351	0.0963079	-7.33975	8.61e-13	cleavage_and_polyadenylation_specificity_factor
LBRM2904_25.0190	-2.96061	9.68e-06	-8.015	7.76e-34	-0.751521	0.369062	-5.80591	6.56e-10	cleavage_and_polyadenylation_specificity_factor
LBRM2904_09.0760	-3.30234	1.03e-07	-8.22871	5.54e-42	-0.91364	0.226411	-5.84001	1.06e-11	cleavage_and_polyadenylation_specificity_factor_30_kDa_subunit
LBRM2904_32.1420	-3.07424	4.17e-06	-8.3738	2.97e-37	-1.29693	0.124906	-6.59649	2.75e-12	cleavage_and_polyadenylation_specificity_factor-_like_protein
LBRM2904_20.0050	-3.38572	3.78e-07	-9.46545	5.22e-46	-2.03711	0.0171596	-8.11683	2.58e-17	Cleft_lip_and_palate_transmembrane_protein_1_(CLPTM1)
LBRM2904_06.1390	NA	NA	NA	NA	NA	NA	NA	NA	CLN3_protein
LBRM2904_06.1400	NA	NA	NA	NA	NA	NA	NA	NA	CLN3_protein
LBRM2904_22.0010	NA	NA	NA	NA	NA	NA	NA	NA	CLN3_protein
LBRM2904_16.1720	-3.73965	1.39e-06	-8.95149	4.25e-32	-1.52225	0.117939	-6.7341	4.3e-10	Clustered_mitochondria/Translation_initiation_factor_eIF3_subunit_135
LBRM2904_12.0960	-3.10976	4.8e-06	-8.25227	9.56e-35	-0.538419	0.52528	-5.68093	2.25e-09	CNH_domain/Vacuolar_sorting_protein_39_domain_1/Vacuolar_sorting_protein_39_domain_2
LBRM2904_mito0150	-2.46186	5.37e-06	-7.35918	2.67e-43	-0.208098	0.767471	-5.10542	2e-11	CO1
LBRM2904_mito0130	-1.68369	0.00135797	-5.47004	1.32e-25	-0.191837	0.783013	-3.97818	8.17e-08	CO2
LBRM2904_mito0070	-2.12513	0.000121356	-5.44524	7.98e-23	-1.60411	0.027714	-4.92422	4.17e-10	CO3
LBRM2904_20.4790	-3.43614	7.72e-07	-8.87991	3.48e-39	-1.32673	0.12707	-6.77051	3.18e-12	coatomer_alpha_subunit
LBRM2904_20.6150	-3.39605	1.38e-06	-8.36552	2.41e-34	-0.709341	0.413748	-5.67881	4.9e-09	coatomer_beta_subunit
LBRM2904_16.1150	-3.57719	1.53e-07	-8.98134	2.92e-42	-1.52375	0.0731736	-6.92789	2.72e-13	coatomer_delta_subunit-like_protein
LBRM2904_32.1780	-3.20736	1.22e-06	-8.36032	2.54e-37	-0.618004	0.448762	-5.77096	4.16e-10	coatomer_subunit_epsilon
LBRM2904_28.2820	-3.6254	2.08e-07	-8.77396	2.12e-38	-1.20884	0.160239	-6.3574	4.19e-11	Coatomer_subunit_gamma
LBRM2904_34.0120	-3.53487	4.42e-08	-8.94807	1.43e-45	-1.9345	0.0177227	-7.3477	6.08e-16	coatomer_subunit_zeta
LBRM2904_24.2410	-3.39954	1.18e-07	-8.65774	4.17e-42	-0.797035	0.305557	-6.05523	1.37e-11	Cobalamin_adenosyltransferase
LBRM2904_22.1520	-3.03923	2.69e-06	-7.90871	3.97e-34	-0.680859	0.396507	-5.55034	1.15e-09	CobW/HypB/UreG
LBRM2904_35.3440	-2.99384	5.94e-06	-7.62291	1.6e-31	-1.21266	0.146076	-5.84173	3.22e-10	CobW/HypB/UreG
LBRM2904_30.0770	-4.80821	8.25e-13	-11.1322	4.39e-65	-2.48632	0.00250493	-8.81035	5.76e-21	co-chaperone_GrpE
LBRM2904_35.6470	-2.91012	1.57e-05	-8.29593	2.78e-35	-0.565973	0.501954	-5.95178	3.88e-10	COG_(conserved_oligomeric_Golgi)_complex_component
LBRM2904_05.0630	-3.58102	1.95e-07	-8.44735	6.29e-37	-1.7485	0.0441973	-6.61482	3.97e-12	COG4_transport_protein
LBRM2904_31.1320	-0.99169	0.276041	-6.25634	4.49e-12	-0.887067	0.440698	-6.15172	1.47e-06	Cold-shock'_DNA-binding_domain_containing_protein
LBRM2904_25.1000	-3.15821	9.97e-07	-8.66909	1.71e-41	-0.622127	0.433873	-6.13301	1.48e-11	Complex_1_protein_(LYR_family)
LBRM2904_33.3140	-2.68119	1.34e-05	-7.28051	1.15e-31	-0.418903	0.589372	-5.01823	8.6e-09	Complex_1_protein_(LYR_family)
LBRM2904_18.1330	-4.01378	2.73e-10	-9.24136	8.36e-49	-0.802504	0.282819	-6.03008	4.69e-12	Complex_1_protein_(LYR_family)/Complex1_LYR-like
LBRM2904_19.0220	-3.14826	5.78e-06	-9.02189	1.17e-38	-1.09601	0.207891	-6.96963	1.96e-12	Complex_1_protein_(LYR_family)/Complex1_LYR-like
LBRM2904_20.4110	-3.58588	1.7e-09	-8.91047	5.43e-48	-0.199801	0.785695	-5.52439	3.43e-11	Complex_1_protein_(LYR_family)/Complex1_LYR-like
LBRM2904_13.0960	-2.97192	4.59e-06	-7.17995	2.69e-29	-0.145876	0.867778	-4.3539	1.31e-06	Complex1_LYR-like
LBRM2904_32.2740	-2.58667	9.03e-05	-7.66716	7.29e-31	-0.515751	0.536515	-5.59624	2.5e-09	Complex1_LYR-like
LBRM2904_13.1450	-3.4001	1.77e-07	-8.28106	1.09e-38	-0.77495	0.328223	-5.65591	3e-10	Complex1_LYR-like/Complex_1_protein_(LYR_family)
LBRM2904_31.2940	-3.10869	6.34e-06	-8.04918	1.39e-32	-1.53706	0.0804676	-6.47755	2.57e-11	Component_of_IIS_longevity_pathway_SMK-1
LBRM2904_34.1490	-3.443	2.83e-06	-8.80328	3.74e-34	-1.3517	0.143709	-6.71198	7.54e-11	Concanavalin_A-like_lectin/glucanases_superfamily
LBRM2904_33.3200	-1.70425	0.022478	-6.74125	1.11e-19	-0.866654	0.361091	-5.90366	2.25e-08	Concanavalin_A-like_lectin/glucanases_superfamily/Beige/BEACH_domain_containing_protein
LBRM2904_06.0500	-4.45189	1.24e-10	-9.29133	1.06e-45	-1.88881	0.0259552	-6.72825	5.27e-13	Condensin_complex_subunit_2
LBRM2904_15.1580	-3.79465	8.06e-08	-8.80659	3.28e-38	-1.61021	0.0674706	-6.62216	9.96e-12	condensin_subunit_1
LBRM2904_26.0470	-3.36155	6.3e-07	-8.63587	3.5e-37	-1.07511	0.197579	-6.34943	2.72e-11	Conserved_hypothetical_ATP_binding_protein
LBRM2904_20.0380	-3.24995	2.24e-06	-8.48992	4.22e-36	-0.374062	0.667063	-5.61404	4.17e-09	Conserved_oligomeric_complex_COG6
LBRM2904_01.0480	-3.21171	1.35e-05	-8.16522	2.1e-29	-1.17397	0.206648	-6.12748	2.96e-09	conserved_protein
LBRM2904_20.4550	-2.8352	1.72e-05	-7.65927	1.17e-31	-0.242193	0.779822	-5.06626	4.2e-08	conserved_protein
LBRM2904_20.5340	-3.61406	6.36e-08	-8.21542	1.76e-37	-2.08448	0.0141051	-6.68583	4.63e-13	conserved_protein
LBRM2904_20.5440	-2.817	8e-06	-7.35727	1e-31	-1.23212	0.124019	-5.77239	1.03e-10	conserved_protein
LBRM2904_20.5580	-2.36885	0.0121257	-7.04449	6.61e-14	-2.02004	0.0987728	-6.69568	4.96e-07	conserved_protein
LBRM2904_20.5590	-1.00927	0.261632	-5.94471	2.51e-11	-0.167421	0.8918	-5.10286	5.11e-05	conserved_protein
LBRM2904_20.5780	-3.36323	8.9e-07	-8.47955	1.16e-36	-1.29093	0.131061	-6.40725	2.06e-11	conserved_protein
LBRM2904_35.7090	-2.96186	6.48e-06	-7.68082	1.57e-31	-0.147165	0.868438	-4.86612	1.27e-07	cop9_signalosome_complex_subunit
LBRM2904_16.0800	-3.29431	4.3e-07	-8.63633	2.54e-41	-1.07444	0.182048	-6.41647	2.13e-12	COP9_signalosome_complex_subunit_5
LBRM2904_34.1700	-3.86827	1.26e-08	-9.49483	2.99e-45	-1.95716	0.0218669	-7.58372	2.28e-15	COP-coated_vesicle_membrane_protein_gp25L_precursor
LBRM2904_32.2090	-4.5389	1.61e-11	-9.25974	6.81e-48	-2.28336	0.00578848	-7.0042	1.52e-14	cop-coated_vesicle_membrane_protein_p24_precursor
LBRM2904_04.1150	-3.47585	9.01e-08	-8.17274	1.74e-38	-1.36726	0.0898601	-6.06416	1.36e-11	COPI_associated_protein
LBRM2904_10.0280	-3.62776	2.92e-08	-9.32762	9.07e-45	-0.882147	0.26236	-6.58201	1.06e-12	COPI_associated_protein
LBRM2904_29.1330	-2.98423	2.2e-05	-8.07309	3.29e-31	-1.21098	0.174679	-6.29983	2.24e-10	COPII_coat_assembly_protein_sec16
LBRM2904_28.1300	-2.93897	5.41e-06	-8.26134	5.9e-38	-0.381268	0.641893	-5.70363	3.42e-10	copine_i-like_protein
LBRM2904_33.2490	-2.87201	4.78e-05	-8.08166	1.96e-30	-0.725383	0.414697	-5.93503	2.83e-09	copper-transporting_ATPase-like_protein
LBRM2904_06.1370	-2.3605	0.000722477	-7.42419	2.13e-26	-1.38722	0.1234	-6.45091	1.07e-10	coproporphyrinogen_III_oxidase
LBRM2904_32.4070	-3.18097	9.14e-07	-7.60613	6.79e-31	0.0992752	0.908412	-4.32588	1.88e-06	Cornichon_protein
LBRM2904_23.1370	-3.28878	3.5e-07	-8.97964	1.1e-44	-1.48735	0.0672307	-7.17821	5.44e-15	coronin
LBRM2904_29.0850	-3.07069	2.2e-06	-9.08621	1.78e-45	0.125476	0.88529	-5.89004	8.71e-11	CPC_cysteine_peptidase
LBRM2904_05.0920	-3.2094	6.38e-06	-8.47056	7.12e-34	-1.09936	0.217502	-6.36052	1.82e-10	CPSF_A_subunit_region_containing_protein
LBRM2904_30.3800	-2.95123	1.37e-05	-8.2301	3.07e-34	-0.816469	0.337049	-6.09534	2.12e-10	CPSF-domain_protein
LBRM2904_34.3340	-3.08904	1.37e-06	-8.21034	1.04e-38	-0.584072	0.459627	-5.70537	1.7e-10	CRAL/TRIO
LBRM2904_15.0660	-2.95086	8.13e-06	-8.33117	8.83e-37	-1.07554	0.196467	-6.45584	6.54e-12	CRAL/TRIO_domain_containing_protein
LBRM2904_22.0940	-2.82264	0.000125695	-7.8508	1.57e-26	-1.18927	0.204035	-6.21744	2.65e-09	CRAL/TRIO_domain_containing_protein
LBRM2904_31.0320	-3.16368	3.31e-06	-8.49773	1.01e-36	-0.331844	0.703574	-5.6659	2.35e-09	CRAL/TRIO_domain_containing_protein
LBRM2904_31.0330	-2.63293	0.000166551	-7.91113	6.49e-30	-0.63481	0.473051	-5.91301	2.36e-09	CRAL/TRIO_domain_containing_protein
LBRM2904_31.2040	-2.72328	5.67e-05	-8.08772	9.28e-33	0.123344	0.893855	-5.24109	4.09e-08	CRAL/TRIO_domain_containing_protein
LBRM2904_31.2050	-2.43898	0.00037364	-7.44884	7.5e-27	0.0381552	0.970137	-4.9717	3.33e-07	CRAL/TRIO_domain_containing_protein
LBRM2904_31.2060	-2.04945	0.00125833	-7.2373	5.02e-29	0.543486	0.499735	-4.64437	2.97e-07	CRAL/TRIO_domain_containing_protein
LBRM2904_32.1320	-2.22416	0.00557579	-6.66278	8.17e-17	0.111648	0.920073	-4.32697	0.000130486	CRAL/TRIO_domain_containing_protein
LBRM2904_32.1330	-2.08612	0.00116985	-8.15333	2.57e-35	0.194779	0.821173	-5.87243	2.39e-10	CRAL/TRIO_domain_containing_protein
LBRM2904_32.1340	-1.9082	0.0106116	-7.2704	2.44e-22	-0.337215	0.730125	-5.69941	7.2e-08	CRAL/TRIO_domain_containing_protein
LBRM2904_35.0600	-2.49752	0.000665657	-7.58351	1.22e-21	-0.896175	0.335061	-5.98216	3.33e-08	CRAL/TRIO_domain_containing_protein
LBRM2904_35.3730	-3.45152	1.5e-06	-8.65187	7.85e-35	-0.55482	0.531897	-5.75517	6.76e-09	CRAL/TRIO_domain_containing_protein
LBRM2904_31.2550	-3.27488	4.62e-07	-8.48026	3.59e-37	-1.09309	0.173461	-6.29848	1.15e-11	CrcB-like_protein
LBRM2904_13.1160	-2.73853	7.57e-05	-8.25022	4.51e-33	-1.87298	0.0388522	-7.38468	1.45e-13	Cryptococcal_mannosyltransferase_1
LBRM2904_32.2970	-3.63579	2.6e-07	-8.99123	6.5e-39	-1.52887	0.0832782	-6.88431	2.62e-12	CS_domain/TPR_repeat/Tetratricopeptide_repeat
LBRM2904_20.0210	-3.53149	1.36e-07	-8.82435	1.17e-41	-1.95053	0.0220244	-7.2434	1.38e-14	CS_domain_containing_protein
LBRM2904_34.4200	-4.43886	8.38e-11	-9.84463	3.58e-53	-1.96803	0.0193975	-7.3738	1.57e-15	CS_domain_containing_protein
LBRM2904_26.2580	-2.98021	1.05e-06	-9.16603	2.03e-45	-1.27019	0.0976684	-7.45602	2.04e-16	CSL_zinc_finger_containing_protein
LBRM2904_19.0250	-3.70111	2.53e-07	-9.13309	1.86e-39	-1.42588	0.109718	-6.85786	5.32e-12	C-terminal_motor_kinesin
LBRM2904_28.1950	-3.53489	3.21e-07	-8.35245	1.64e-35	-0.765248	0.365112	-5.58281	3.98e-09	C-terminal_motor_kinesin
LBRM2904_28.2270	-2.84475	1.25e-05	-8.19269	3.06e-36	-0.610672	0.453678	-5.95861	1.14e-10	cullin_2
LBRM2904_20.4760	-2.8361	2.63e-05	-7.7775	2.09e-30	0.469281	0.582113	-4.47212	2.51e-06	Cullin_binding
LBRM2904_35.6150	-2.37564	5.26e-05	-7.01716	1.58e-32	-0.346057	0.646381	-4.98757	2.26e-09	Cullin_binding
LBRM2904_34.3520	-3.51348	1.67e-07	-8.14721	3.81e-36	-1.19643	0.147953	-5.83017	2.53e-10	Cullin_family
LBRM2904_16.1190	-3.20471	1.38e-05	-8.39153	6.24e-31	-1.69347	0.0737732	-6.88028	4.01e-11	Cullin_family/Cullin_protein_neddylation_domain_containing_protein
LBRM2904_25.1330	-3.43157	6.83e-07	-8.01319	7.04e-33	-1.17546	0.170388	-5.75709	1.5e-09	Cullin_family/Cullin_protein_neddylation_domain_containing_protein
LBRM2904_28.2260	-2.95016	1.07e-05	-8.61839	9.1e-38	-0.509514	0.543478	-6.17774	8.24e-11	Cullin_family/Cullin_protein_neddylation_domain_containing_protein
LBRM2904_31.1720	-2.3587	0.000610555	-7.65786	7.93e-29	0.214677	0.815676	-5.08448	1.67e-07	Cullin_protein_neddylation_domain_containing_protein
LBRM2904_35.2560	-2.60914	0.000162805	-7.95478	7.74e-31	-0.863011	0.323846	-6.20865	2.8e-10	Cullin_protein_neddylation_domain_containing_protein
LBRM2904_35.3300	-2.55153	6.35e-05	-7.85153	1.34e-34	-0.138926	0.87375	-5.43892	1.85e-09	cullin-like_protein
LBRM2904_24.2460	-3.06754	9.4e-06	-8.41252	3.78e-34	-0.874856	0.311285	-6.21984	2.16e-10	cullin-like_protein-like_protein
LBRM2904_31.0270	-2.69528	7.64e-05	-7.68507	8.75e-30	-0.221871	0.806452	-5.21165	5.5e-08	Cupin_superfamily_protein/Cupin-like_domain_containing_protein
LBRM2904_27.1290	-3.67	1.39e-07	-9.20146	3.25e-41	-1.49494	0.0846901	-7.02641	5.64e-13	Cupin-like_domain/JmjC_domain
LBRM2904_26.1250	-2.58419	6.96e-05	-7.33116	1.07e-29	-0.190456	0.826731	-4.93743	6.81e-08	Cupin-like_domain_containing_protein
LBRM2904_33.1400	-2.693	4.15e-05	-7.27137	5.69e-29	-0.421838	0.612644	-5.0002	5.82e-08	CW-type_Zinc_Finger
LBRM2904_mito0080	-2.87818	1.17e-06	-6.66349	4.31e-31	-1.1344	0.126778	-4.91971	1.78e-09	CYb
LBRM2904_05.0740	-3.03581	4.24e-05	-8.66048	3.33e-32	-1.09654	0.241787	-6.72121	1.51e-10	CYC2-like_cyclin
LBRM2904_30.3720	-2.18278	0.00395649	-7.07174	1.56e-20	0.604082	0.530254	-4.28488	6.39e-05	CYC2-like_protein
LBRM2904_15.1180	-2.92589	1.26e-05	-8.01512	8.33e-34	-0.348543	0.685241	-5.43777	6.56e-09	Cyclic_nucleotide-binding_domain_containing_protein
LBRM2904_20.4890	-2.5182	0.000193506	-7.23251	1.17e-26	-1.40748	0.105887	-6.12179	2.24e-10	Cyclic_nucleotide-binding_domain_containing_protein
LBRM2904_32.2640	-3.1881	1.63e-05	-8.49144	1.78e-30	-0.339263	0.723752	-5.6426	5.86e-08	Cyclic_nucleotide-binding_domain_containing_protein
LBRM2904_09.0600	-3.04617	3.24e-06	-8.21042	4.99e-36	-1.67916	0.0461514	-6.84341	2.96e-13	cyclin_1
LBRM2904_24.2040	-2.54581	0.00107307	-7.77432	4.28e-23	-1.59707	0.111874	-6.82558	9e-10	cyclin_10
LBRM2904_24.2030	-2.44126	0.00133268	-7.58548	1.49e-23	-1.26575	0.193713	-6.40998	2.92e-09	cyclin_11
LBRM2904_32.3530	-3.95933	3.65e-07	-9.35168	1.17e-34	-1.16349	0.223786	-6.55585	1.08e-09	cyclin_6
LBRM2904_32.0790	-3.83939	1.38e-09	-8.82069	1.64e-46	-1.69701	0.0301141	-6.67831	2.4e-14	cyclin_9
LBRM2904_28.2400	-3.47747	4.82e-07	-8.76106	9.5e-39	-1.34828	0.11751	-6.63188	5.48e-12	cyclin_dependent_kinase-binding_protein
LBRM2904_32.4020	-4.37232	3.06e-09	-9.60929	2.02e-39	-2.26801	0.0136592	-7.50498	2.95e-13	cyclin-dependent_kinase_regulatory_subunit
LBRM2904_35.2800	-3.88036	5.15e-08	-8.58824	7.28e-36	-1.25127	0.150579	-5.95915	8.23e-10	cyclin-e_binding_protein_1-like_protein
LBRM2904_35.3390	-3.38748	3.37e-07	-7.39918	1.92e-30	-0.644049	0.428006	-4.65575	2.92e-07	cyclophilin_10
LBRM2904_23.0050	-3.77646	4.45e-09	-9.69999	3.08e-53	-2.33392	0.00374566	-8.25745	1.29e-19	cyclophilin_11
LBRM2904_01.0210	-3.47208	2.03e-07	-8.74056	7.9e-41	-1.50913	0.0707309	-6.77761	4.15e-13	cyclophilin_12
LBRM2904_16.1170	-3.45972	1.3e-07	-8.58891	1.98e-41	-1.3596	0.0945852	-6.48878	1.03e-12	cyclophilin_13
LBRM2904_34.1580	-3.70448	7.71e-08	-9.6084	1.06e-44	-2.31331	0.00850071	-8.21723	6.35e-17	cyclophilin_14
LBRM2904_20.5770	-3.55193	6.86e-08	-9.30642	3.77e-45	-1.40428	0.0847802	-7.15877	1.87e-14	cyclophilin_15
LBRM2904_06.0110	-4.21187	3.47e-10	-9.78708	1.82e-53	-2.15163	0.00956554	-7.72685	4.23e-17	cyclophilin_2
LBRM2904_23.0130	-3.62574	1.08e-09	-8.21949	1.8e-43	-0.789351	0.261487	-5.38311	5.32e-11	cyclophilin_3
LBRM2904_33.2030	-4.87739	2.77e-13	-10.3795	2.28e-60	-3.11157	0.000137309	-8.61368	6.99e-21	cyclophilin_4
LBRM2904_34.4470	-4.98363	5.43e-12	-10.378	6.92e-52	-3.50604	6.99e-05	-8.90037	3.26e-19	cyclophilin_40
LBRM2904_31.0050	-2.70232	2.11e-05	-8.04122	4.15e-36	-1.17897	0.144522	-6.51787	1.1e-12	cyclophilin_5
LBRM2904_22.1300	-2.82204	1.58e-06	-7.81677	1.24e-39	-1.40633	0.0607893	-6.40106	4.01e-14	cyclophilin_6
LBRM2904_34.3390	-3.40664	2.39e-08	-7.76556	4.99e-39	-0.761407	0.298489	-5.12032	7.78e-10	cyclophilin_7
LBRM2904_24.1380	-3.16609	3.29e-06	-7.91102	1.22e-31	-1.68423	0.0548895	-6.42916	2.48e-11	cyclophilin_8
LBRM2904_30.0030	-2.83184	2.09e-05	-7.89663	3.77e-32	-1.04225	0.214507	-6.10705	1.24e-10	cyclophilin_9
LBRM2904_25.0910	-4.77593	3.66e-10	-10.3368	1.83e-47	-1.85308	0.0463167	-7.41397	4.37e-13	cyclophilin_type_peptidyl-prolyl_cis-trans_isomerase
LBRM2904_30.2020	-3.24038	5.65e-06	-8.52375	7.41e-34	-1.93638	0.0362309	-7.21974	1.06e-12	cyclosome_subunit-like_protein
LBRM2904_18.0890	-3.04569	8.53e-06	-7.92292	9.7e-32	-0.823947	0.335262	-5.70117	2.72e-09	cyclosporin_16
LBRM2904_34.3090	-4.42205	2.07e-09	-10.4921	1.45e-50	-2.7129	0.00313016	-8.78294	7.71e-18	cystathione_gamma_lyase
LBRM2904_14.0500	-3.46526	1.67e-06	-8.83468	2.12e-35	-0.332806	0.718945	-5.70223	1.28e-08	cystathionine_beta-lyase-like_protein
LBRM2904_17.0450	-4.02188	1.62e-08	-9.73886	4.38e-46	-0.97322	0.25506	-6.6902	5.58e-12	cystathionine_beta-synthase
LBRM2904_32.2760	-4.08084	1.46e-07	-9.62986	1.09e-36	-0.772379	0.412573	-6.3214	3.14e-09	cysteine_desulfhydrase
LBRM2904_27.1020	-3.48466	1.27e-06	-8.75003	3.11e-35	-1.11084	0.21298	-6.37621	2.06e-10	cysteine_desulfurase
LBRM2904_04.0590	-3.33956	3.78e-06	-8.39896	1.52e-32	-0.77721	0.387026	-5.8366	6e-09	cysteine_peptidase
LBRM2904_09.0260	-2.74437	3.35e-05	-7.72703	6.38e-32	-0.912816	0.273823	-5.89547	3.1e-10	cysteine_peptidase
LBRM2904_17.1360	-2.73251	9.88e-05	-7.86619	2.24e-29	-1.47634	0.102239	-6.61002	4.19e-11	cysteine_peptidase
LBRM2904_18.1180	-2.81894	5.74e-06	-8.26621	7.92e-39	-1.14	0.145876	-6.58726	2.57e-13	cysteine_peptidase
LBRM2904_20.5970	-3.7461	1.18e-06	-8.89329	3.72e-32	-1.41083	0.143182	-6.55801	8.73e-10	cysteine_peptidase
LBRM2904_20.5980	-2.01082	0.0336047	-6.47543	6.28e-12	-1.10909	0.356344	-5.5737	2.89e-05	cysteine_peptidase
LBRM2904_20.5990	-2.63873	0.000686526	-7.59442	1.34e-22	-0.792427	0.421512	-5.74811	1.65e-07	cysteine_peptidase
LBRM2904_20.6410	-3.59236	7.86e-08	-8.80464	4.62e-41	-1.11445	0.173014	-6.32674	9.13e-12	cysteine_peptidase
LBRM2904_21.0140	-3.56611	2.78e-06	-9.04005	6.26e-34	-2.18824	0.0265442	-7.66218	1.01e-12	cysteine_peptidase
LBRM2904_33.3240	-2.5232	0.00019139	-7.9913	3.74e-30	0.136131	0.883748	-5.33197	4.29e-08	cysteine_peptidase
LBRM2904_19.1440	-3.03704	1.68e-05	-8.42922	1.59e-33	-0.0652718	0.947499	-5.45746	3.26e-08	cysteine_peptidase_A_(CPA)
LBRM2904_08.1010	-2.77532	1.03e-05	-8.42086	3.47e-38	-0.779666	0.321312	-6.4252	2.25e-12	cysteine_peptidase_B_(CPB)
LBRM2904_08.1020	-3.40577	1.28e-06	-8.53835	5.07e-34	-1.05921	0.223786	-6.1918	3.68e-10	cysteine_peptidase_B_(CPB)
LBRM2904_08.1030	3.48932	0.507819	-0.157864	0.976174	-4.4384	0.500154	-8.08558	0.273621	cysteine_peptidase_B_(CPB)
LBRM2904_35.3940	-3.02784	2.68e-05	-8.39285	9.53e-31	-0.894481	0.323372	-6.25949	1.07e-09	cysteine_synthase
LBRM2904_12.0280	-3.92969	2.73e-08	-9.16741	4.17e-42	-2.62752	0.00319131	-7.86523	1.07e-15	cysteinyl-tRNA_synthetase
LBRM2904_19.0610	-3.49166	8.83e-08	-8.87899	4.91e-44	-0.835007	0.291128	-6.22234	5.73e-12	CYTH_domain_containing_protein
LBRM2904_32.2150	-3.40864	1.14e-06	-9.09979	1.72e-37	-1.12891	0.194565	-6.82006	8.79e-12	Cytidine_and_deoxycytidylate_deaminase_zinc-binding_region_containing_protein
LBRM2904_17.0550	-3.19023	4.38e-07	-7.93987	2.04e-36	-0.972638	0.21068	-5.72228	1.04e-10	cytidine_deaminase-like_protein
LBRM2904_20.5470	-3.02105	2.36e-05	-8.86474	6.29e-35	-1.59535	0.082779	-7.43905	5.38e-13	cytidine_triphosphate_synthase
LBRM2904_17.1610	-3.05752	3.41e-06	-7.56974	4.68e-31	-1.46782	0.0793957	-5.98004	1.18e-10	Cytidylyltransferase
LBRM2904_32.2140	-3.46673	2.23e-08	-8.55497	1.35e-42	-0.918593	0.218355	-6.00684	4.89e-12	Cytidylyltransferase
LBRM2904_11.0660	-3.94709	1.08e-07	-9.77051	8.98e-40	-2.49974	0.00849149	-8.32316	3.57e-15	cytochrome_b5
LBRM2904_35.5080	-3.01031	9.81e-07	-8.24905	1.15e-39	-0.500123	0.508161	-5.73886	5.09e-11	cytochrome_b5_1
LBRM2904_15.0200	-3.33022	1.16e-07	-8.36241	6.37e-40	-1.84155	0.0211762	-6.87374	1.87e-14	Cytochrome_b5-like_Heme/Steroid_binding_domain_containing_protein
LBRM2904_17.1620	-2.37479	0.000191905	-7.36204	3.75e-30	-0.0633098	0.943737	-5.05056	2.54e-08	Cytochrome_b5-like_Heme/Steroid_binding_domain_containing_protein
LBRM2904_21.1700	-3.30062	1.6e-06	-8.47141	2.26e-35	-1.28899	0.134665	-6.45978	2.67e-11	Cytochrome_b5-like_Heme/Steroid_binding_domain_containing_protein
LBRM2904_26.1390	-0.501348	0.53099	-5.95773	3.86e-14	-0.0562858	0.960564	-5.51267	7.49e-07	Cytochrome_b5-like_Heme/Steroid_binding_domain_containing_protein
LBRM2904_29.0920	-3.79504	9.28e-08	-9.01404	1.76e-38	-0.950386	0.270518	-6.16939	2.83e-10	Cytochrome_b5-like_Heme/Steroid_binding_domain_containing_protein
LBRM2904_29.0930	-3.31562	6.48e-06	-8.79795	5.22e-32	-0.539163	0.557005	-6.02149	7.63e-09	Cytochrome_b5-like_Heme/Steroid_binding_domain_containing_protein
LBRM2904_31.1110	-3.44119	2.26e-07	-9.50718	2.82e-47	-1.11333	0.173631	-7.17933	2.24e-14	Cytochrome_b5-like_Heme/Steroid_binding_domain_containing_protein
LBRM2904_31.1120	-3.07666	6.38e-07	-9.13433	4.69e-47	-2.01532	0.0114324	-8.07299	6.23e-19	Cytochrome_b5-like_Heme/Steroid_binding_domain_containing_protein
LBRM2904_31.1130	-3.51381	3.26e-07	-9.14321	3.21e-39	-1.25369	0.14138	-6.88309	2.09e-12	Cytochrome_b5-like_Heme/Steroid_binding_domain_containing_protein
LBRM2904_31.1140	-3.23437	1.88e-07	-8.86731	3.78e-45	-0.670259	0.375086	-6.30319	8.43e-13	Cytochrome_b5-like_Heme/Steroid_binding_domain_containing_protein
LBRM2904_35.7250	-3.0468	6.56e-07	-8.54149	3.03e-42	-0.956951	0.20582	-6.45164	2.51e-13	Cytochrome_b5-like_Heme/Steroid_binding_domain_containing_protein
LBRM2904_09.1620	-3.736	1.37e-08	-9.72544	2.1e-50	-2.22946	0.00709825	-8.2189	1.66e-18	cytochrome_b5-like_protein
LBRM2904_02.0030	-3.07352	9.84e-07	-8.65104	8.31e-40	-0.749858	0.331393	-6.32737	3.43e-12	cytochrome_b-domain_protein
LBRM2904_16.1290	-4.2527	3.92e-09	-10.2521	8.85e-48	-2.12267	0.018384	-8.12203	7.93e-16	cytochrome_c
LBRM2904_16.1300	-4.81551	4.85e-11	-11.3264	3.25e-59	-3.40121	0.000169952	-9.91209	3.07e-22	cytochrome_c
LBRM2904_04.1250	-3.89548	4.41e-09	-9.03879	1.29e-44	-1.65988	0.0429517	-6.80318	1.19e-13	cytochrome_c_oxidase_assembly_factor
LBRM2904_20.5670	-2.91132	7.17e-07	-8.61759	5.54e-44	-0.657891	0.36162	-6.36416	1.36e-13	cytochrome_c_oxidase_assembly_factor
LBRM2904_03.0100	-3.27756	1.03e-07	-9.02577	5.35e-46	-1.79005	0.0220244	-7.53826	4.12e-17	cytochrome_c_oxidase_assembly_protein
LBRM2904_25.1890	-3.35517	1.68e-07	-8.30052	1.36e-40	-1.15304	0.144559	-6.0984	6.34e-12	cytochrome_c_oxidase_assembly_protein
LBRM2904_01.0280	-3.04359	3.34e-06	-8.13864	4.41e-35	-1.78707	0.0345258	-6.88213	2.67e-13	Cytochrome_c_oxidase_biogenesis_protein_Cmc1_like
LBRM2904_04.1050	-3.31323	8.11e-07	-8.07545	1.7e-34	-0.951128	0.250561	-5.71335	8.78e-10	Cytochrome_c_oxidase_biogenesis_protein_Cmc1_like
LBRM2904_03.0720	-3.35753	1.69e-07	-8.32683	5.39e-39	-1.89339	0.020782	-6.86269	4.64e-14	cytochrome_c_oxidase_copper_chaperone
LBRM2904_23.0900	-2.59925	7.09e-05	-7.61986	1.38e-29	0.075312	0.932746	-4.9453	1.29e-07	Cytochrome_C_oxidase_copper_chaperone_(COX17)
LBRM2904_23.0380	-4.15696	2.53e-10	-10.7638	1.1e-62	-1.76143	0.0287171	-8.36825	1.08e-19	cytochrome_c_oxidase_subunit_10
LBRM2904_26.1670	-4.46328	1.52e-10	-10.4733	7.43e-56	-2.65975	0.0020605	-8.66982	2.57e-19	cytochrome_c_oxidase_subunit_V
LBRM2904_21.2090	-4.00367	2.95e-09	-9.01099	4.32e-45	-1.99616	0.0174155	-7.00348	2.98e-14	cytochrome_c_oxidase_subunit_VI
LBRM2904_25.1170	-3.99756	2.07e-09	-10.1062	2.38e-55	-1.65685	0.0433788	-7.76545	5.01e-17	cytochrome_c_oxidase_VII
LBRM2904_31.1590	-4.16702	1.38e-09	-9.88423	4.65e-51	-1.72278	0.0418141	-7.43999	3.2e-15	cytochrome_c_oxidase_VIII_(COX_VIII)
LBRM2904_07.0080	-4.64357	4.62e-11	-10.5232	5.61e-56	-2.39506	0.00584244	-8.27473	1.06e-17	cytochrome_c1
LBRM2904_28.2920	-3.2128	1.32e-06	-7.56851	5e-31	-1.11284	0.17849	-5.46854	3.13e-09	cytochrome_oxidase_assembly_protein-like_protein
LBRM2904_12.0650	-4.44583	7.16e-10	-10.3007	2.52e-51	-2.47009	0.00581091	-8.32493	4.26e-17	cytochrome_oxidase_subunit_IV
LBRM2904_35.7630	-4.44213	8.04e-11	-9.12338	6.84e-46	-2.29828	0.00630846	-6.97953	3.78e-14	cytochrome_oxidase_subunit_IX
LBRM2904_34.2440	-2.03942	0.00583747	-7.09988	7.38e-22	-0.325195	0.73744	-5.38566	2.58e-07	cytochrome_P450_reductase
LBRM2904_20.3810	-1.77502	0.0265335	-6.55476	3.75e-16	-0.367499	0.726652	-5.14724	5.54e-06	cytochrome_p450-like_protein
LBRM2904_27.0080	-3.87883	7.68e-08	-9.27254	2.67e-39	-1.49968	0.0928971	-6.89339	5.87e-12	cytochrome_p450-like_protein
LBRM2904_30.3640	-2.86569	3.93e-05	-8.51519	9.47e-34	-0.223918	0.808736	-5.87342	2.98e-09	cytochrome_p450-like_protein
LBRM2904_15.0080	-4.19555	3.69e-10	-9.67393	2.6e-48	-1.67207	0.0411027	-7.15046	1.6e-14	cytochrome-b5_reductase
LBRM2904_32.2440	-3.01659	8.53e-05	-8.64436	3.57e-29	-1.51498	0.124148	-7.14275	8.02e-11	cytochrome-b5_reductase
LBRM2904_07.0250	-3.04811	1.66e-06	-7.36728	8.64e-32	-1.03726	0.190876	-5.35643	1.57e-09	Cytokine-induced_anti-apoptosis_inhibitor_1
LBRM2904_22.0960	-2.3052	0.00240561	-7.30955	3.61e-22	-2.03374	0.0422803	-7.03809	8.71e-11	Cytoplasmic_dynein_1_heavy_chain_(DYNC1H1)
LBRM2904_15.0440	-3.8772	9.75e-09	-8.43127	8.24e-38	-1.23349	0.132443	-5.78756	3.29e-10	cytoplasmic_l-asparaginase_i-like_protein
LBRM2904_11.0180	-4.07211	1.93e-10	-9.39751	2.11e-51	-2.36902	0.00274981	-7.69442	6.09e-18	cytoplasmic_translation_machinery_associated_protein
LBRM2904_31.0450	-4.40542	2.93e-08	-9.90448	3.01e-39	-2.56874	0.0104079	-8.0678	1.51e-13	cytoskeleton-associated_protein_CAP5.5
LBRM2904_23.1140	-3.92193	6.13e-09	-8.99734	4.32e-44	-1.75978	0.0353047	-6.83519	1.51e-13	cytosolic_leucyl_aminopeptidase
LBRM2904_28.3150	-3.69574	2.1e-07	-8.35854	5.85e-33	-1.78008	0.0476072	-6.44288	7.47e-11	cytosolic_malate_dehydrogenase
LBRM2904_03.0040	-3.16149	1.03e-06	-9.11889	1.92e-43	-1.62076	0.0497683	-7.57816	7.82e-16	D-3-phosphoglycerate_dehydrogenase-like_protein
LBRM2904_03.0310	-3.06275	2.85e-06	-7.59584	4.49e-32	-1.36854	0.0984833	-5.90163	1.29e-10	DDRGK_domain_containing_protein
LBRM2904_05.0610	-3.37218	1.44e-06	-8.37537	1.55e-33	-1.45632	0.0984833	-6.45951	5.39e-11	DEAD/DEAH_box_helicase
LBRM2904_10.0140	-3.28579	2.29e-06	-8.24669	8.67e-34	-1.2058	0.166233	-6.1667	2.08e-10	DEAD/DEAH_box_helicase
LBRM2904_32.3730	-2.92035	1.8e-05	-8.36544	5.65e-34	-0.24614	0.782471	-5.69123	3.83e-09	DEAD/DEAH_box_helicase
LBRM2904_16.0060	-2.40426	0.000167734	-7.52688	5.99e-32	-0.767686	0.342483	-5.8903	1.1e-10	DEAD/DEAH_box_helicase/Helicase_conserved_C-terminal_domain_containing_protein
LBRM2904_03.0670	-3.88507	1.37e-07	-9.09075	7.2e-38	-2.02969	0.0299123	-7.23537	1.18e-12	DEAD/DEAH_box_helicase/Type_III_restriction_enzyme
LBRM2904_09.0880	-3.80689	1.87e-08	-8.48258	7.68e-39	-1.21263	0.140797	-5.88831	1.57e-10	DEAD/DEAH_box_helicase-like_protein
LBRM2904_35.1920	-3.09947	2.63e-06	-8.48285	6.68e-38	-1.91018	0.0255025	-7.29355	1.55e-14	DEAD_box_RNA_helicase
LBRM2904_35.1930	-3.27592	6.38e-07	-8.45151	4.69e-39	-1.63863	0.0501821	-6.81422	2.13e-13	DEAD_box_RNA_helicase
LBRM2904_35.2280	-2.99156	3.43e-05	-8.48855	6.44e-32	-1.46022	0.114291	-6.95721	1.61e-11	DEAD_box_RNA_helicase
LBRM2904_11.0190	-3.89291	3.3e-08	-8.82577	6.17e-38	-1.77699	0.0432594	-6.70984	5.23e-12	DEAD-boc_ATP-dependent_(RNA)_helicase
LBRM2904_28.2220	-3.2308	5.7e-06	-8.99247	6.26e-37	-1.81784	0.0482039	-7.57951	1.15e-13	DEAD-box_ATP-dependent_RNA_helicase
LBRM2904_27.0040	-3.18551	1.38e-06	-8.71127	2.92e-40	-1.35251	0.103051	-6.87827	2.3e-13	DEAD-box_helicase-like_protein
LBRM2904_10.1150	-2.96766	1.96e-06	-7.24308	3.87e-32	0.235208	0.770947	-4.04021	2.76e-06	deaminase
LBRM2904_34.1110	-3.50068	1.96e-07	-8.4942	8.72e-39	-1.45521	0.0830061	-6.44873	4.6e-12	Degradation_arginine-rich_protein_for_mis-folding
LBRM2904_10.0090	-2.94175	9.33e-07	-8.48748	2.22e-42	-0.964198	0.194578	-6.50994	8.46e-14	dehydrogenase-like_protein
LBRM2904_25.1040	-3.34725	3.03e-07	-7.96066	1.6e-35	0.134778	0.876706	-4.47863	5.59e-07	dehydrogenase-like_protein
LBRM2904_10.0010	-3.1794	1.17e-06	-9.22263	1.03e-40	-1.96826	0.0197964	-8.01149	1.63e-16	delta-12_fatty_acid_desaturase
LBRM2904_10.1840	-3.31294	9.45e-07	-9.71863	7.2e-42	-1.82907	0.0344361	-8.23475	2.44e-16	delta-12_fatty_acid_desaturase
LBRM2904_33.3750	-3.69715	8.37e-08	-10.0027	4.03e-49	-1.84833	0.0338267	-8.15384	7.28e-17	delta-12_fatty_acid_desaturase
LBRM2904_03.0210	-4.6931	1.9e-10	-10.9304	1.73e-55	-3.01741	0.000913077	-9.25471	9.74e-20	delta-1-pyrroline-5-carboxylate_dehydrogenase
LBRM2904_14.1380	-3.1018	6.44e-06	-8.90138	1.36e-38	-1.17585	0.174708	-6.97543	1.14e-12	delta-4_fatty_acid_desaturase
LBRM2904_07.1190	-3.42789	1.14e-06	-9.21267	2.45e-39	-1.07752	0.216887	-6.8623	5.45e-12	delta-5_fatty_acid_desaturase
LBRM2904_35.7570	-3.37513	1.44e-06	-9.61912	5.85e-43	-1.98213	0.0281103	-8.22612	3.61e-16	delta-6_fatty_acid_desaturase
LBRM2904_04.0720	-2.7559	3.52e-05	-7.81802	3.25e-32	-0.97645	0.245458	-6.03857	1.63e-10	DENN_(AEX-3)_domain_containing_protein
LBRM2904_34.2810	-2.82314	5.06e-05	-8.57409	2.79e-34	-0.364889	0.685079	-6.11585	7.07e-10	denn_domain-containing_protein
LBRM2904_26.1880	-3.15899	3.67e-06	-8.8944	8.42e-39	-1.40223	0.10461	-7.13764	2.8e-13	deoxyhypusine_hydroxylase
LBRM2904_20.0340	-2.99636	3.38e-06	-8.21764	1.13e-37	-0.413273	0.608225	-5.63456	4.8e-10	deoxyhypusine_synthase
LBRM2904_20.5140	-2.5795	2.41e-05	-8.04912	3.29e-38	-1.29992	0.0968746	-6.76954	3.25e-14	deoxyhypusine_synthase
LBRM2904_33.0540	-3.8523	1.37e-09	-9.17905	6.43e-48	-1.84307	0.0195608	-7.16982	9.49e-16	deoxyribodipyrimidine_photo-lyase
LBRM2904_06.1140	-2.91545	8.08e-06	-8.27143	2.59e-36	-2.09603	0.0145847	-7.45201	4.12e-15	deoxyribose-phosphate_aldolase
LBRM2904_06.0620	-3.84593	8.26e-10	-9.58289	3.04e-54	-2.22106	0.00437027	-7.95802	2.48e-19	deoxyuridine_triphosphatase
LBRM2904_18.0280	-3.08556	1.27e-06	-8.31483	9.48e-37	0.0785539	0.926401	-5.15071	1.18e-08	Dephospho-CoA_kinase
LBRM2904_22.1390	-3.08938	2.33e-06	-7.76779	2.84e-32	-0.799796	0.323418	-5.4782	2.65e-09	dephospho-CoA_kinase
LBRM2904_19.0110	-3.78346	1.48e-08	-8.23014	6.81e-37	-0.651231	0.415339	-5.0979	1.77e-08	Der1-like_family
LBRM2904_33.2180	-2.81787	2.3e-05	-8.29236	6.79e-34	-1.28962	0.128731	-6.76412	2.67e-12	Der1-like_family
LBRM2904_35.2420	-3.74204	4.98e-09	-8.83044	8.07e-47	-1.99135	0.0128901	-7.07975	1.29e-15	developmentally_regulated_GTP-binding_protein_1
LBRM2904_20.5180	-3.41302	3.78e-06	-8.87655	7.15e-33	-0.86997	0.343456	-6.3335	1.27e-09	developmentally_regulated_phosphoprotein-like_protein
LBRM2904_15.1130	-2.71456	0.000611399	-7.71708	4.22e-18	-1.49446	0.14098	-6.49697	5.19e-08	developmentally_regulated_protein
LBRM2904_15.1140	-3.08453	5.46e-08	-8.00336	5.69e-39	-0.970166	0.160622	-5.889	1.48e-12	developmentally_regulated_protein
LBRM2904_14.0060	-3.13098	2.92e-06	-8.67368	7.01e-38	-0.669674	0.42018	-6.21238	6.19e-11	DHHC_palmitoyltransferase
LBRM2904_20.4780	-2.94762	2.12e-06	-9.08335	1.37e-41	-0.403171	0.602962	-6.5389	1.28e-12	DHHC_palmitoyltransferase
LBRM2904_23.1670	-2.98238	1.8e-06	-7.96637	1.09e-37	-0.751003	0.330644	-5.73499	6.81e-11	DHHC_palmitoyltransferase
LBRM2904_30.1230	-1.89991	0.0102744	-6.65445	2.03e-19	0.237865	0.81049	-4.51668	1.51e-05	DHHC_palmitoyltransferase
LBRM2904_23.1660	-2.70758	3.3e-05	-7.98381	2.01e-33	0.757665	0.355941	-4.51856	9.9e-07	DHHC_zinc_finger_domain-like_protein
LBRM2904_25.1730	-2.86069	2.6e-05	-8.3286	2.24e-34	-0.0292056	0.97778	-5.49712	1.01e-08	diacylglycerol_acyltransferase
LBRM2904_27.1500	-2.78837	4.71e-05	-8.27193	1.32e-33	-0.918071	0.287957	-6.40164	5.7e-11	diacylglycerol_acyltransferase
LBRM2904_16.1270	-3.05676	5.53e-06	-8.28196	2.2e-35	-0.999951	0.234948	-6.22515	5.71e-11	diacylglycerol_kinase
LBRM2904_19.1100	-3.4795	8.28e-07	-8.96342	2.99e-38	-1.48808	0.0934902	-6.972	2.03e-12	Diacylglycerol_kinase_catalytic_domain_containing_protein
LBRM2904_30.0440	-3.21734	5.34e-07	-8.18217	4.5e-38	-0.786382	0.316706	-5.75121	1.31e-10	Diacylglycerol_kinase_catalytic_domain_containing_protein
LBRM2904_34.5220	-3.16461	4.87e-08	-8.96766	4.98e-47	0.0744758	0.922039	-5.72857	9.54e-12	diacylglycerol_kinase-like_protein
LBRM2904_28.1790	-2.22443	0.00161415	-7.44277	4.39e-26	-0.12032	0.901409	-5.33866	8.67e-08	differentiation_inhibitory_kinase
LBRM2904_06.0910	-4.26562	3.06e-09	-9.8994	2.05e-46	-2.66665	0.00299377	-8.30043	9.64e-17	dihydrofolate_reductase-thymidylate_synthase
LBRM2904_35.2860	-4.41288	2.69e-09	-10.4749	1.14e-48	-3.16557	0.000575897	-9.22762	6.04e-19	dihydrolipoamide_acetyltransferase_precursor
LBRM2904_21.0590	-4.29384	3.43e-10	-9.92119	8.29e-50	-2.09642	0.0131343	-7.72377	4.08e-16	dihydrolipoamide_acetyltransferase_precursorlike_protein
LBRM2904_05.0190	-4.41644	2.02e-09	-9.87797	1.06e-44	-1.65621	0.0653966	-7.11774	1.15e-12	dihydrolipoamide_branched_chain_transacylase
LBRM2904_29.1960	-3.64799	2.23e-08	-9.30565	1.38e-47	-1.05331	0.182069	-6.71097	1.55e-13	dihydrolipoamide_dehydrogenase
LBRM2904_32.3520	-4.26948	2.15e-09	-10.2701	4.21e-51	-2.45822	0.00578494	-8.45887	1.21e-17	dihydrolipoamide_dehydrogenase
LBRM2904_16.0540	-3.38904	4.18e-07	-8.64208	2.01e-39	-1.39438	0.0959574	-6.64741	1.45e-12	dihydroorotase
LBRM2904_16.0500	-3.00738	1.32e-06	-7.92216	1.52e-38	-1.48363	0.0612565	-6.39841	3.23e-13	dihydroorotate_dehydrogenase_(fumarate)
LBRM2904_17.0540	-3.08093	5.82e-06	-8.43764	2.2e-35	-0.959319	0.258232	-6.31602	5.74e-11	Dihydrouridine_synthase_(Dus)
LBRM2904_31.1930	-2.6465	1.52e-05	-8.21388	2.35e-35	-0.255423	0.748217	-5.8228	1.26e-10	dihydrouridine_synthase_(Dus)
LBRM2904_35.0460	-2.54998	2.23e-05	-7.57878	3.14e-35	-0.316569	0.682514	-5.34537	5.02e-10	dihydrouridine_synthase_domain_protein-like_protein
LBRM2904_10.0440	-2.40203	0.000557681	-7.67568	2.53e-28	-0.197078	0.833201	-5.47073	2.78e-08	dihydroxyacetone_kinase_1-like_protein
LBRM2904_20.1430	-2.3604	0.00111875	-7.84618	2.19e-27	-0.587212	0.523108	-6.07298	3.53e-09	dihydroxyacetonephosphate_acyltransferase
LBRM2904_35.2570	-3.75722	1.06e-07	-8.79197	1.87e-37	-1.44069	0.0992036	-6.47545	3.21e-11	dipeptidyl-peptidase_8-like_serine_peptidase
LBRM2904_29.1890	-3.13034	3.26e-07	-8.04393	2.2e-40	-1.18446	0.120224	-6.09805	1.36e-12	diphthamide_synthesis_protein
LBRM2904_31.1630	-2.10104	0.000448975	-7.09917	4.31e-32	-1.42229	0.0682282	-6.42041	1.67e-13	diphthine_synthase-like_protein
LBRM2904_28.0470	-3.44081	5.41e-07	-8.23905	5.45e-35	-1.26446	0.138663	-6.0627	1.76e-10	DIS3-like_exonuclease
LBRM2904_35.6510	-2.881	1.67e-05	-8.36169	3.94e-36	-0.658533	0.432861	-6.13922	9.59e-11	disgorgin
LBRM2904_20.1850	-3.16904	1.28e-05	-8.00295	3.02e-26	-1.21684	0.18399	-6.05075	7.03e-09	D-isomer_specific_2-hydroxyacid_dehydrogenase
LBRM2904_20.1860	-3.62667	2.55e-07	-9.32492	3.09e-42	-2.42587	0.00720254	-8.12412	3.2e-16	d-isomer_specific_2-hydroxyacid_dehydrogenase-_protein
LBRM2904_28.2050	-3.35209	3.59e-06	-8.93668	9.75e-36	-1.05984	0.24061	-6.64443	6.99e-11	divalent_cation_transporter
LBRM2904_27.2000	-3.52178	2.56e-07	-8.87708	4.19e-41	-0.869063	0.297393	-6.22436	3.91e-11	D-lactate_dehydrogenase-like_protein
LBRM2904_13.1420	-3.55257	2.56e-07	-8.45931	1.28e-36	-0.622604	0.459368	-5.52935	4.72e-09	DNA/RNA_non-specific_endonuclease-like_protein
LBRM2904_35.0100	-3.05736	3.76e-06	-7.99312	1.64e-34	-0.300383	0.72415	-5.23615	1.29e-08	DNA_damage_repair_protein
LBRM2904_01.0230	-4.41492	2.09e-09	-9.67261	6.65e-43	-2.01176	0.0274681	-7.26945	4.63e-13	DNA_excision/repair_protein_SNF2
LBRM2904_09.1610	-3.46734	6.59e-07	-8.95761	3.25e-38	-1.98517	0.0264664	-7.47545	5.22e-14	DNA_J-binding_protein
LBRM2904_11.0430	-3.21045	1.14e-06	-8.04119	1.24e-35	-1.39113	0.0941394	-6.22187	1.57e-11	DNA_ligase
LBRM2904_30.3550	-3.38439	6.34e-07	-8.42428	9.45e-37	-0.931898	0.264646	-5.97179	2.4e-10	DNA_ligase_I
LBRM2904_26.1290	-4.78445	9.53e-10	-9.60287	2.9e-39	-1.02998	0.265915	-5.8484	1.48e-08	DNA_ligase_k_alpha
LBRM2904_33.0480	-4.16292	1.47e-09	-9.3029	2.17e-45	-1.88018	0.0273139	-7.02017	8.61e-14	DNA_mismatch_repair_protein_MSH2
LBRM2904_35.2060	-3.29505	1.1e-06	-8.9234	1.08e-40	-2.16449	0.0134375	-7.79284	8.31e-16	DNA_mismatch_repair_protein_MSH6
LBRM2904_09.0380	-3.02287	2.54e-06	-8.46594	4.79e-40	-1.05892	0.18788	-6.50199	1.04e-12	DNA_photolyase
LBRM2904_32.1770	-3.42413	5.32e-07	-8.65059	6.28e-38	-0.901369	0.282494	-6.12783	1.14e-10	DNA_polymerase_alpha/epsilon_subunit_B
LBRM2904_33.2090	-3.39427	6.16e-07	-8.9856	1.05e-40	-1.63072	0.0589796	-7.22205	7.18e-14	DNA_polymerase_delta_catalytic_subunit
LBRM2904_25.1470	-3.27536	7.91e-07	-8.73381	1.03e-40	-1.59662	0.0582406	-7.05508	6.2e-14	DNA_polymerase_delta_subunit_2
LBRM2904_34.4130	-2.96513	2.26e-05	-8.45919	3.36e-34	-1.49057	0.0966008	-6.98463	2.65e-12	DNA_polymerase_epsilon_catalytic_subunit
LBRM2904_34.1650	-2.83939	3.96e-05	-8.60351	7.85e-35	-1.15498	0.188311	-6.9191	3.8e-12	DNA_polymerase_epsilon_subunit_b
LBRM2904_21.0660	-3.22575	7.16e-07	-8.25072	2e-38	-2.00577	0.0169249	-7.03074	2.3e-14	DNA_polymerase_eta
LBRM2904_21.0670	-3.42416	2.85e-06	-8.58703	1.43e-32	-2.21704	0.0197964	-7.37992	1.17e-12	DNA_polymerase_eta
LBRM2904_16.1590	-3.44744	8.03e-06	-9.08493	9.47e-33	-1.79337	0.0699741	-7.43085	1.09e-11	DNA_polymerase_I_alpha_catalytic_subunit
LBRM2904_32.2910	-4.3157	1.34e-09	-9.00633	4.47e-38	-1.28956	0.131314	-5.98018	6.74e-10	DNA_polymerase_III_epsilon_subunit-like_exonuclease
LBRM2904_28.1500	-2.37023	0.000462874	-7.14167	3.84e-26	-0.496003	0.563609	-5.26744	3.71e-08	DNA_polymerase_kappa
LBRM2904_28.1510	-4.14796	6.38e-09	-9.26097	1.75e-41	-1.82734	0.0388565	-6.94035	1.24e-12	DNA_polymerase_kappa
LBRM2904_23.1620	-2.89589	2.3e-05	-7.6267	1.69e-29	-1.04635	0.224988	-5.77715	1.93e-09	DNA_polymerase_theta_(helicase_domain_only)
LBRM2904_24.0930	-3.09731	7.11e-06	-8.26746	1.07e-33	-0.64544	0.45348	-5.8156	1.85e-09	DNA_polymerase_theta_(polymerase_domain_only)
LBRM2904_23.1580	-2.59696	0.000255887	-7.50662	2.07e-26	-1.63943	0.0750759	-6.54909	9.94e-11	DNA_polymerase_zeta_catalytic_subunit
LBRM2904_03.0090	-3.71149	6.98e-08	-8.99535	2.03e-40	-1.65854	0.0548895	-6.94241	5.11e-13	DNA_primase_large_subunit
LBRM2904_22.0310	-3.30878	4.28e-07	-8.23955	4.08e-38	-0.534516	0.504032	-5.46529	1.34e-09	DNA_primase_small_subunit
LBRM2904_11.0310	-3.36089	9.49e-07	-8.362	4.97e-36	-1.82788	0.0369997	-6.82899	1.18e-12	DNA_repair_and_recombination_helicase_protein_PIF2
LBRM2904_28.2720	-2.62099	8.81e-05	-7.11737	1.54e-26	0.367538	0.669881	-4.12884	1.12e-05	DNA_repair_and_recombination_helicase_protein_PIF3
LBRM2904_21.1480	-3.38879	9.41e-07	-8.08132	4.99e-33	-0.860518	0.31079	-5.55305	5.87e-09	DNA_repair_and_recombination_helicase_protein_PIF6
LBRM2904_07.1100	-3.40948	1.16e-06	-7.95049	2.19e-31	-1.28211	0.14329	-5.82313	1.88e-09	DNA_repair_and_recombination_helicase_protein_PIF7
LBRM2904_24.0800	-3.02878	7.78e-06	-7.7487	4.8e-31	-0.619478	0.464074	-5.3394	1.66e-08	DNA_repair_and_recombination_protein_RAD54
LBRM2904_03.0560	-3.13257	1.14e-05	-8.28441	8.43e-32	-1.35706	0.1342	-6.5089	1.08e-10	DNA_repair_helicase
LBRM2904_29.0610	-2.98353	5.28e-06	-8.02844	3.34e-35	-1.01566	0.215835	-6.06057	5.53e-11	DNA_repair_helicase_and_transcription_factor_protein
LBRM2904_32.4140	-2.57594	0.000163436	-7.47514	6.63e-28	-0.141225	0.880375	-5.04043	1.7e-07	DNA_repair_helicase_and_transcription_factor_protein
LBRM2904_20.3650	-2.74135	2.02e-05	-7.49869	5.77e-32	-0.821982	0.307684	-5.57933	7.57e-10	DNA_repair_metallo-beta-lactamase
LBRM2904_08.0130	-3.53404	4.51e-07	-8.37772	1.02e-34	-1.85179	0.0377218	-6.69547	6.89e-12	DNA_repair_protein
LBRM2904_25.0760	-2.45493	0.000650681	-8.03017	1.21e-28	-1.43462	0.122299	-7.00986	1.39e-11	DNA_repair_protein
LBRM2904_28.0800	-3.1548	6.19e-06	-8.52063	1.89e-34	-0.852414	0.327482	-6.21824	2.82e-10	DNA_repair_protein
LBRM2904_20.4960	-3.14578	3.23e-06	-8.12941	3.45e-34	-0.740247	0.377993	-5.72387	1.34e-09	DNA_repair_protein_BRCA2
LBRM2904_34.3370	-3.20523	6.18e-06	-8.08325	8.33e-31	-0.338089	0.711641	-5.21611	1.28e-07	DNA_repair_protein_RAD2
LBRM2904_28.0580	-3.58908	2.04e-07	-8.87624	5.41e-39	-1.22151	0.151461	-6.50867	1.35e-11	DNA_repair_protein_RAD51
LBRM2904_15.1070	-2.77265	2.22e-05	-7.82757	2.8e-33	-0.556395	0.497682	-5.61131	1.21e-09	DNA_repair_protein_Rad9
LBRM2904_28.1930	-3.10889	4.12e-06	-8.05289	9.82e-34	-0.761127	0.364849	-5.70513	1.47e-09	DNA_repair_protein-like_protein
LBRM2904_29.2410	-4.11861	5.95e-11	-9.41521	4.43e-51	-1.88697	0.0148988	-7.18356	3.34e-16	DNA_replication_complex_GINS_protein_SLD5
LBRM2904_28.0930	-3.59506	1.1e-07	-8.82854	1.31e-40	-1.90246	0.0266289	-7.13594	5.73e-14	DNA_replication_licensing_factor_MCM2
LBRM2904_33.3130	-3.73789	8.31e-08	-8.72762	3.95e-38	-1.00017	0.237953	-5.9899	3.54e-10	DNA_replication_licensing_factor_MCM3
LBRM2904_09.0270	-3.32234	1.91e-06	-8.06145	3.48e-32	-1.14494	0.188696	-5.88405	1.28e-09	DNA_replication_licensing_factor_MCM4
LBRM2904_24.0950	-3.59393	1.24e-07	-7.97091	4.36e-34	-1.1127	0.181726	-5.48968	3.12e-09	DNA_replication_licensing_factor_MCM5
LBRM2904_28.2570	-3.47215	5.31e-07	-8.53375	2.17e-36	-1.37166	0.112057	-6.43326	2.57e-11	DNA_replication_licensing_factor_MCM6
LBRM2904_32.3100	-3.42162	1.05e-07	-8.38811	3e-40	-1.20006	0.129745	-6.16655	5.48e-12	DNA_replication_licensing_factor_MCM7
LBRM2904_05.0350	-3.10112	3.22e-06	-8.05018	7.15e-35	-1.2557	0.134429	-6.20476	3.25e-11	DNA_replication_licensing_factor_MCM8
LBRM2904_34.4600	-3.64012	8.97e-08	-8.94778	4.45e-41	-1.12371	0.176768	-6.43137	9.39e-12	DNA_replication_licensing_factor_MCM9
LBRM2904_20.3910	-3.40179	9.26e-08	-8.71038	4.96e-45	-1.08937	0.162786	-6.39796	4.57e-13	DNA_topoisomerase_IB
LBRM2904_28.1890	-3.00282	4.6e-06	-8.11744	5.4e-36	-0.765503	0.348628	-5.88012	1.74e-10	DNA_topoisomerase_III
LBRM2904_35.3480	-2.54532	7.6e-05	-7.82752	5.76e-34	0.282348	0.736027	-4.99985	3.66e-08	DNA_topoisomerase_III
LBRM2904_04.0080	-3.42682	5.59e-07	-8.67037	1.87e-37	-2.3659	0.00738208	-7.60945	6.75e-15	DNA_topoisomerase_type_IB_small_subunit
LBRM2904_35.7490	-3.02795	2.67e-06	-8.50533	1.55e-39	-1.32642	0.103265	-6.8038	1.82e-13	DNA-binding_protein
LBRM2904_01.0620	-2.93526	6.67e-06	-7.56446	1.19e-31	-0.41303	0.614169	-5.04223	3.12e-08	DNA-damage_inducible_protein_DDI1-like_protein
LBRM2904_33.2100	-3.78848	3.88e-07	-9.39164	7.71e-38	-2.57918	0.00724248	-8.18234	9.79e-15	DNA-dependent_ATPase
LBRM2904_28.0180	-3.4439	6.51e-08	-8.15018	6.48e-39	-1.40234	0.0751669	-6.10861	5.02e-12	DNA-direcetd_RNA_polymerase_II
LBRM2904_24.1210	-2.90302	2.77e-05	-8.14936	1.95e-32	-0.926022	0.287957	-6.17236	2.96e-10	DNA-directed_RNA_polymerase
LBRM2904_20.5400	-3.2762	1.88e-07	-8.18804	1.1e-39	-1.32321	0.0909032	-6.23506	1.51e-12	DNA-directed_RNA_polymerase_2
LBRM2904_16.1340	-3.1024	1.66e-05	-8.57438	1.63e-33	-2.04663	0.0299123	-7.5186	2.96e-13	DNA-directed_rna_polymerase_I_largest_subunit
LBRM2904_13.1260	-3.25786	1.12e-06	-7.30456	3.12e-29	-0.621394	0.451294	-4.66809	3.75e-07	DNA-directed_RNA_polymerase_I_subunit
LBRM2904_25.0160	-2.88789	1.1e-06	-7.95696	8.3e-40	-0.413325	0.571874	-5.4824	7.25e-11	DNA-directed_RNA_polymerase_I_subunit
LBRM2904_35.4520	-3.26905	6.01e-07	-7.91773	1.03e-34	-0.740722	0.356868	-5.3894	2.8e-09	DNA-directed_RNA_polymerase_I_subunit
LBRM2904_18.0800	-2.54653	6.74e-05	-7.24736	7.95e-30	-0.354293	0.667063	-5.05512	2.12e-08	DNA-directed_RNA_polymerase_I_subunit_RPB5z
LBRM2904_18.0790	-2.91184	3.74e-06	-7.86	4.31e-36	-0.589355	0.45153	-5.53751	4.04e-10	DNA-directed_RNA_polymerase_II/III_subunit
LBRM2904_20.4900	-2.64755	6.22e-05	-7.91513	3.42e-33	-1.21261	0.150684	-6.48018	7.56e-12	DNA-directed_RNA_polymerase_II_subunit_2
LBRM2904_31.0170	-2.86671	1.95e-05	-8.57662	7.45e-38	-0.861575	0.305688	-6.57149	6.09e-12	DNA-directed_RNA_polymerase_II_subunit_2
LBRM2904_09.1240	-2.65583	3.55e-05	-7.47208	5.61e-31	-0.214322	0.799942	-5.03057	3.02e-08	DNA-directed_RNA_polymerase_III_subunit
LBRM2904_20.0990	-3.81962	1.99e-09	-9.12629	2.44e-47	-2.09227	0.00849144	-7.39893	1.47e-16	DNA-directed_RNA_polymerase_III_subunit
LBRM2904_20.0370	-2.70045	5.25e-05	-8.13954	3.91e-34	-0.849458	0.312135	-6.28855	4.25e-11	DNA-directed_RNA_polymerase_III_subunit_C1
LBRM2904_19.0390	-2.74156	5.77e-06	-7.31172	4.72e-34	0.122402	0.880839	-4.44776	1.35e-07	DNA-directed_RNA_polymerase_III_subunit_C11
LBRM2904_27.1490	-3.42644	3.02e-07	-8.30756	3.11e-35	-0.702566	0.389152	-5.58368	2.23e-09	DNA-directed_RNA_polymerase_II-like_protein
LBRM2904_28.2200	-2.6488	7.6e-06	-8.35272	2.16e-39	-1.39927	0.0655963	-7.10319	1.53e-15	DNA-directed_RNA_polymerase-like_protein
LBRM2904_19.0660	-2.5476	7.54e-05	-7.68307	4.75e-33	-0.852265	0.294175	-5.98774	6.63e-11	DNA-directed_RNA_polymerases_I_and_III_subunit_RPAC1
LBRM2904_33.1210	-3.11366	3.46e-06	-8.88812	6.56e-40	-0.87346	0.294954	-6.64792	3.39e-12	dnaj_chaperone-like_protein
LBRM2904_25.2290	-2.44426	9.24e-05	-7.44021	1.01e-32	-1.48339	0.0676559	-6.47934	6.42e-13	DnaJ_domain/C2H2_type_zinc-finger_(2_copies)/Zinc-finger_of_C2H2_type/Zinc-finger_double-stranded_RNA-binding
LBRM2904_15.1230	-2.77429	4.16e-05	-7.86391	2.17e-31	-0.817777	0.337206	-5.9074	7.24e-10	DnaJ_domain/DnaJ_central_domain_containing_protein
LBRM2904_26.0880	-3.57862	4.36e-08	-9.21487	4.82e-47	-1.84614	0.0249559	-7.48239	4.02e-16	DnaJ_domain/Domain_of_unknown_function_(DUF3395)
LBRM2904_07.0830	-3.35303	9.18e-07	-8.19249	2.29e-34	-0.69718	0.406324	-5.53664	4.67e-09	DnaJ_domain_containing_protein
LBRM2904_08.0670	-2.29749	0.000248452	-7.68062	2.33e-33	0.166826	0.843481	-5.21631	5.87e-09	DnaJ_domain_containing_protein
LBRM2904_08.0990	-2.66412	1.75e-05	-7.5954	2.13e-34	-1.20984	0.126396	-6.14112	4.65e-12	DnaJ_domain_containing_protein
LBRM2904_09.1570	-3.13184	4.1e-06	-8.46261	1.46e-35	-1.6303	0.0618152	-6.96107	8.06e-13	DnaJ_domain_containing_protein
LBRM2904_10.1520	-3.56312	6.09e-08	-7.60374	1.1e-32	-0.901863	0.256757	-4.94248	3.39e-08	DnaJ_domain_containing_protein
LBRM2904_12.0740	-3.41448	2.65e-06	-8.35113	1.18e-31	-0.941722	0.29655	-5.87837	5.91e-09	DnaJ_domain_containing_protein
LBRM2904_14.0100	-3.72458	1.98e-08	-8.9218	2.99e-44	-1.48026	0.0699555	-6.67747	2.79e-13	DnaJ_domain_containing_protein
LBRM2904_17.0020	-3.0252	4.92e-06	-8.02631	1.84e-33	-0.491034	0.551737	-5.49215	4.05e-09	DnaJ_domain_containing_protein
LBRM2904_17.0670	-3.27507	1.58e-06	-8.69231	4.11e-37	-1.35119	0.115174	-6.76843	2.92e-12	DnaJ_domain_containing_protein
LBRM2904_18.0320	-3.29496	6.36e-08	-9.08881	4.6e-51	-1.43893	0.0586654	-7.23278	6.57e-17	DnaJ_domain_containing_protein
LBRM2904_19.0060	-3.81894	3.74e-08	-8.60104	1.03e-38	-1.5452	0.0716201	-6.3273	2.17e-11	DnaJ_domain_containing_protein
LBRM2904_20.0060	-3.56866	1.02e-07	-8.58902	1.73e-39	-1.52557	0.0680179	-6.54593	2.04e-12	DnaJ_domain_containing_protein
LBRM2904_20.4360	-3.1418	6.07e-06	-8.38442	5.41e-34	-0.566414	0.513163	-5.80904	2.5e-09	DnaJ_domain_containing_protein
LBRM2904_20.4580	-3.3008	1.71e-06	-8.52099	2.24e-34	-0.186393	0.837057	-5.40658	2.4e-08	DnaJ_domain_containing_protein
LBRM2904_26.1160	-3.48793	5.88e-07	-8.2106	3.26e-33	-0.959642	0.263113	-5.68231	3.81e-09	DnaJ_domain_containing_protein
LBRM2904_26.1230	-3.37622	1.6e-06	-8.59877	1.56e-35	-1.03436	0.235901	-6.2569	1.89e-10	DnaJ_domain_containing_protein
LBRM2904_26.1360	-2.77097	3.14e-05	-8.56933	7.55e-37	-1.46363	0.087457	-7.26199	6.95e-14	DnaJ_domain_containing_protein
LBRM2904_26.2470	-3.02151	2.39e-06	-7.65349	5.99e-34	-2.11655	0.0111627	-6.74854	1.33e-13	DnaJ_domain_containing_protein
LBRM2904_28.2000	-2.6887	1.53e-05	-7.7734	1.76e-35	-0.259915	0.748217	-5.34462	1.29e-09	DnaJ_domain_containing_protein
LBRM2904_29.2040	-3.08024	3.78e-06	-8.07788	1.64e-34	-0.0957844	0.915143	-5.09343	4.03e-08	DnaJ_domain_containing_protein
LBRM2904_31.0530	-3.15434	3.23e-06	-8.40149	2.63e-36	-1.02452	0.225074	-6.27167	4.56e-11	DnaJ_domain_containing_protein
LBRM2904_31.3090	-3.12222	3.77e-06	-8.55798	9.57e-37	-1.9247	0.0280953	-7.36046	3.76e-14	DnaJ_domain_containing_protein
LBRM2904_32.0600	-3.25785	4.25e-07	-8.98191	1.37e-44	-1.60733	0.0494195	-7.33139	1.64e-15	DnaJ_domain_containing_protein
LBRM2904_34.2930	-2.3302	0.000659307	-7.35328	1.38e-26	0.217091	0.812581	-4.80599	7.11e-07	DnaJ_domain_containing_protein
LBRM2904_35.5390	-3.26021	6.8e-07	-7.91713	2.59e-34	-0.134071	0.878264	-4.79098	1.25e-07	DnaJ_domain_containing_protein
LBRM2904_24.0550	-3.18791	7.95e-06	-8.69296	9.33e-35	-2.22557	0.0171596	-7.73062	4.56e-14	DNAJ_domain_protein
LBRM2904_24.1110	-2.74096	2.35e-05	-8.02873	1.29e-34	-0.998958	0.221632	-6.28673	1.41e-11	DNAJ_domain_protein
LBRM2904_30.1760	-2.81008	0.000128278	-8.16987	6.76e-28	-1.68799	0.0751807	-7.04777	2.96e-11	DNAJ_domain_protein
LBRM2904_30.2500	-2.60971	2.14e-05	-7.69799	7.69e-36	0.381486	0.624104	-4.7068	5.18e-08	DnaJ_domain_protein-like_protein
LBRM2904_33.3110	-3.08291	1.8e-06	-8.27598	3.44e-37	-0.706073	0.37682	-5.89914	1.06e-10	DNAJ_family-like_protein
LBRM2904_21.0510	-3.13707	2.14e-06	-8.72034	4.34e-41	-1.35284	0.10494	-6.9361	1.39e-13	DnaJ_protein
LBRM2904_35.0630	-2.98401	2.87e-05	-8.48841	1.84e-32	-0.203882	0.829892	-5.70829	1.46e-08	DNAJ_protein-like_protein
LBRM2904_24.1360	-1.47544	0.0346544	-6.11924	4.08e-18	-1.42429	0.114432	-6.06809	1.29e-09	DNAJ-domain_protein
LBRM2904_07.0820	-2.83903	5.32e-05	-7.78996	7.68e-28	-0.402262	0.656365	-5.35319	8.05e-08	DNAJ-domain_transmembrane-like_protein
LBRM2904_20.2750	-3.28333	4.2e-06	-8.57987	5.82e-34	-1.04394	0.241554	-6.34049	2.6e-10	DNAj-like_protein
LBRM2904_20.5920	-3.28539	6.08e-07	-8.43957	2.4e-39	-0.700974	0.385833	-5.85516	1.4e-10	DNAj-like_protein
LBRM2904_25.1130	-3.28371	1.52e-06	-8.05104	2.04e-33	-1.09374	0.198038	-5.86107	6.64e-10	DNAj-like_protein
LBRM2904_30.1100	-3.28065	6.29e-07	-8.47683	2.01e-38	-0.516023	0.523333	-5.7122	4.96e-10	DNAj-like_protein
LBRM2904_34.3290	-3.09893	5.86e-06	-8.41025	6.82e-35	-0.67602	0.428242	-5.98734	5.36e-10	DNA-repair_protein
LBRM2904_25.0800	-3.33323	3.95e-08	-9.3752	1.75e-51	-1.6694	0.0286646	-7.71138	1.99e-18	DNL_zinc_finger_containing_protein
LBRM2904_34.2780	-3.21158	2.96e-06	-7.89013	4.21e-31	-0.403898	0.641893	-5.08245	1.06e-07	dolichol_kinase
LBRM2904_15.0900	-2.61168	0.000105388	-7.01743	6.2e-25	0.185236	0.837575	-4.22052	9.52e-06	Dolichol_phosphate-mannose_biosynthesis_regulatory_protein_(DPM2)
LBRM2904_35.0230	-3.51969	1.49e-07	-8.6709	4.16e-40	-1.39155	0.094424	-6.54275	2.22e-12	dolicholphosphate-mannose_synthase
LBRM2904_35.0310	-3.41281	4.24e-08	-8.83197	3.17e-46	-0.958115	0.204439	-6.37728	2.79e-13	dolicholphosphate-mannose_synthase
LBRM2904_30.0420	-2.72082	1.8e-05	-7.30481	5.13e-31	-0.698698	0.380253	-5.28268	3.34e-09	dolichyl_pyrophosphate_phosphatase
LBRM2904_28.2600	-3.46784	7.05e-07	-8.53029	2.97e-35	-0.800369	0.351795	-5.86281	1.51e-09	dolichyl-lipid_chaperone
LBRM2904_20.2740	-2.97928	1.02e-05	-8.21681	6.07e-34	-1.042	0.219226	-6.27953	6.27e-11	dolichyl-P-Man:GDP-Man1GlcNAc2-PP-dolichyl_alpha-1_-3-mannosyltransferase
LBRM2904_18.0900	-3.01648	1.16e-05	-8.19868	2.52e-33	-0.470812	0.586777	-5.65301	4.64e-09	dolichyl-P-Man:GDP-ManGlcNAc2-PP-dolichyl_beta-1_-4-mannosyltransferase
LBRM2904_11.0370	-3.10853	4.95e-06	-8.32837	2.01e-35	-1.04862	0.21818	-6.26847	5.92e-11	Domain_of_unknown_function(DUF2779)
LBRM2904_10.1510	-3.47618	8.13e-07	-8.56054	1.11e-35	-1.36797	0.120759	-6.45233	4.65e-11	Domain_of_Unknown_Function_(DUF1042)
LBRM2904_19.0530	-3.23864	4.18e-06	-8.36861	9.96e-34	-0.793338	0.364952	-5.92331	1.6e-09	Domain_of_Unknown_Function_(DUF1042)
LBRM2904_17.1510	-2.83153	2.62e-05	-8.71746	2.3e-38	-1.97005	0.0259552	-7.85598	1.06e-15	Domain_of_unknown_function_(DUF1726)/Helicase/GNAT_acetyltransferase_2/Possible_tRNA_binding_domain_containing_protein
LBRM2904_20.5040	-3.23177	2e-05	-8.64143	5.06e-30	-1.36291	0.156762	-6.77257	3.18e-10	Domain_of_unknown_function_(DUF1736)
LBRM2904_22.0180	-2.95767	3.01e-05	-8.13039	5.51e-31	-0.763546	0.391391	-5.93627	2.71e-09	Domain_of_unknown_function_(DUF1736)
LBRM2904_23.0090	-3.07383	1.87e-06	-8.59279	4e-40	-1.13055	0.161119	-6.64952	5.32e-13	Domain_of_unknown_function_(DUF1767)
LBRM2904_06.0120	-3.4947	2.59e-08	-8.85171	4.97e-47	-1.69918	0.0305502	-7.0562	1.14e-15	Domain_of_unknown_function_(DUF1768)
LBRM2904_20.0190	-2.99793	3.45e-05	-8.25017	1.29e-30	-1.1325	0.216166	-6.38475	4.4e-10	Domain_of_unknown_function_(DUF1935)
LBRM2904_20.6010	-3.12309	4.43e-05	-8.1786	5.17e-26	-1.34687	0.16647	-6.40238	4.29e-09	Domain_of_unknown_function_(DUF1935)
LBRM2904_20.6040	-3.70131	8.53e-05	-8.90369	2.45e-21	-1.39175	0.24337	-6.59413	6.48e-07	Domain_of_unknown_function_(DUF1935)
LBRM2904_20.6060	-2.69117	0.000193849	-7.44202	5.78e-24	-0.464515	0.613684	-5.21537	4.1e-07	Domain_of_unknown_function_(DUF1935)
LBRM2904_20.6080	-3.42988	3.16e-06	-8.22728	9.36e-30	-0.874513	0.338632	-5.67191	3.07e-08	Domain_of_unknown_function_(DUF1935)
LBRM2904_25.1830	-2.9545	4.62e-05	-7.71514	1.37e-26	-0.793555	0.385054	-5.55419	5.38e-08	Domain_of_unknown_function_(DUF1935)
LBRM2904_14.1060	-3.71559	5.23e-09	-9.74068	5.53e-53	-2.49826	0.00172389	-8.52335	9.67e-21	Domain_of_unknown_function_(DUF202)
LBRM2904_25.0030	-2.88552	9.76e-06	-7.63762	4.44e-32	-0.579715	0.477257	-5.33181	5.77e-09	Domain_of_unknown_function_(DUF2431)
LBRM2904_20.4120	-2.94713	1.22e-05	-8.21294	7.42e-34	-0.904453	0.284176	-6.17026	1.24e-10	Domain_of_unknown_function_(DUF3336)/Patatin-like_phospholipase
LBRM2904_30.2170	-2.65869	3.66e-05	-7.96036	6.22e-35	0.268943	0.749658	-5.03272	3.01e-08	Domain_of_unknown_function_(DUF3336)/Patatin-like_phospholipase
LBRM2904_28.1740	-2.92559	2.2e-05	-8.01676	6.06e-31	-0.375852	0.671019	-5.46703	2e-08	Domain_of_unknown_function_(DUF3342)
LBRM2904_07.1020	-2.98102	1.98e-05	-8.01877	2.65e-31	-1.6637	0.0653966	-6.70145	1.39e-11	Domain_of_unknown_function_(DUF3437)
LBRM2904_29.0400	-3.46893	5.34e-07	-8.36448	1.77e-35	-1.4844	0.0873041	-6.37996	3.15e-11	Domain_of_unknown_function_(DUF3451)
LBRM2904_21.0850	-3.6761	9.19e-07	-8.57744	2.29e-32	-1.59498	0.0908169	-6.49632	3.38e-10	Domain_of_unknown_function_(DUF3819)/CCR4-Not_complex_component
LBRM2904_35.3890	-3.04911	8.18e-07	-9.13011	2.43e-49	-2.39079	0.0028544	-8.47179	6.51e-21	Domain_of_unknown_function_(DUF3846)/TPR_repeat
LBRM2904_06.1020	-2.692	5.32e-05	-7.67526	3.33e-31	-1.21201	0.153904	-6.19527	6.07e-11	Domain_of_unknown_function_(DUF3883)
LBRM2904_21.1040	-3.13207	5.31e-06	-8.24534	4.5e-34	-1.30708	0.132875	-6.42035	3.54e-11	Domain_of_unknown_function_(DUF4042)/HEAT-like_repeat
LBRM2904_29.2230	-2.75707	0.00021552	-7.98668	7.14e-27	-1.07193	0.256399	-6.30154	2.53e-09	Domain_of_unknown_function_(DUF4139)
LBRM2904_30.1000	-3.2349	2.4e-06	-8.06593	3.38e-33	-0.673738	0.428468	-5.50477	7.16e-09	Domain_of_unknown_function_(DUF4139)
LBRM2904_35.0250	-3.60639	9.79e-08	-8.61501	2.63e-39	-0.99897	0.22498	-6.00758	1.04e-10	Domain_of_unknown_function_(DUF4164)
LBRM2904_13.0240	-3.54556	1.15e-07	-8.71901	4.08e-41	-1.13076	0.168187	-6.30421	8.91e-12	Domain_of_unknown_function_(DUF4200)
LBRM2904_32.2050	-3.36202	2.32e-06	-8.3497	9.1e-33	-1.12249	0.205909	-6.11017	7.7e-10	Domain_of_unknown_function_(DUF4200)
LBRM2904_14.0200	-4.24754	1.93e-10	-9.48817	7.17e-51	-1.44413	0.0722254	-6.68476	1.25e-13	Domain_of_unknown_function_(DUF4201)
LBRM2904_14.0810	-3.20603	2.29e-06	-8.14867	1.06e-34	-1.09029	0.198029	-6.03293	1.82e-10	Domain_of_unknown_function_(DUF4201)
LBRM2904_34.1920	-2.715	0.000153152	-7.92411	2.53e-28	0.199727	0.83596	-5.00938	7.31e-07	Domain_of_unknown_function_(DUF4205)
LBRM2904_06.1220	-2.28866	0.000247744	-7.21288	3.18e-30	-0.110273	0.897556	-5.0345	1.49e-08	Domain_of_unknown_function_(DUF4379)
LBRM2904_18.0310	-3.218	3.51e-07	-7.93191	2.23e-37	-0.571966	0.459336	-5.28587	1.43e-09	Domain_of_unknown_function_(DUF4379)
LBRM2904_20.3660	-3.14693	1.08e-06	-7.61503	4.9e-32	0.435466	0.585889	-4.03263	7.04e-06	Domain_of_unknown_function_(DUF4379)
LBRM2904_29.2310	-4.03363	2.42e-09	-9.06422	2.38e-43	-1.02779	0.203195	-6.05838	4.56e-11	Domain_of_unknown_function_(DUF4379)
LBRM2904_20.6340	-3.65662	1.87e-07	-8.57248	6.95e-37	-1.84955	0.0370261	-6.76541	3.13e-12	Domain_of_unknown_function_(DUF4455)/Domain_of_unknown_function_(DUF4456)
LBRM2904_26.1850	-2.87616	8.64e-06	-8.23629	9.64e-38	-1.04861	0.197677	-6.40874	3.12e-12	Domain_of_unknown_function_(DUF4460)
LBRM2904_09.0830	-3.43349	3.26e-07	-8.46247	6.05e-38	-1.39124	0.0973603	-6.42022	7.27e-12	Domain_of_unknown_function_(DUF4464)
LBRM2904_27.0590	-3.5119	3.74e-07	-9.12223	2.58e-41	-1.13934	0.181939	-6.74967	2.76e-12	Domain_of_unknown_function_(DUF4470)/Domain_of_unknown_function_(DUF4471)
LBRM2904_18.0330	-3.01497	4.22e-06	-8.22764	1.45e-36	-0.0147349	0.98528	-5.2274	1.15e-08	Domain_of_unknown_function_(DUF4475)
LBRM2904_35.5520	-3.76204	4.73e-09	-9.10574	1.05e-46	-1.12343	0.146905	-6.46713	4.13e-13	Domain_of_unknown_function_(DUF4496)
LBRM2904_35.6980	-3.30456	5.6e-07	-8.05088	2.42e-35	-1.10379	0.176768	-5.85011	1.91e-10	Domain_of_unknown_function_(DUF4496)
LBRM2904_31.1040	-3.58442	1.54e-07	-8.80724	1.44e-38	-2.16383	0.0131343	-7.38664	2.51e-14	Domain_of_unknown_function_(DUF4498)
LBRM2904_21.1070	-2.85723	8.23e-06	-7.76799	1.96e-33	-1.25502	0.122935	-6.16578	1.66e-11	Domain_of_unknown_function_(DUF4499)
LBRM2904_33.3180	-3.47908	2.29e-07	-8.3385	1.35e-36	-0.673886	0.410093	-5.53331	2.35e-09	Domain_of_unknown_function_(DUF4520)
LBRM2904_28.0740	-2.97035	1.22e-05	-7.58009	6.69e-28	-0.545011	0.521751	-5.15475	8.85e-08	Domain_of_unknown_function_(DUF4539)
LBRM2904_09.0230	-3.53446	7.85e-07	-8.90112	5.33e-37	-0.945518	0.283082	-6.31218	2.13e-10	Domain_of_unknown_function_(DUF4586)
LBRM2904_28.1960	-3.33636	1.56e-06	-8.57278	1.89e-35	-0.671324	0.434066	-5.90774	1.18e-09	Domain_of_unknown_function_(DUF4586)
LBRM2904_29.2680	-3.76943	2.5e-07	-9.00117	1.41e-36	-1.13429	0.206024	-6.36603	2.77e-10	Domain_of_unknown_function_(DUF4586)
LBRM2904_21.0780	-2.82641	3.14e-06	-7.31101	4.59e-34	-1.55585	0.0461514	-6.04044	2.24e-12	Domain_of_unknown_function_(DUF543)
LBRM2904_27.1480	-3.75599	1.88e-08	-9.23562	3.3e-43	-1.19954	0.139439	-6.67916	1.01e-12	Domain_of_unknown_function_(DUF543)
LBRM2904_30.2090	-3.04403	6.93e-07	-7.40683	2.76e-35	-1.01659	0.181048	-5.3794	2.42e-10	Domain_of_unknown_function_(DUF814)
LBRM2904_04.1140	-3.04065	8.32e-07	-8.31791	1.12e-41	-0.980171	0.199555	-6.25743	8.03e-13	Domain_of_unknown_function_(DUF947)
LBRM2904_32.3160	-2.49601	3.37e-05	-7.39139	2.62e-33	-0.13316	0.870984	-5.02854	4.88e-09	Domain_of_unknown_function_DUF21
LBRM2904_18.0110	-2.85021	2.04e-05	-7.90997	1.91e-32	0.254799	0.77212	-4.80496	3.02e-07	Domain_of_unknown_function_DUF21/CBS_domain/Cyclic_nucleotide-binding_domain_containing_protein
LBRM2904_20.2990	-3.36919	3.28e-06	-8.64709	3.36e-33	-1.157	0.201636	-6.4349	2.78e-10	Domain_of_unknown_function_DUF21/CBS_domain_containing_protein
LBRM2904_30.3120	-3.1729	1.68e-06	-7.89967	5.27e-32	-0.0474579	0.959351	-4.77423	2.83e-07	Domain_of_unknown_function_DUF21/CBS_domain_containing_protein
LBRM2904_18.0120	-2.81039	0.000197618	-8.57771	1.44e-29	-1.82963	0.0629252	-7.59695	3.22e-12	Domain_of_unknown_function_DUF21/Cyclic_nucleotide-binding_domain_containing_protein
LBRM2904_16.1160	-3.38885	1.75e-06	-8.43338	2.91e-34	-2.00083	0.0287412	-7.04535	1.55e-12	Domain_of_unknown_function_DUF221
LBRM2904_07.1090	-3.00789	1.99e-06	-7.92159	7.56e-37	-0.801189	0.305557	-5.71489	1.15e-10	Domain_of_unknown_function_DUF59
LBRM2904_10.0050	-3.15149	1.55e-06	-8.88107	3.89e-41	-2.06032	0.015658	-7.7899	2.58e-16	Dos2-interacting_transcription_regulator_of_RNA-Pol-II
LBRM2904_20.4840	-2.8444	5.31e-06	-8.79046	4.89e-43	-0.798214	0.304516	-6.74427	1.03e-13	Double_RNA_binding_domain_protein_7
LBRM2904_34.2430	-2.58265	4.91e-05	-7.60767	5.12e-33	-0.511189	0.523862	-5.53621	8.31e-10	Double_RNA_binding_domain_protein_9
LBRM2904_05.1150	-3.96628	1.53e-08	-9.52029	8.11e-45	-1.95327	0.026089	-7.50728	1.23e-14	double-strand-break_repair_protein_rad21_homolog
LBRM2904_28.2020	-3.62346	4.36e-08	-8.88575	2.6e-43	-2.44204	0.00358312	-7.70433	1.32e-16	Double-stranded_DNA-binding_domain_containing_protein
LBRM2904_28.2180	-3.56108	3.73e-09	-9.04434	4.82e-52	-1.80977	0.0166327	-7.29303	1.11e-17	DPCD_protein_family
LBRM2904_20.0260	-3.0727	5.59e-06	-7.84436	3.98e-30	-0.594507	0.480657	-5.36616	2.16e-08	Dpy-30_motif/Regulatory_subunit_of_type_II_PKA_R-subunit
LBRM2904_07.1150	-3.3886	3.27e-07	-8.03576	5.85e-35	-1.48017	0.07479	-6.12734	3.47e-11	Dpy-30_motif_containing_protein
LBRM2904_08.0960	-3.76278	1.09e-07	-8.84807	1.37e-38	-1.48988	0.0903764	-6.57517	1.45e-11	Dpy-30_motif_containing_protein
LBRM2904_13.1210	-2.81165	2.23e-05	-7.7001	1.26e-31	-0.844537	0.309699	-5.73298	8.91e-10	Dpy-30_motif_containing_protein
LBRM2904_18.0500	-3.75378	1.6e-08	-8.2862	4.05e-38	-0.90878	0.254474	-5.4412	1.56e-09	Dpy-30_motif_containing_protein
LBRM2904_30.1160	-3.24199	5.41e-06	-8.72996	6.34e-34	-0.42166	0.641081	-5.90963	4.35e-09	DREV_methyltransferase
LBRM2904_29.2300	-3.38993	4.71e-07	-8.44508	5.05e-37	-0.900003	0.276081	-5.95515	2.08e-10	DTW_domain_containing_protein
LBRM2904_34.1660	-3.36532	6.24e-07	-8.849	2.53e-39	-1.71463	0.0459325	-7.19831	7.69e-14	DTW_domain_containing_protein
LBRM2904_35.2940	-3.02524	3.37e-07	-7.67259	6.21e-37	-1.55088	0.0390765	-6.19822	3.29e-13	D-tyrosyl-tRNA_deacylase
LBRM2904_20.3840	-2.85399	2.22e-06	-7.66565	2.22e-37	-0.431664	0.563609	-5.24332	5.62e-10	D-Tyr-tRNA(Tyr)_deacylase
LBRM2904_13.0900	-3.04364	3e-06	-7.70601	1.79e-33	-0.889745	0.272365	-5.55211	9.74e-10	Dual_specificity_phosphatase
LBRM2904_27.1810	-2.85635	3.61e-05	-8.09741	3.48e-32	-0.735777	0.397712	-5.97684	9.11e-10	Dual_specificity_phosphatase
LBRM2904_05.0240	-2.36264	0.00217854	-7.53855	1.21e-22	-0.351386	0.727824	-5.52729	3.85e-07	dual_specificity_phosphatase-like_protein
LBRM2904_20.2520	-1.38066	0.157865	-6.39619	4.18e-11	-1.20545	0.329735	-6.22098	5.8e-06	dual_specificity_protein_phosphatase
LBRM2904_21.0740	-2.85653	0.000176952	-8.188	1.45e-26	-1.2969	0.182069	-6.62837	1.09e-09	dual_specificity_protein_phosphatase
LBRM2904_27.2170	-3.37666	2.37e-06	-8.97193	1.2e-34	-2.00262	0.0302473	-7.59789	2.28e-13	dual_specificity_protein_phosphatase
LBRM2904_33.2210	-2.35486	0.00336031	-7.6116	4.01e-21	-1.63693	0.114532	-6.89367	1.79e-09	dual-specificity_protein_kinase
LBRM2904_08.0090	-3.20559	1.13e-06	-8.80132	7.17e-41	-0.648459	0.42432	-6.24418	1.77e-11	dual-specificity_protein_phosphatase
LBRM2904_33.0600	-1.67778	0.00957617	-6.81805	5.9e-25	-1.22885	0.140573	-6.36912	1.33e-11	d-xylulose_reductase
LBRM2904_01.0390	-3.49907	4.55e-07	-8.6367	6.58e-37	-2.41542	0.00680233	-7.55306	1.58e-14	Dyggve-Melchior-Clausen_syndrome_protein
LBRM2904_20.2600	-3.22586	5.35e-07	-8.74745	2.39e-42	-0.0846308	0.921583	-5.60623	4.2e-10	Dynamin_family/50S_ribosome-binding_GTPase
LBRM2904_32.0370	-3.86906	2.8e-08	-9.01726	2.81e-41	-1.34356	0.114872	-6.49176	9.69e-12	Dynamin_family/Root_hair_defective_3_GTP-binding_protein_(RHD3)
LBRM2904_29.2330	-3.67148	5.79e-07	-8.9847	2.29e-33	-0.531131	0.555693	-5.84435	1.48e-08	Dynamin_GTPase_effector_domain_containing_protein
LBRM2904_29.2340	-3.52303	1.57e-06	-8.86149	9.58e-35	-0.721171	0.426578	-6.05964	2.7e-09	dynamin-1-like_protein
LBRM2904_32.1110	-3.12448	9.72e-06	-8.45452	8.62e-34	-0.872484	0.323207	-6.20252	4.24e-10	dynein
LBRM2904_21.1260	-3.00535	2.33e-06	-7.95631	1.16e-36	-0.27062	0.739971	-5.22158	3.86e-09	dynein_arm_light_chain
LBRM2904_24.0880	-3.47013	2.98e-07	-8.26613	3.03e-36	-0.744008	0.368543	-5.54	2.48e-09	dynein_arm_light_chain
LBRM2904_07.0520	-3.10271	5.1e-05	-8.33492	3.55e-28	-2.80984	0.00574953	-8.04206	2.76e-13	Dynein_heavy_chain
LBRM2904_13.1810	-3.32067	1.53e-05	-8.60199	3.93e-30	-2.62539	0.00947201	-7.90671	5.13e-13	dynein_heavy_chain
LBRM2904_14.1080	-2.93436	0.000188492	-8.2834	2.03e-26	-2.42788	0.0198364	-7.77693	4.85e-12	dynein_heavy_chain
LBRM2904_20.4370	-2.92638	0.00025667	-7.99368	7.24e-24	-2.06208	0.0497467	-7.12938	3.56e-10	dynein_heavy_chain
LBRM2904_20.4660	-2.65771	0.000511456	-7.843	5.23e-25	-1.58072	0.109136	-6.76602	4.79e-10	dynein_heavy_chain
LBRM2904_23.1560	-2.94776	0.000177318	-7.94489	1.97e-24	-1.95502	0.0573702	-6.95215	4.52e-10	dynein_heavy_chain
LBRM2904_25.0980	-2.98972	0.000144996	-8.00048	9.27e-25	-2.14184	0.0381892	-7.15259	1.56e-10	dynein_heavy_chain
LBRM2904_26.0970	-3.31878	1.2e-05	-8.43794	1.72e-29	-2.51273	0.0116224	-7.63189	1.59e-12	dynein_heavy_chain
LBRM2904_26.0980	-3.44956	1.03e-06	-8.97148	1.26e-38	-1.9173	0.0343149	-7.43922	8.84e-14	dynein_heavy_chain
LBRM2904_27.1660	-2.64184	0.000402565	-7.51133	3.75e-24	-2.23677	0.0236897	-7.10626	2.76e-11	dynein_heavy_chain
LBRM2904_27.2500	-3.32681	1.28e-05	-8.48084	9.5e-30	-3.01168	0.0027751	-8.16571	7.46e-14	dynein_heavy_chain
LBRM2904_28.0640	-3.04098	0.000181226	-8.13483	5.12e-24	-2.38468	0.0264028	-7.47853	9.84e-11	dynein_heavy_chain
LBRM2904_28.3170	-3.15454	5.6e-05	-8.25002	1.39e-26	-2.38755	0.0210788	-7.48302	1.87e-11	dynein_heavy_chain
LBRM2904_35.0950	-2.78114	0.00143158	-7.72584	4.77e-19	-2.22772	0.0523978	-7.17242	6.23e-09	dynein_heavy_chain
LBRM2904_25.0990	-3.53571	1.08e-07	-8.76068	9.28e-41	-1.3775	0.094857	-6.60247	1.25e-12	Dynein_heavy_chain_and_region_D6_of_dynein_motor
LBRM2904_34.5190	-3.64945	8.75e-08	-9.34163	4.18e-45	-1.25633	0.133805	-6.94851	2.34e-13	Dynein_heavy_chain_and_region_D6_of_dynein_motor/Ankyrin_repeats_(3_copies)/Ankyrin_repeat
LBRM2904_33.3040	-3.24731	9.61e-06	-8.54976	3.74e-32	-0.651387	0.477551	-5.95384	6.57e-09	dynein_intermediate_chain
LBRM2904_24.0330	-3.52557	9.34e-07	-9.09584	3.59e-38	-1.47435	0.102049	-7.04462	2.76e-12	Dynein_intermediate_chain_1
LBRM2904_05.0080	-3.75383	4.86e-08	-8.5335	4.42e-38	-2.45847	0.00492392	-7.23814	3.66e-14	dynein_light_chain
LBRM2904_16.0890	-3.26329	1.01e-06	-8.00636	4.27e-34	-2.24936	0.00928006	-6.99243	1.55e-13	dynein_light_chain
LBRM2904_19.1000	-2.95164	1.31e-05	-7.33531	2.46e-27	-0.651722	0.442423	-5.03539	1.21e-07	dynein_light_chain
LBRM2904_24.1060	-3.25733	8.77e-07	-8.35527	2.23e-37	-1.50284	0.0721575	-6.60078	1.57e-12	dynein_light_chain
LBRM2904_32.0230	-4.22478	2.09e-08	-9.99392	2.58e-43	-1.68973	0.0690458	-7.45886	5.81e-13	dynein_light_chain
LBRM2904_34.2750	-3.78269	5.37e-09	-8.66601	7.59e-44	-1.9407	0.0168366	-6.82402	2.43e-14	dynein_light_chain
LBRM2904_35.2310	-3.61896	9.21e-08	-8.23738	1.55e-36	-1.01281	0.219226	-5.63123	1.07e-09	dynein_light_chain
LBRM2904_25.0280	-3.39785	2.98e-07	-8.20476	3.26e-36	-1.27144	0.122625	-6.07835	4.82e-11	Dynein_light_chain_1
LBRM2904_28.2280	-3.02258	1.09e-05	-8.20106	3.07e-32	-1.96937	0.028196	-7.14786	5.79e-13	Dynein_light_chain_LC6
LBRM2904_18.1030	-3.24113	1.26e-06	-8.19314	1.53e-35	-1.57665	0.0634341	-6.52867	4.09e-12	Dynein_light_chain_roadblock-type_protein
LBRM2904_13.1320	-3.73531	3.2e-08	-8.85153	6.11e-42	-1.36833	0.0988323	-6.48455	2.88e-12	Dynein_light_chain_Tctex-type
LBRM2904_18.0750	-3.42965	7.55e-08	-8.70506	1.26e-44	-1.48012	0.0627879	-6.75553	3.45e-14	Dynein_light_chain_Tctex-type
LBRM2904_34.2970	-3.37413	2.72e-07	-7.76585	1.86e-33	-1.14242	0.158817	-5.53414	1.07e-09	Dynein_light_chain_type_1
LBRM2904_32.3430	-3.16441	7.44e-06	-7.73146	1.14e-28	-0.151045	0.874674	-4.7181	1.53e-06	dynein_light_intermediate_chain
LBRM2904_28.0100	-2.82725	1.35e-05	-7.90929	1.1e-34	-0.991409	0.224933	-6.07345	4.14e-11	dynein_regulatory_complex_subunit
LBRM2904_31.3150	-2.94516	1.07e-06	-7.97005	2.49e-40	-1.80639	0.020635	-6.83128	2.83e-15	dynein-associated_protein
LBRM2904_34.1610	-3.20924	1.54e-07	-8.45332	9.75e-43	-2.1205	0.00666984	-7.36458	6.72e-17	dynein-associated_roadblock_protein-like_protein
LBRM2904_05.0450	-3.00662	7.47e-07	-7.33406	4.35e-35	-1.15622	0.127825	-5.48365	8.57e-11	dynein-light_chain-protein
LBRM2904_15.1060	-2.51839	4.82e-05	-7.24819	6.3e-32	-0.659754	0.397908	-5.38956	7.9e-10	E1-like_ubiquitin-activating_enzyme
LBRM2904_15.1250	-3.25532	1.27e-06	-7.80283	2.11e-32	-1.5859	0.0631596	-6.1334	6.55e-11	E2-like_ubiquitin-conjugation_enzyme
LBRM2904_30.2200	-2.61639	9.8e-05	-8.05119	1.35e-32	-0.210214	0.814245	-5.64501	3.42e-09	E3_ubiquitin-protein_ligase
LBRM2904_20.5190	-2.91638	1.94e-05	-8.30674	5.97e-34	-1.62259	0.0658119	-7.01295	9.02e-13	E3_ubiquitin-protein_ligase_KCMF1
LBRM2904_20.1920	-2.55568	7.48e-05	-7.05233	5.01e-28	-0.409579	0.617881	-4.90623	6.66e-08	EAP30/Vps36_family
LBRM2904_15.0560	-2.59211	1.7e-05	-7.50319	4.54e-35	-0.937485	0.216887	-5.84856	1.27e-11	ecotin
LBRM2904_15.0570	-2.80831	2.09e-05	-7.53411	3.05e-30	-0.334479	0.694646	-5.06028	5.04e-08	ecotin
LBRM2904_28.1000	-2.63404	0.000148789	-7.90844	3.62e-27	-0.371214	0.679883	-5.64561	2.27e-08	EF_hand
LBRM2904_20.1520	-2.95707	7.51e-06	-8.31922	9.89e-37	-0.264974	0.757547	-5.62713	1.34e-09	EF_hand/EF-hand_domain_pair
LBRM2904_16.0860	-3.79738	5.75e-08	-9.72233	1.65e-44	-2.02378	0.0221334	-7.94873	1.18e-15	EF-hand_domain/EF-hand_domain_pair
LBRM2904_18.1540	-3.42777	7.64e-07	-8.70506	1.23e-36	-0.327453	0.710205	-5.60474	5.97e-09	EF-hand_domain/EF-hand_domain_pair
LBRM2904_17.0860	-2.72858	0.000450364	-7.96153	1.37e-24	-1.3021	0.190396	-6.53504	3.31e-09	EF-hand_domain_pair
LBRM2904_34.3070	-3.04582	2.9e-05	-8.5861	1.77e-31	-0.24975	0.793652	-5.79003	2.03e-08	EF-hand_domain_pair
LBRM2904_35.3970	-3.8035	1.39e-07	-9.03295	1.18e-38	-2.1369	0.0203184	-7.36636	2.12e-13	EF-hand_domain_pair
LBRM2904_16.0870	-4.26637	2.04e-09	-9.44851	7.25e-45	-3.12401	0.000439378	-8.30615	2.53e-17	EF-hand_domain_pair/EF_hand/EF-hand_domain_containing_protein
LBRM2904_20.3400	-3.71336	1.59e-07	-8.80363	4.51e-37	-0.698312	0.417606	-5.78859	2.65e-09	EF-hand_domain_pair/EF-hand_domain/EF_hand
LBRM2904_09.0950	-3.33808	7.3e-08	-8.61394	9.86e-44	-0.765512	0.306339	-6.04137	3.8e-12	ef-hand_protein_5
LBRM2904_26.1940	-2.61979	1.25e-05	-7.64646	6.3e-37	-0.427731	0.569278	-5.4544	1.53e-10	electon_transport_protein_SCO1/SCO2
LBRM2904_25.0140	-3.82556	7.8e-08	-8.46657	4.43e-35	-1.08133	0.211989	-5.72233	3.38e-09	electron_transfer_flavoprotein
LBRM2904_07.0640	-3.75592	4.64e-08	-9.02355	2.04e-42	-1.3183	0.118104	-6.58592	2.98e-12	electron_transfer_flavoprotein-ubiquinone_oxidoreductase
LBRM2904_28.1230	-3.53796	3.43e-07	-8.7624	2.27e-38	-1.08839	0.203159	-6.31282	5.28e-11	electron-transfer-flavoprotein
LBRM2904_35.7580	-2.82953	9.68e-06	-7.98669	7.41e-36	-1.17945	0.145019	-6.33661	3.92e-12	elks_delta-like_protein
LBRM2904_19.1570	-3.54958	2.13e-08	-8.73205	3.27e-43	-0.769878	0.310287	-5.95234	1.53e-11	ELMO/CED-12_family
LBRM2904_25.0150	-3.89274	9.43e-09	-9.18745	2.34e-44	-1.09959	0.178782	-6.39429	5.85e-12	elongation_factor
LBRM2904_17.0060	-3.50395	0.00358322	-7.96116	9.84e-11	-2.55569	0.100523	-7.0129	4.48e-05	elongation_factor_1-alpha
LBRM2904_17.0070	-3.77889	0.172043	-6.22725	0.0293319	-2.39965	0.495735	-4.84801	0.228016	elongation_factor_1-alpha
LBRM2904_17.0080	-0.195986	0.970252	-0.157682	0.976174	-7.66707	0.133789	-7.62876	0.184487	elongation_factor_1-alpha
LBRM2904_17.0090	-2.2353	0.304558	-8.22128	0.000781616	-2.07456	0.453258	-8.06054	0.0139381	elongation_factor_1-alpha
LBRM2904_17.0100	NA	NA	NA	NA	NA	NA	NA	NA	elongation_factor_1-alpha
LBRM2904_17.0110	-0.19564	0.970623	-0.157452	0.976174	5.04217	0.443907	5.08035	0.497506	elongation_factor_1-alpha
LBRM2904_17.0120	-5.56022	1.35e-05	-9.7681	7.47e-09	-3.56696	0.0302473	-7.77484	0.000245322	elongation_factor_1-alpha
LBRM2904_17.0130	-1.33736	0.569829	-8.35169	0.00125597	-3.46198	0.249913	-10.4763	0.00277871	elongation_factor_1-alpha
LBRM2904_17.0140	NA	NA	NA	NA	NA	NA	NA	NA	elongation_factor_1-alpha
LBRM2904_17.0150	NA	NA	NA	NA	NA	NA	NA	NA	elongation_factor_1-alpha
LBRM2904_17.0160	NA	NA	NA	NA	NA	NA	NA	NA	elongation_factor_1-alpha
LBRM2904_17.0170	NA	NA	NA	NA	NA	NA	NA	NA	elongation_factor_1-alpha
LBRM2904_17.0180	-0.196123	0.970623	-0.157863	0.976174	-6.2537	0.342205	-6.21544	0.405619	elongation_factor_1-alpha
LBRM2904_17.0190	NA	NA	NA	NA	NA	NA	NA	NA	elongation_factor_1-alpha
LBRM2904_17.0200	NA	NA	NA	NA	NA	NA	NA	NA	elongation_factor_1-alpha
LBRM2904_17.0210	3.48966	0.507819	-0.157568	0.976174	4.04224	0.539827	0.395007	0.959518	elongation_factor_1-alpha
LBRM2904_17.0220	NA	NA	NA	NA	NA	NA	NA	NA	elongation_factor_1-alpha
LBRM2904_17.0230	NA	NA	NA	NA	NA	NA	NA	NA	elongation_factor_1-alpha
LBRM2904_17.0240	NA	NA	NA	NA	NA	NA	NA	NA	elongation_factor_1-alpha
LBRM2904_17.0250	-6.67199	0.199557	-6.6338	0.200663	-1.16457	0.867423	-1.12637	0.881362	elongation_factor_1-alpha
LBRM2904_17.0260	-3.81488	0.00568802	-8.73904	2.28e-10	-2.71396	0.12768	-7.63812	8.68e-05	elongation_factor_1-alpha
LBRM2904_17.0270	-7.28747	0.000305781	-10.5263	3.85e-06	-3.92246	0.122545	-7.1613	0.0186526	elongation_factor_1-alpha
LBRM2904_34.3920	-3.37706	1.11e-06	-8.57104	4.37e-36	-0.751182	0.379583	-5.94517	7.22e-10	elongation_factor_1-alpha
LBRM2904_20.0920	-4.56303	1.06e-11	-10.4401	3.56e-58	-2.6128	0.00149952	-8.48984	1.04e-19	elongation_factor_1-beta
LBRM2904_20.0940	-4.85617	2.27e-13	-10.6519	1.88e-62	-2.97497	0.000244414	-8.77068	1.56e-21	elongation_factor_1-beta
LBRM2904_33.1880	-2.78643	4.46e-05	-8.25515	2.41e-31	-0.464994	0.590752	-5.93372	1.77e-09	elongation_factor_1-gamma
LBRM2904_35.0180	-3.67028	5.49e-10	-8.49226	6.84e-49	-2.11811	0.00382133	-6.94009	4.22e-17	elongation_factor_2
LBRM2904_35.0190	-4.63073	3.51e-09	-10.1251	1.87e-42	-2.52954	0.00984172	-8.02388	6.43e-14	elongation_factor_2
LBRM2904_35.0200	NA	NA	NA	NA	NA	NA	NA	NA	elongation_factor_2
LBRM2904_35.0210	-3.90015	1.61e-08	-8.72419	1.38e-19	-1.61406	0.0553346	-6.4381	3.52e-08	elongation_factor_2
LBRM2904_25.2160	-3.60368	4.23e-07	-9.23202	5.81e-40	-2.1881	0.0169495	-7.81644	9.24e-15	elongation_factor_2-like_protein
LBRM2904_28.2080	NA	NA	NA	NA	NA	NA	NA	NA	Elongation_factor_G_2
LBRM2904_28.2130	-3.75773	2.27e-06	-8.48252	1.58e-24	-1.82541	0.0702297	-6.55021	9.31e-09	Elongation_factor_G_2
LBRM2904_35.0580	-4.11444	6.7e-09	-9.56355	1.52e-44	-3.13649	0.000439378	-8.5856	5.53e-18	Elongation_factor_G1
LBRM2904_25.1750	-3.3491	3.35e-07	-8.76555	4.31e-42	-1.76445	0.0345021	-7.1809	1.08e-14	Elongation_factor_P_(EF-P)_KOW-like_domain_containing_protein
LBRM2904_29.0740	-3.7369	4.6e-08	-8.45854	2.76e-37	-1.48398	0.0785802	-6.20562	3.95e-11	Elongation_factor_Ts
LBRM2904_18.0760	-3.94062	9.32e-10	-9.15616	6.29e-51	-1.9897	0.0128193	-7.20524	2.93e-16	Elongation_factor_Tu
LBRM2904_30.0920	-3.69138	5.69e-08	-9.01466	2.62e-42	-1.16857	0.159969	-6.49186	4.7e-12	Elongation_factor_Tu_GTP_binding_domain/50S_ribosome-binding_GTPase
LBRM2904_20.2780	-2.63308	0.000507896	-7.75096	1.56e-24	-0.792896	0.408295	-5.91078	3.6e-08	Elongation_factor_Tu_GTP_binding_domain_containing_protein
LBRM2904_09.1020	-5.01903	3.55e-11	-10.6844	1.89e-51	-3.33087	0.000382994	-8.99625	3.15e-18	elongation_factor-1_gamma
LBRM2904_16.0240	-2.56481	7.88e-05	-7.52506	2.23e-31	-1.27534	0.12627	-6.23559	1.79e-11	Elongator-like_Protein_3a
LBRM2904_23.1600	-2.46345	0.00019048	-8.01653	2.71e-33	-0.918772	0.272365	-6.47186	1.06e-11	Elongator-like_Protein_3b
LBRM2904_16.1390	-3.45413	2.92e-07	-8.90576	2.07e-41	-2.12502	0.0139825	-7.57666	2.07e-15	EMG1/NEP1_methyltransferase
LBRM2904_27.2220	-2.71244	4.08e-06	-8.32173	1.62e-43	-1.47578	0.0519656	-7.08506	2.05e-16	EMG1/NEP1_methyltransferase
LBRM2904_27.1050	-3.65695	3.39e-09	-8.90093	1.75e-47	-1.50531	0.0482039	-6.7493	7.48e-15	Emopamil_binding_protein
LBRM2904_14.1460	-3.48582	8.43e-08	-8.45474	7.66e-41	-0.859405	0.276298	-5.82833	7.09e-11	emp24/gp25L/p24_family/GOLD
LBRM2904_20.0220	-3.57703	5.34e-08	-8.93162	1.42e-43	-1.79591	0.0300586	-7.15049	1.01e-14	emp24/gp25L/p24_family/GOLD
LBRM2904_24.0910	-3.35889	2.61e-07	-8.76395	2.34e-41	-0.563497	0.478894	-5.96856	6.09e-11	emp24/gp25L/p24_family/GOLD
LBRM2904_31.1050	-3.46526	3.61e-08	-8.77998	7.61e-45	-2.24386	0.00492392	-7.55858	3.32e-17	emp24/gp25L/p24_family/GOLD
LBRM2904_31.1060	-3.78287	4.47e-09	-9.13925	2.58e-48	-1.80623	0.024387	-7.16262	1.33e-15	emp24/gp25L/p24_family/GOLD
LBRM2904_31.2670	-2.7573	1.01e-05	-7.48845	1.29e-33	-0.800965	0.304516	-5.53212	3.35e-10	emp24/gp25L/p24_family/GOLD
LBRM2904_35.6010	-2.94507	2e-06	-8.4787	8.52e-42	-0.558759	0.466493	-6.09239	5.12e-12	emp24/gp25L/p24_family/GOLD
LBRM2904_27.1850	-3.51147	1.45e-07	-8.49363	6.6e-39	-0.618735	0.446141	-5.60089	9.91e-10	endo/exonuclease_Mre11
LBRM2904_35.1970	-3.26158	8.33e-08	-8.87215	1.2e-46	-1.06854	0.151722	-6.6791	1.66e-14	endochitinase
LBRM2904_13.1530	-3.73257	5.59e-08	-9.28601	5.69e-44	-0.431346	0.605502	-5.98479	1.96e-10	endomembrane_protein
LBRM2904_29.1740	-3.79145	1.08e-07	-9.3625	2.37e-41	-1.16648	0.181772	-6.73753	8.78e-12	Endomembrane_protein_70
LBRM2904_01.0010	-3.83121	3.2e-08	-8.50725	1.64e-36	-1.0057	0.229081	-5.68174	1.83e-09	Endonuclease/Exonuclease/phosphatase_family
LBRM2904_20.2550	-2.86201	1.06e-05	-8.22027	2.58e-37	-0.774033	0.341354	-6.13229	2.62e-11	Endonuclease/Exonuclease/phosphatase_family
LBRM2904_34.0610	-3.61121	1.68e-07	-8.9329	4.84e-39	-1.45534	0.0904205	-6.77704	2.51e-12	Endonuclease/Exonuclease/phosphatase_family
LBRM2904_28.0990	-2.75806	0.000357092	-7.76347	5.77e-24	-1.62053	0.103982	-6.62594	1.5e-09	endonuclease/exonuclease/phosphatase-like_protein
LBRM2904_35.5690	-3.89082	3.89e-09	-9.23452	9.68e-48	-2.66729	0.00128052	-8.01099	4.07e-18	endonuclease/exonuclease_protein-like_protein
LBRM2904_10.1060	-2.74808	7.12e-05	-7.41031	2.02e-25	-1.80123	0.0463301	-6.46345	1.11e-10	endonuclease_G
LBRM2904_09.0050	-2.30156	0.000129651	-7.1291	1.74e-31	-0.422951	0.579765	-5.25049	1.07e-09	endonuclease_III
LBRM2904_35.2490	-2.63704	2.87e-05	-7.77161	2.76e-34	0.225204	0.785388	-4.90936	3.69e-08	endonuclease_V
LBRM2904_16.1580	-3.95763	2.91e-08	-9.07006	1.12e-39	-1.59357	0.0701966	-6.70599	7.32e-12	endoplasmic_reticulum_oxidoreductin
LBRM2904_11.0020	-2.87123	2.29e-06	-7.92445	1.87e-39	-1.32821	0.0847378	-6.38143	1.7e-13	Endoplasmic_Reticulum-Golgi_Intermediate_Compartment_(ERGIC)/Endoplasmic_reticulum_vesicle_transporter
LBRM2904_31.0300	-2.47271	0.000792479	-7.6932	5.76e-25	-1.2634	0.180257	-6.48389	8.29e-10	Endoplasmic_Reticulum-Golgi_Intermediate_Compartment_(ERGIC)/Endoplasmic_reticulum_vesicle_transporter
LBRM2904_31.2680	-2.72851	9.73e-06	-7.14926	6.86e-32	-0.844136	0.274903	-5.26489	1.16e-09	Endoplasmic_Reticulum-Golgi_Intermediate_Compartment_(ERGIC)/Endoplasmic_reticulum_vesicle_transporter
LBRM2904_23.0200	-4.48691	3.71e-11	-10.4628	4.54e-58	-2.14672	0.0099836	-8.12261	4.07e-18	endoribonuclease_L-PSP_(pb5)
LBRM2904_30.0380	-2.96442	8.02e-06	-8.66844	8.23e-39	-0.851383	0.304195	-6.5554	4.53e-12	endosomal_integral_membrane_protein
LBRM2904_30.2240	-2.77797	3.48e-05	-7.7537	4.81e-31	-0.62525	0.459219	-5.60098	3.42e-09	endosomal_trafficking_protein_RME-8
LBRM2904_30.2260	-2.53254	0.000691194	-7.8054	1.07e-25	-0.747158	0.430183	-6.02002	1.23e-08	endosomal_trafficking_protein_RME-8
LBRM2904_26.1820	-3.45902	7.83e-08	-8.52908	4.12e-41	-0.58332	0.453921	-5.65338	2.09e-10	engulfment_and_cell_motility_domain_2
LBRM2904_35.1570	-2.39299	0.00118373	-7.52079	1.37e-23	-0.505772	0.591109	-5.63358	8.93e-08	engulfment_and_cell_motility_domain_2
LBRM2904_20.5170	-2.97612	1.16e-05	-8.0943	3.15e-33	-1.50275	0.0841906	-6.62093	7.22e-12	Enkuring_domain-containig_protein
LBRM2904_14.1170	-3.80259	2.97e-09	-8.79121	3.22e-42	-2.16842	0.00668243	-7.15704	3.3e-15	Enolase
LBRM2904_14.1180	NA	NA	NA	NA	NA	NA	NA	NA	Enolase
LBRM2904_14.1190	-3.7399	1.08e-07	-8.8541	7.51e-39	-1.44441	0.0975253	-6.55861	1.32e-11	enolase
LBRM2904_14.1200	-8.86256	0.000411351	-8.82432	0.000392719	-3.1349	0.270384	-3.09666	0.387702	enolase
LBRM2904_32.3990	-3.58417	9.22e-08	-8.42259	4.02e-38	-0.838359	0.302387	-5.67678	6.63e-10	enolase
LBRM2904_20.0700	-2.42282	0.000233633	-7.38342	2.47e-28	-0.258117	0.766797	-5.21872	2.73e-08	enoyl-[acyl-carrier-protein]_reductase
LBRM2904_21.1570	-2.44107	5.8e-05	-7.35331	7.72e-33	-0.250024	0.753659	-5.16226	2.51e-09	enoyl-[acyl-carrier-protein]_reductase
LBRM2904_33.3010	-3.05988	1.67e-06	-8.53133	1.36e-41	-1.28928	0.108708	-6.76073	9.74e-14	enoyl-CoA_hydratase/Enoyl-CoA_isomerase/3-_hydroxyacyl-CoA_dehydrogenase
LBRM2904_35.3570	-3.33661	4.21e-06	-8.78087	9.82e-35	-1.18984	0.191313	-6.6341	7.64e-11	Enoyl-CoA_hydratase/isomerase_family/2-enoyl-CoA_Hydratase_C-terminal_region_containing_protein
LBRM2904_34.0360	-3.97567	2.72e-09	-9.14859	1.66e-45	-1.13942	0.156149	-6.31234	4.36e-12	enoyl-CoA_hydratase/isomerase_family_protein
LBRM2904_29.2440	-3.59504	3.53e-07	-9.64316	1.03e-40	-1.69501	0.0575949	-7.74312	2.98e-14	enoyl-CoA_hydratase/isomerase-like_protein
LBRM2904_25.1850	-4.80769	1.27e-10	-10.7732	3.33e-52	-3.1255	0.000646692	-9.09101	1.03e-18	enoyl-CoA_reductase
LBRM2904_20.1330	-2.26301	0.00109653	-7.61763	5.21e-27	-0.0172636	0.984037	-5.37188	6.01e-08	Enriched_in_surface-labeled_proteome_protein_11
LBRM2904_32.2070	-3.695	3.52e-08	-8.68538	5.21e-41	-1.12549	0.167626	-6.11587	2.69e-11	Enriched_in_surface-labeled_proteome_protein_16
LBRM2904_35.0680	-2.99406	1.05e-06	-9.03693	6.96e-42	-1.37119	0.0758697	-7.41406	9.46e-16	Enriched_in_surface-labeled_proteome_protein_18
LBRM2904_34.3540	-2.51178	9.29e-05	-7.97888	9.58e-35	0.255968	0.761632	-5.21114	1.11e-08	Enriched_in_surface-labeled_proteome_protein_9
LBRM2904_21.1250	-2.65899	2.29e-05	-7.43394	1.09e-32	-0.821661	0.297378	-5.59661	3.01e-10	epsilon_tubulin
LBRM2904_25.0670	-3.23946	6.45e-06	-8.6184	8.31e-34	-1.0658	0.235888	-6.44475	1.9e-10	epsin
LBRM2904_28.0660	-3.98409	4.3e-09	-9.62363	4.49e-47	-2.27204	0.00745109	-7.91157	1.07e-16	ER_lumen_retaining_receptor-like_protein
LBRM2904_15.1420	-3.62984	1.45e-07	-7.86489	2.43e-32	-0.916856	0.275694	-5.1519	3.94e-08	ERAD-associated_E3_ubiquitin-protein_ligase_HRD1
LBRM2904_27.1640	-3.39288	1.25e-06	-9.29815	1.31e-41	-1.68378	0.0592395	-7.58905	2.28e-14	eRF1_domain_1/eRF1_domain_2/eRF1_domain_3
LBRM2904_32.2160	-3.01019	9.19e-06	-8.41641	3.35e-34	-0.717562	0.397404	-6.12377	2.66e-10	eRF1_methyltransferase_catalytic_subunit
LBRM2904_25.1670	-2.77238	6.87e-05	-7.97175	7.65e-31	-1.04429	0.236118	-6.24366	2.53e-10	ER-Golgi_trafficking_TRAPP_I_complex_85_kDa_subunit
LBRM2904_20.5250	-3.04465	3.63e-07	-8.29726	2.78e-35	-1.69222	0.0265049	-6.94484	2.37e-14	ESCO_acetyltransferase_domain-containing_protein
LBRM2904_35.5040	-2.33051	0.000749332	-7.5635	1.54e-27	0.20469	0.825963	-5.0283	2.86e-07	Esterase_PHB_depolymerase/Prolyl_oligopeptidase_family/Phospholipase/Carboxylesterase
LBRM2904_17.1330	-3.02795	2.6e-06	-8.12943	6.55e-37	-0.486173	0.542872	-5.58765	6.2e-10	esterase-like_protein
LBRM2904_18.0820	-3.59789	7.48e-08	-9.34006	1.66e-46	-1.7855	0.0342626	-7.52767	1.17e-15	ethanolamine_phosphotransferase
LBRM2904_24.0400	-3.48292	5.53e-07	-8.94503	3.3e-39	-1.16175	0.177128	-6.62385	9.41e-12	ethanolamine_phosphotransferase
LBRM2904_32.0910	-3.1725	1.83e-06	-8.596	2e-39	-0.759466	0.356325	-6.18296	3.21e-11	ethanolamine-phosphate_cytidylyltransferase
LBRM2904_03.0970	-3.465	3.59e-08	-8.64979	1.1e-46	-2.46054	0.00207622	-7.64533	4.5e-18	eukaryotic_initiation_factor_2a
LBRM2904_01.0790	-3.95239	3.02e-08	-9.15989	6.37e-41	-1.4651	0.0945852	-6.6726	7.74e-12	eukaryotic_initiation_factor_4a
LBRM2904_01.0800	-4.28331	3.75e-08	-9.27061	1.52e-34	-2.14962	0.0280949	-7.13692	2.8e-11	eukaryotic_initiation_factor_4a
LBRM2904_25.0730	-3.52019	3.3e-08	-7.08651	5.48e-32	-1.77251	0.0270092	-5.33883	5.27e-10	eukaryotic_initiation_factor_5a
LBRM2904_25.0740	-4.00101	6.98e-08	-6.73738	1.71e-19	-2.1394	0.0218669	-4.87577	2.06e-06	eukaryotic_initiation_factor_5a
LBRM2904_25.0750	-4.16965	4.08e-09	-9.39905	1.11e-42	-3.14516	0.000429529	-8.37455	3.09e-17	eukaryotic_initiation_factor_5a
LBRM2904_07.0160	-3.08962	1.35e-06	-8.16602	1.39e-37	-1.76755	0.0316368	-6.84395	7.07e-14	Eukaryotic_integral_membrane_protein_(DUF1751)
LBRM2904_07.0170	-3.37139	4.69e-07	-8.27262	1.28e-36	-1.47216	0.0792512	-6.37338	8.83e-12	Eukaryotic_membrane_protein_family
LBRM2904_26.0190	-3.20395	7.56e-07	-8.9285	3.31e-42	-1.04415	0.193419	-6.7687	2.84e-13	eukaryotic_peptide_chain_release_factor_subunit_1
LBRM2904_34.2250	-2.79398	1.96e-05	-7.78021	1.14e-32	-1.29519	0.120984	-6.28142	1.75e-11	Eukaryotic_protein_of_unknown_function_(DUF1764)
LBRM2904_27.1870	-3.2945	9.44e-07	-9.18199	2.36e-41	-0.489685	0.554204	-6.37718	2.31e-11	Eukaryotic_protein_of_unknown_function_(DUF846)
LBRM2904_30.2850	-3.21044	2.74e-07	-8.02043	5.77e-39	-0.945306	0.217104	-5.7553	3.57e-11	Eukaryotic_protein_of_unknown_function_(DUF872)
LBRM2904_29.0970	-2.71767	6.17e-05	-8.17664	1.07e-32	-1.6072	0.0676559	-7.06618	6.74e-13	Eukaryotic_protein_of_unknown_function_(DUF914)
LBRM2904_11.1200	-3.29645	3.5e-06	-8.88983	1.45e-36	-1.6929	0.0629252	-7.28628	5.75e-13	eukaryotic_release_factor_3
LBRM2904_11.1250	-2.9945	8.99e-06	-8.11383	4.21e-33	-1.68035	0.054743	-6.79968	2.05e-12	eukaryotic_release_factor_3
LBRM2904_34.1680	-3.25664	1.38e-07	-8.99411	2.13e-48	-2.27299	0.0039223	-8.01046	2.48e-19	Eukaryotic_rRNA_processing_protein_EBP2
LBRM2904_35.6490	-3.64814	3.91e-07	-9.22827	1.39e-39	-1.4638	0.102736	-7.04393	2.18e-12	eukaryotic_translation_initation_factor_4_gamma
LBRM2904_35.6500	-3.39608	6.03e-06	-8.91233	3.16e-33	-1.59678	0.094857	-7.11303	2.08e-11	eukaryotic_translation_initation_factor_4_gamma
LBRM2904_28.2480	-3.85249	4.72e-08	-9.54273	6.52e-45	-1.78825	0.0427908	-7.47849	2.15e-14	eukaryotic_translation_initiation_factor
LBRM2904_16.0150	-3.33103	1.28e-06	-9.24692	1.94e-42	-1.87785	0.0338267	-7.79374	1.98e-15	eukaryotic_translation_initiation_factor_1A
LBRM2904_08.0590	-3.85407	4e-08	-9.24196	8.98e-43	-1.9789	0.0251881	-7.36678	3.6e-14	eukaryotic_translation_initiation_factor_2_beta_subunit
LBRM2904_20.2480	-2.19879	0.0054685	-7.37115	9.64e-21	-0.842623	0.401635	-6.01499	7.6e-08	eukaryotic_translation_initiation_factor_2-alpha_kinase
LBRM2904_35.4240	-3.76837	2.37e-09	-10.3289	2.68e-61	-2.70361	0.000548016	-9.26414	1.67e-24	eukaryotic_translation_initiation_factor_3_subunit_2
LBRM2904_30.3130	-3.83421	4.77e-08	-9.61447	6.25e-46	-2.32451	0.00907015	-8.10477	1.49e-16	eukaryotic_translation_initiation_factor_3_subunit_7-like_protein
LBRM2904_35.7600	-4.01118	4.53e-09	-9.88302	1.04e-51	-2.86703	0.00081691	-8.73886	7.07e-20	eukaryotic_translation_initiation_factor_3_subunit_8
LBRM2904_35.0260	-3.89843	8.94e-09	-9.72526	1.16e-50	-2.57386	0.00257544	-8.40068	7.95e-19	eukaryotic_translation_initiation_factor_3_subunit_L
LBRM2904_16.1650	-2.95662	1.55e-05	-9.10403	5.28e-40	-2.33227	0.00968247	-8.47968	2.6e-17	eukaryotic_translation_initiation_factor_4_gamma
LBRM2904_15.0090	-2.69058	0.000450659	-8.0711	5.11e-26	-2.17724	0.0316698	-7.55776	7.05e-12	Eukaryotic_translation_initiation_factor_4_gamma_type_1
LBRM2904_15.1320	-3.03749	7.18e-06	-8.19282	9.19e-35	-1.33651	0.120072	-6.49184	1.13e-11	Eukaryotic_translation_initiation_factor_4_gamma_type_2
LBRM2904_10.1550	-3.4876	7.66e-06	-8.85886	1.08e-30	-1.59029	0.108364	-6.96155	2.22e-10	Eukaryotic_translation_initiation_factor_4_gamma_type_5
LBRM2904_28.2690	-3.46136	9.8e-07	-9.08912	2.33e-39	-1.47556	0.0968499	-7.10331	8.71e-13	eukaryotic_translation_initiation_factor_4E
LBRM2904_30.0480	-3.07438	1.53e-05	-9.3428	1.21e-38	-1.63704	0.0732376	-7.90546	2.02e-14	eukaryotic_translation_initiation_factor_4E
LBRM2904_35.0610	-3.25388	2.86e-06	-8.96788	1.5e-37	-1.6117	0.0689451	-7.3257	2.25e-13	Eukaryotic_translation_initiation_factor_4E_type_5
LBRM2904_26.0230	-3.29024	6.16e-07	-8.1697	1.67e-36	-1.50232	0.0705316	-6.38178	4.99e-12	Eukaryotic_translation_initiation_factor_4E_type_6
LBRM2904_20.0360	-3.68664	2.84e-08	-9.33368	2.45e-48	-1.93358	0.0208943	-7.58062	2.51e-16	eukaryotic_translation_initiation_factor_5
LBRM2904_35.0890	-3.34085	1.42e-06	-9.58821	2.92e-43	-1.93549	0.0300536	-8.18286	2.89e-16	eukaryotic_translation_initiation_factor_6_(eIF-6)
LBRM2904_16.0630	-3.41231	4.78e-07	-8.29844	1.66e-36	-1.80537	0.0362968	-6.69149	1.48e-12	Eukaryotic_translation_initiation_factor_eIF2A
LBRM2904_27.1540	-3.03581	1.85e-06	-8.20613	8.18e-39	-1.2132	0.129296	-6.38352	1.36e-12	eukaryotic_translation_initiation_factor_eIF-4E
LBRM2904_19.1500	-3.72068	3.95e-08	-8.86568	1.28e-40	-1.95219	0.0221494	-7.09719	7.18e-14	eukaryotic_translation_initiation_factor-like_protein
LBRM2904_35.7480	-3.6541	2.12e-09	-9.00922	5.68e-51	-2.3693	0.00186263	-7.72441	3.26e-19	EVE_domain_containing_protein
LBRM2904_23.0830	-2.28273	0.00250947	-7.48206	4.31e-23	-1.03117	0.282878	-6.2305	6.4e-09	Exocyst_complex_component_Sec10
LBRM2904_08.1100	-3.45274	1.8e-07	-8.70913	1.61e-41	-1.58804	0.0567956	-6.84443	1.46e-13	Exocyst_complex_component_Sec3
LBRM2904_10.0290	-3.04737	5.5e-06	-8.22461	1.52e-35	-1.28076	0.131263	-6.458	9.43e-12	Exonuclease
LBRM2904_25.1500	-3.1401	1.33e-06	-8.80284	2.59e-41	-1.12832	0.163767	-6.79107	2.68e-13	Exonuclease
LBRM2904_29.0560	-2.8116	5.85e-06	-7.24546	3.53e-32	-0.497347	0.520841	-4.93121	1.27e-08	Exonuclease
LBRM2904_29.0570	-2.61428	0.000122039	-7.5313	4.45e-28	0.326905	0.712821	-4.59012	1.83e-06	Exonuclease
LBRM2904_29.0580	-2.86638	1.43e-05	-8.68693	1.9e-38	-1.81775	0.0345422	-7.6383	2.49e-15	Exonuclease
LBRM2904_14.0010	-2.82012	1.77e-05	-9.01198	4.79e-41	-2.08267	0.0162679	-8.27453	1.64e-17	exosome_complex_exonuclease
LBRM2904_04.0140	-3.29905	4.67e-07	-7.6125	6.08e-33	-1.66541	0.0451287	-5.97886	4.78e-11	exosome_complex_exonuclease_RRP40
LBRM2904_35.3260	-3.04386	4.03e-06	-7.88557	3.91e-33	-0.558567	0.49575	-5.40028	5.38e-09	exosome_complex_exonuclease_RRP41A
LBRM2904_22.1450	-2.95102	1.1e-06	-7.65528	8.94e-38	-1.64535	0.0343125	-6.34961	1.38e-13	exosome_complex_exonuclease_RRP45_homolog
LBRM2904_23.1780	-2.40908	4.01e-05	-7.66683	1.55e-36	-0.924452	0.212727	-6.1822	6.14e-13	exosome_component_CSL4
LBRM2904_20.3510	-2.83692	1.72e-05	-8.01652	1.86e-34	-0.426689	0.608439	-5.60628	1.58e-09	exosome_subunit_rrp6p_homologue
LBRM2904_32.3690	-2.88655	3.51e-06	-7.94272	6.01e-36	-0.694174	0.369062	-5.75034	9.94e-11	exosome-associated_protein_2
LBRM2904_35.5310	-2.19485	0.000684991	-6.57519	3.47e-24	-1.21115	0.144559	-5.5915	1.29e-09	exosome-associated_protein_4
LBRM2904_32.1150	-3.06162	6.04e-06	-8.41917	3.63e-36	-1.04179	0.21908	-6.39934	2.29e-11	exportin_1
LBRM2904_20.4420	-2.08769	0.00400139	-7.28902	2.19e-23	0.613002	0.504707	-4.58832	8.11e-06	expression_site-associated_protein_5_(ESAG5)
LBRM2904_33.1640	-2.48492	0.00020931	-8.19578	2.12e-34	0.217616	0.807932	-5.49324	6.96e-09	expression-site_associated_gene_(ESAG3)
LBRM2904_19.0630	-2.90219	2.22e-05	-8.16733	2.39e-33	-0.294508	0.740391	-5.55965	7.25e-09	extracellular_receptor
LBRM2904_35.7270	-3.1514	1.86e-08	-7.74181	1.85e-44	-0.0634965	0.930492	-4.65391	1.31e-09	f2o10.10_protein-like_protein
LBRM2904_26.2560	-2.85655	8.33e-06	-8.22398	1.83e-37	-0.793564	0.321312	-6.16099	1.53e-11	FAD_binding_domain/NAD(P)-binding_Rossmann-like_domain_containing_protein
LBRM2904_06.1320	-3.18902	5.69e-07	-8.4107	2.67e-40	-0.762486	0.32925	-5.98416	2.18e-11	FAD_binding_domain_containing_protein
LBRM2904_07.0850	-2.32339	0.000592088	-7.10677	5.1e-24	-1.59948	0.0691171	-6.38286	1.03e-10	FAD_binding_domain_containing_protein
LBRM2904_29.0300	-3.4348	5.43e-07	-8.44896	4.24e-35	-0.580986	0.488435	-5.59515	4.59e-09	FAD_binding_domain_containing_protein
LBRM2904_32.0960	-2.59316	8.75e-05	-7.48006	5.11e-30	-0.369167	0.66514	-5.25606	1.67e-08	FAD_dependent_oxidoreductase
LBRM2904_35.5910	-2.25816	0.00128735	-7.8327	1.03e-25	0.442781	0.621918	-5.13176	5.39e-07	FAD_dependent_oxidoreductase/NAD(P)-binding_Rossmann-like_domain_containing_protein
LBRM2904_15.1050	-3.11263	2.3e-06	-7.99102	1.72e-34	-0.219137	0.796903	-5.09752	2.67e-08	FAD-linked_sulfhydryl_oxidase
LBRM2904_12.0950	-2.99657	1.43e-05	-8.51381	7.77e-35	-0.685401	0.428468	-6.20264	2.41e-10	FAM91_N-terminus/FAM91_C-terminus
LBRM2904_29.1320	-2.5644	0.000160058	-7.07084	1.78e-25	0.0492921	0.959758	-4.45714	3.14e-06	Family_of_unknown_function_(DUF572)
LBRM2904_22.1210	-3.87207	7.37e-09	-9.06225	1.34e-45	-2.00322	0.0169495	-7.19341	6.38e-15	farnesyl_pyrophosphate_synthase
LBRM2904_26.1430	-2.23107	0.000812729	-7.43831	1.27e-28	-0.712725	0.398825	-5.91996	5.18e-10	farnesyltransferase_beta_subunit
LBRM2904_05.1220	-3.65703	3.88e-08	-9.07007	2.43e-44	-2.76441	0.00104233	-8.17744	4.33e-18	fatty_acid_elongase
LBRM2904_14.0660	-3.05843	3.9e-05	-8.28986	4.24e-29	-0.828334	0.376614	-6.05976	7.5e-09	fatty_acid_elongase
LBRM2904_14.0670	-4.64538	3.47e-10	-10.5826	1.84e-51	-2.32156	0.0111772	-8.25882	3.03e-16	fatty_acid_elongase
LBRM2904_14.0680	-3.90539	3.01e-07	-9.07004	3.29e-35	-1.04799	0.261212	-6.21263	2.39e-09	fatty_acid_elongase
LBRM2904_14.0690	-3.94208	8.44e-09	-9.67283	3.63e-49	-1.57957	0.0615095	-7.31032	9.53e-15	fatty_acid_elongase
LBRM2904_14.0700	-4.54719	1.16e-09	-10.614	3.37e-50	-2.86994	0.00207622	-8.93678	5.7e-18	fatty_acid_elongase
LBRM2904_14.0710	-4.11542	1.14e-08	-10.1855	3.54e-49	-2.86282	0.00163078	-8.93292	8.64e-19	fatty_acid_elongase
LBRM2904_14.0720	-3.17266	3.34e-06	-8.86938	1.26e-38	-0.999992	0.240261	-6.69672	5.06e-12	fatty_acid_elongase
LBRM2904_14.0730	-3.10494	6.1e-05	-8.23651	1.33e-26	-0.388028	0.699911	-5.5196	3.98e-07	fatty_acid_elongase
LBRM2904_14.0740	-3.44187	1.08e-07	-8.94241	4.81e-46	-1.74378	0.0333643	-7.24432	1.53e-15	fatty_acid_elongase
LBRM2904_24.1920	-3.39338	1.51e-06	-8.37598	6.15e-34	-1.60595	0.0724258	-6.58856	2.48e-11	fatty_acid_transporter_protein-like_protein
LBRM2904_24.2420	-3.86945	8.31e-08	-9.788	2.34e-44	-1.90846	0.0357185	-7.82702	9.21e-15	fatty-acid_desaturase
LBRM2904_24.1050	-2.74752	4.29e-05	-7.69616	1.13e-30	-0.580953	0.49177	-5.52959	5.31e-09	F-box_domain/Kelch_motif/Galactose_oxidase
LBRM2904_21.1950	-3.34941	1.93e-06	-9.04095	1.28e-37	-0.657163	0.450491	-6.3487	1.59e-10	F-box-like
LBRM2904_19.1240	-3.05756	1.17e-06	-8.07519	3.36e-38	-0.789969	0.307627	-5.8076	5.03e-11	Fcf1
LBRM2904_25.0380	-2.57511	5e-05	-7.86317	3.67e-35	-0.646707	0.418865	-5.93477	5.71e-11	Fcf2_pre-rRNA_processing
LBRM2904_31.2450	-3.05492	2.14e-06	-7.75638	4.8e-33	-0.837371	0.294169	-5.53883	1.08e-09	ferredoxin
LBRM2904_31.2460	-2.91451	3.23e-06	-7.07233	4.89e-30	-1.08991	0.165233	-5.24772	2.19e-09	ferredoxin
LBRM2904_31.2440	-2.43131	3.46e-05	-6.74513	1.34e-29	-0.194027	0.802124	-4.50785	6.56e-08	ferredoxin_2fe-2s-like_protein
LBRM2904_30.1620	-4.03923	3.59e-07	-8.90622	4.22e-31	-1.02719	0.290654	-5.89417	5.5e-08	ferric_reductase_transmembrane_protein
LBRM2904_30.2060	-3.80397	1.15e-07	-10.3151	1.32e-46	-2.35329	0.0100195	-8.86444	9.42e-18	ferric_reductase_transmembrane_protein-like_protein
LBRM2904_21.2270	-3.67943	4.36e-06	-8.47463	2.55e-21	-1.09821	0.269693	-5.8934	7.31e-07	Ferrochelatase
LBRM2904_17.1730	-3.53453	1.41e-08	-8.62591	3.62e-44	-0.448644	0.5481	-5.54003	1.17e-10	ferrochelatase-like_protein
LBRM2904_05.0210	-3.51252	6.97e-07	-8.92003	2.59e-38	-2.08666	0.0220244	-7.49417	5.87e-14	Ferrous_iron_transport_protein_B/50S_ribosome-binding_GTPase
LBRM2904_25.0460	-3.35193	2.46e-07	-7.7269	4.64e-34	-0.243083	0.769048	-4.61805	2.06e-07	Ferrous_iron_transport_protein_B/Protein_of_unknown_function
LBRM2904_20.4730	-3.33427	1.58e-06	-7.90452	1.39e-30	-0.649511	0.449089	-5.21976	6.3e-08	FHA_domain/BRCA1_C_Terminus_(BRCT)_domain_containing_protein
LBRM2904_09.0140	-3.29071	2.08e-07	-8.51035	9.99e-43	-1.81124	0.0248043	-7.03087	4.07e-15	FHA_domain/Zinc_finger
LBRM2904_06.0220	-4.2116	7.88e-10	-9.19519	3e-45	-1.73137	0.0390854	-6.71496	4.77e-13	FHA_domain_containing_protein
LBRM2904_16.0330	-3.10276	3.19e-05	-8.90432	3.05e-33	-1.5237	0.110225	-7.32526	6.03e-12	FHA_domain_containing_protein
LBRM2904_19.0080	-4.06123	9.16e-09	-9.51537	5.03e-45	-1.717	0.049869	-7.17115	1.4e-13	fibrillarin
LBRM2904_35.3310	-3.83906	2.66e-08	-9.63469	1.76e-47	-2.28119	0.00893846	-8.07682	5.72e-17	fibrillarin
LBRM2904_26.2330	-2.7763	0.000632937	-7.81189	3.35e-22	-2.78591	0.0099836	-7.8215	1.75e-11	Fibronectin_type_III_domain_containing_protein
LBRM2904_05.0200	-3.86214	3.56e-09	-8.98433	6.32e-47	-2.05657	0.0117311	-7.17876	1.64e-15	Fip1_motif/Zinc_finger_C-x8-C-x5-C-x3-H_type_(and_similar)
LBRM2904_19.1530	-4.92171	7.98e-13	-10.1576	3.77e-56	-2.67958	0.00137113	-7.91549	1.88e-17	FK506-binding_protein_(FKBP)-type_peptidyl-prolyl_isomerase
LBRM2904_22.1280	-3.06433	3.09e-06	-7.4784	6.11e-31	-1.58675	0.0599111	-6.00082	7.95e-11	fk506-binding_protein_1-like_protein
LBRM2904_10.1310	-3.88635	4.98e-09	-9.67805	7.47e-52	-1.78497	0.0305502	-7.57667	1.86e-16	FKBP-type_peptidyl-prolyl_cis-trans_isomerase
LBRM2904_20.0790	-3.36607	9.62e-07	-8.66271	1.95e-37	-1.95129	0.0272626	-7.24793	1.05e-13	flagellar_attachment_zone_protein
LBRM2904_20.0810	-3.23043	4.42e-06	-8.4749	1.02e-34	-2.53198	0.00599886	-7.77645	1.09e-14	flagellar_attachment_zone_protein
LBRM2904_20.2880	-3.24221	4.4e-06	-8.46327	2.25e-34	-2.20587	0.0169016	-7.42693	1.44e-13	flagellar_attachment_zone_protein
LBRM2904_35.1030	-3.56735	2.05e-07	-8.53168	3.74e-37	-1.30071	0.126396	-6.26504	4.47e-11	Flagellar_C1a_complex_subunit_C1a-32
LBRM2904_10.1080	-3.16397	1.19e-05	-8.64834	1.27e-33	-0.711006	0.431866	-6.19538	1.06e-09	flagellar_glycoprotein-like_protein
LBRM2904_35.3010	-2.76099	0.000524756	-7.86139	4.36e-23	-1.88317	0.0691171	-6.98358	7.16e-10	Flagellar_Member_1
LBRM2904_16.1730	-3.40214	0.000225812	-8.51939	1.33e-20	-3.38952	0.00578848	-8.50677	9.66e-11	Flagellar_Member_3
LBRM2904_16.1750	NA	NA	NA	NA	NA	NA	NA	NA	Flagellar_Member_3
LBRM2904_34.2290	-3.09574	2.56e-05	-8.31476	2.42e-30	-1.40746	0.133268	-6.62648	1.83e-10	Flagellar_Member_5
LBRM2904_29.1130	-3.29472	1.43e-05	-8.51829	6.99e-30	-2.00382	0.0424801	-7.22739	1.95e-11	Flagellar_Member_6
LBRM2904_32.3340	-2.93566	0.000208944	-8.00997	3.27e-24	-2.53346	0.0162679	-7.60776	1.99e-11	Flagellar_Member_7
LBRM2904_32.3350	-2.85035	0.000269437	-7.83379	6.34e-24	-2.06266	0.0448167	-7.04609	2.42e-10	Flagellar_Member_7
LBRM2904_33.3450	-1.93495	0.160058	-6.40665	2.84e-06	-3.83962	0.0344309	-8.31132	1.74e-05	Flagellar_Member_8
LBRM2904_10.1670	-3.99779	9.72e-09	-9.02234	1.6e-41	-2.02417	0.0205364	-7.04871	1.91e-13	flagellar_protofilament_ribbon_protein-like_protein
LBRM2904_13.0560	-3.51648	2.24e-07	-8.61305	1.66e-39	-1.81943	0.0345308	-6.916	2.54e-13	flagellar_radial_spoke_protein
LBRM2904_29.0680	-3.53292	3.11e-07	-8.66945	1.72e-38	-1.48416	0.0856899	-6.62069	4.75e-12	flagellar_radial_spoke_protein-like
LBRM2904_18.0550	-3.20486	3.62e-06	-8.7566	1.6e-37	-1.52695	0.0831351	-7.07869	5.99e-13	Flagellar-associated_PapD-like
LBRM2904_30.1780	-2.53177	0.00550217	-7.49168	1.41e-16	-3.51116	0.00387477	-8.47107	7.98e-11	Flagellar-associated_PapD-like/Zeta_toxin
LBRM2904_35.6290	-3.76469	3.25e-06	-8.95968	6.23e-30	-2.15918	0.0385264	-7.35417	7.95e-11	flagellum_targeting_protein_kharon1
LBRM2904_35.6690	-3.16768	1.69e-06	-8.20993	6.5e-36	-1.34362	0.106458	-6.38587	8.26e-12	flagellum_transition_zone_component
LBRM2904_27.0240	-3.36155	2.19e-07	-8.35894	1.51e-39	-2.41652	0.00361559	-7.41391	7.66e-16	flap_endonuclease-1_(FEN-1)
LBRM2904_30.1140	-3.34024	8.58e-07	-8.48865	2.12e-35	-0.469413	0.575116	-5.61782	3.57e-09	Flavinator_of_succinate_dehydrogenase
LBRM2904_15.0130	-3.60954	1.08e-08	-9.149	9.07e-48	-1.10253	0.149085	-6.64199	6.75e-14	Flavin-binding_monooxygenase-like/Pyridine_nucleotide-disulphide_oxidoreductase/NAD(P)-binding_Rossmann-like_domain/L-lysine_6-monooxygenase_(NADPH-requiring)
LBRM2904_05.0790	-3.27049	3.19e-06	-8.77675	3.5e-37	-1.30745	0.139211	-6.8137	5.48e-12	Flavodoxin/Radical_SAM_superfamily/Wyosine_base_formation
LBRM2904_15.0770	-2.77678	1.76e-05	-7.89344	1.42e-34	-1.04284	0.20186	-6.1595	2.16e-11	flavoprotein_monooxygenase
LBRM2904_35.2810	-3.91959	3.04e-09	-9.73109	2.3e-50	-1.38206	0.0853958	-7.19355	6.33e-15	folylpolyglutamate_synthetase
LBRM2904_30.2680	-3.62655	1e-06	-8.55366	3.71e-32	-1.33892	0.147432	-6.26603	1.07e-09	formate--tetrahydrofolate_ligase
LBRM2904_17.1220	-2.97428	3.28e-05	-7.7917	3.8e-28	-0.754101	0.40223	-5.57152	2.9e-08	formin
LBRM2904_24.1150	-2.42075	0.0001	-7.0705	1.62e-29	-0.934761	0.235745	-5.58452	3.38e-10	Formin_Homology_2_Domain
LBRM2904_24.1140	-2.79119	3.12e-05	-7.89187	3.68e-32	-0.735122	0.383065	-5.8358	7.74e-10	formin-like_protein
LBRM2904_25.1080	-3.08893	2.96e-06	-8.73163	2.83e-39	-1.24065	0.135864	-6.88335	3.93e-13	frataxin-like_protein
LBRM2904_17.0650	-3.17188	1.46e-07	-7.51521	5.18e-36	-0.434273	0.553819	-4.7776	1.02e-08	Fructosamine_kinase
LBRM2904_04.1280	-3.86384	9.01e-08	-9.59	3.93e-42	-1.36196	0.12627	-7.08812	1.6e-12	fructose-1_-6-bisphosphatase
LBRM2904_35.1220	-3.61331	3.11e-07	-9.24776	1.42e-41	-1.42918	0.103964	-7.06364	6.82e-13	fructose-1_-6-bisphosphate_aldolase
LBRM2904_06.0410	-3.10431	1.32e-05	-8.00555	1.92e-28	-1.0443	0.243061	-5.94553	4.47e-09	Fructose-bisphosphate_aldolase_class-I
LBRM2904_27.1960	-2.68589	5.92e-05	-8.08846	4.37e-34	-1.37974	0.107865	-6.78231	1.49e-12	FtsJ_cell_division_protein
LBRM2904_02.0370	-3.16833	1.17e-06	-7.99682	5.05e-36	-0.852903	0.289093	-5.68139	3.57e-10	FtsJ-like_methyltransferase
LBRM2904_31.0700	-2.68889	1.25e-05	-7.61506	5.31e-35	0.03647	0.967413	-4.8897	1.66e-08	FtsJ-like_methyltransferase
LBRM2904_29.2660	-3.11571	5.77e-06	-8.76212	2.03e-37	-1.75694	0.0477565	-7.40335	6.63e-14	FtsJ-like_methyltransferase/NOL1/NOP2/sun_family
LBRM2904_20.2390	-2.04651	0.00653469	-7.44874	4.61e-23	0.375271	0.703574	-5.02696	2.26e-06	FtsX-like_permease_family
LBRM2904_16.0460	-2.87406	0.00014165	-7.92374	4.52e-26	-1.38343	0.152376	-6.4331	1.77e-09	fucose_kinase
LBRM2904_24.0380	-3.71268	2.49e-07	-9.29326	4.26e-40	-1.3609	0.127609	-6.94148	3.98e-12	fumarate_hydratase
LBRM2904_29.2110	-2.62617	0.000591351	-7.84057	9.35e-25	0.347769	0.727965	-4.86662	6.27e-06	fumarate_hydratase
LBRM2904_34.2330	-2.94741	4.01e-06	-8.87963	2.88e-42	-0.0406345	0.965054	-5.97285	5.88e-11	Fumarylacetoacetate_(FAA)_hydrolase_family
LBRM2904_35.3540	-3.34493	3.8e-07	-8.24903	1.49e-36	-0.00165178	0.998517	-4.90575	7e-08	Fungal_domain_of_unknown_function_(DUF1712)
LBRM2904_12.0560	-2.75621	0.000252106	-7.88419	5.38e-26	-1.17439	0.220095	-6.30237	3.29e-09	Fusaric_acid_resistance_protein-like
LBRM2904_12.0570	-3.29982	5.58e-06	-8.42894	2.82e-32	-1.73641	0.0628932	-6.86553	2e-11	Fusaric_acid_resistance_protein-like
LBRM2904_34.3350	-2.42712	0.00117752	-7.76737	1.98e-25	-1.13206	0.234948	-6.47231	1.15e-09	Fusaric_acid_resistance_protein-like
LBRM2904_19.1010	-1.99422	0.00125317	-6.83823	1.91e-28	0.911061	0.246595	-3.93294	6.46e-06	FYVE_zinc_finger_containing_protein
LBRM2904_35.2590	-3.20469	2.73e-06	-7.64075	6.93e-29	0.254253	0.774479	-4.1818	1.18e-05	FYVE_zinc_finger_containing_protein
LBRM2904_33.0870	-2.57735	0.000612983	-7.69704	1.32e-24	-0.902856	0.343881	-6.02254	1.6e-08	G1_cyclin_CycE4
LBRM2904_mito0110	-0.852515	0.088857	-3.48894	9.45e-12	-1.81446	0.00630846	-4.45088	6.69e-10	G3
LBRM2904_mito0160	-2.95638	6.28e-10	-6.25959	1.26e-44	-1.10924	0.0573047	-4.41245	4.86e-12	G4
LBRM2904_mito0180	-2.62119	1.31e-07	-6.02024	8.15e-37	-0.82039	0.177984	-4.21944	4.48e-10	G5 (ND3)
LBRM2904_32.1450	-3.15502	7.87e-06	-8.41754	1.01e-33	-1.02432	0.246638	-6.28684	2.34e-10	G5-interacting_protein
LBRM2904_23.1800	-3.06783	5.89e-06	-8.2403	2.03e-34	-0.525416	0.534063	-5.69788	2.07e-09	GAF_domain/TIP41-like_family
LBRM2904_26.0500	-3.30712	1.78e-06	-8.46844	8.73e-35	-0.313694	0.723367	-5.47501	1.4e-08	galactofuranosyltransferase_lpg1-like_protein
LBRM2904_34.2600	-3.18993	8.33e-06	-8.73109	3.02e-34	-0.641599	0.473051	-6.18276	9.34e-10	galactokinase-like_protein
LBRM2904_15.0690	-2.66402	0.000112717	-7.82392	5.19e-30	-0.58201	0.5034	-5.74192	3.99e-09	Galactose_oxidase
LBRM2904_16.0090	-3.13551	3.5e-06	-8.54432	1.2e-37	-1.88887	0.0309104	-7.29768	4e-14	Galactose_oxidase
LBRM2904_22.0880	-2.69619	0.000179195	-7.8877	4.43e-28	-0.753683	0.407343	-5.94519	5.41e-09	Galactose_oxidase
LBRM2904_23.0720	-2.47346	0.000766603	-7.59804	2.6e-25	-2.03681	0.0356426	-7.1614	1.1e-11	Galactose_oxidase
LBRM2904_28.2300	-2.80932	2.45e-05	-8.05465	1.56e-33	-0.981826	0.24186	-6.22715	5.53e-11	Galactose_oxidase
LBRM2904_15.0020	-2.27855	0.00107999	-7.59603	4.65e-26	-0.152118	0.87428	-5.4696	4.93e-08	Galactosyltransferase
LBRM2904_02.0750	-3.17587	2.44e-06	-8.58139	2.17e-37	-1.72858	0.0459325	-7.1341	1.36e-13	gamma-glutamyl_phosphate_reductase-like_protein
LBRM2904_18.1770	-2.05746	0.00666223	-7.5021	7.03e-23	-1.27072	0.19071	-6.71536	5.9e-10	gamma-glutamylcysteine_synthetase
LBRM2904_20.0610	-2.79434	2.56e-05	-8.24023	1.01e-34	-0.293708	0.732633	-5.7396	1.19e-09	Gamma-soluble_NSF_attachment_protein_(SNAP-gamma)_(N-ethylmaleimide-sensitive_factor_attachment_protein
LBRM2904_28.3000	-3.13254	2.21e-06	-8.25344	7.93e-37	-0.671219	0.412525	-5.79211	3.59e-10	gamma-tubulin_complex_subunit
LBRM2904_35.4790	-2.90317	1.04e-05	-8.05924	8.78e-35	-0.373583	0.657067	-5.52965	2.34e-09	gamma-tubulin_complex_subunit
LBRM2904_32.4210	-2.49827	7.21e-05	-8.20606	1.48e-34	-1.33999	0.0977973	-7.04777	7.14e-14	Gar1/Naf1_RNA_binding_region_containing_protein
LBRM2904_35.6220	-2.46184	0.000148715	-7.51711	1.01e-30	-0.791506	0.334799	-5.84677	2.86e-10	Gcd10p_family
LBRM2904_26.2200	-2.42673	0.00014483	-7.38111	1.09e-30	-0.284799	0.732379	-5.23917	7.3e-09	GDP-mannose_4_-6_dehydratase
LBRM2904_23.0110	-3.78078	5.64e-08	-9.64922	3.03e-45	-0.818256	0.330246	-6.68669	4.27e-12	GDP-mannose_pyrophosphorylase
LBRM2904_34.0450	-3.08034	6.23e-05	-7.74949	5.09e-24	-0.439749	0.657244	-5.1089	2.28e-06	Generative_cell_specific_1_protein
LBRM2904_20.4530	-2.93592	2.27e-06	-7.74457	5.23e-36	-0.340539	0.665077	-5.1492	3.07e-09	geranylgeranyltransferase
LBRM2904_34.3470	-4.46818	1.31e-09	-10.1506	2.2e-47	-1.55259	0.0823281	-7.23502	4.68e-13	Gim5A_protein
LBRM2904_35.4570	-3.21268	1.32e-06	-7.63133	9.5e-32	-0.944203	0.250561	-5.36285	5.6e-09	GINS_complex_protein
LBRM2904_31.1660	-2.27572	0.000292135	-6.74554	7.39e-25	-0.806107	0.309375	-5.27593	6.83e-09	GINS_complex_subunit_Psf3
LBRM2904_25.1390	-3.77048	1.24e-08	-8.77149	1.09e-40	-1.58551	0.053784	-6.58652	9.93e-13	GIY-YIG_catalytic_domain_containing_protein
LBRM2904_22.0530	-4.01677	1.99e-08	-8.99767	3.22e-39	-1.38413	0.112805	-6.36503	6.35e-11	glucoamylase-like_protein
LBRM2904_35.2480	-3.62416	7.71e-07	-9.12624	7.65e-37	-1.53195	0.0959574	-7.03402	7.46e-12	glucokinase
LBRM2904_28.3300	-2.00609	0.00614371	-7.32362	1.47e-20	-1.40273	0.135959	-6.72026	5.89e-10	glucosamine_6-phosphate_n-acetyltransferase
LBRM2904_32.3470	-3.43881	9.46e-07	-8.78944	3.19e-37	-0.918263	0.287957	-6.2689	1.42e-10	glucosamine-6-phosphate_isomerase
LBRM2904_06.1000	-3.04271	1.11e-05	-8.08585	4.44e-32	-0.118741	0.899094	-5.16188	9.44e-08	glucosamine-fructose-6-phosphate_aminotransferase
LBRM2904_33.0300	-1.38443	0.0832514	-6.44397	9.1e-16	-0.0647602	0.954534	-5.1243	5.7e-06	glucose_transporter/membrane_transporter_D2
LBRM2904_35.6750	-3.09225	0.000212825	-8.52018	4.08e-22	0.150237	0.895549	-5.27769	1.29e-05	glucose_transporter_2
LBRM2904_35.6760	-9.33069	0.000765666	-9.29245	0.000741262	-5.58803	0.0888122	-5.54979	0.158805	glucose_transporter_2
LBRM2904_35.6770	NA	NA	NA	NA	NA	NA	NA	NA	glucose_transporter_2
LBRM2904_35.6780	-25.1767	5.43e-12	-26.0137	5.4e-15	-2.78887	0.483509	-3.62589	0.447739	glucose_transporter_2
LBRM2904_35.6790	-4.22398	0.0019383	-9.75969	2.42e-11	-1.5887	0.358231	-7.12442	0.00035653	glucose_transporter_2
LBRM2904_20.0010	-3.44587	2.29e-07	-9.63385	3.57e-43	-1.86285	0.0278262	-8.05084	2.1e-16	glucose-6-phosphate_1-dehydrogenase
LBRM2904_12.0520	-3.88365	1e-07	-9.47601	2.51e-41	-1.46959	0.102736	-7.06195	2.28e-12	glucose-6-phosphate_isomerase
LBRM2904_09.0610	-3.15786	3.09e-06	-8.24631	4.33e-35	-1.24028	0.144891	-6.32872	3.07e-11	Glucosidase_II_beta_subunit-like
LBRM2904_26.0940	-3.68161	4.78e-08	-8.94185	1.53e-42	-1.72038	0.041703	-6.98063	9.73e-14	Glucosidase_II_beta_subunit-like_protein
LBRM2904_29.1690	-3.21775	5.49e-06	-8.60539	8.26e-35	-0.148735	0.876781	-5.53637	2.01e-08	glutamamyl_carboxypeptidase
LBRM2904_24.0010	-3.25506	3.04e-06	-8.41637	1.35e-30	-2.07205	0.0220244	-7.23336	1.48e-12	glutamate_5-kinase
LBRM2904_15.1100	-4.08815	1.77e-07	-9.022	1.89e-33	-0.904124	0.343061	-5.83798	3.69e-08	glutamate_dehydrogenase
LBRM2904_28.3200	-2.46227	0.000342272	-7.83226	1.49e-28	-0.200636	0.82813	-5.57063	1.68e-08	glutamate_dehydrogenase
LBRM2904_33.1660	-3.53858	1.81e-07	-9.94079	3e-47	-2.2364	0.00988627	-8.63862	1.96e-18	glutamine_aminotransferase
LBRM2904_06.0380	-4.07159	1.37e-09	-10.2618	8.32e-56	-2.36717	0.00475527	-8.55738	1.22e-19	glutamine_synthetase
LBRM2904_05.0980	-2.93546	3.72e-05	-7.95565	1.34e-29	-1.03046	0.251186	-6.05065	1.61e-09	glutaminyl_cyclase
LBRM2904_15.1440	-4.10568	2.19e-09	-9.65305	5.83e-49	-2.16282	0.0114324	-7.71019	3.61e-16	glutaminyl-tRNA_synthetase
LBRM2904_30.3340	-4.42004	3.05e-10	-10.1878	2.65e-52	-2.6564	0.00224745	-8.42413	3.55e-18	glutamyl-tRNA_synthetase
LBRM2904_20.5830	-4.00186	1.16e-09	-9.47351	3.64e-44	-0.93574	0.230229	-6.40739	4.98e-12	glutaredoxin
LBRM2904_26.1510	-3.29294	2.9e-07	-8.35656	4.71e-40	-1.03977	0.188605	-6.10339	9.25e-12	Glutaredoxin/Glutathione_S-transferase
LBRM2904_27.0780	-3.98431	1.26e-09	-9.31056	2.76e-49	-2.2855	0.00533067	-7.61175	5.5e-17	glutaredoxin-like_protein
LBRM2904_35.3250	-2.7241	9.67e-06	-7.52414	9.81e-34	-1.02809	0.185476	-5.82813	3.56e-11	glutathione_peroxidase
LBRM2904_12.0400	-3.07397	4.3e-06	-8.43474	8.57e-37	0.0043309	0.99566	-5.35643	1.02e-08	Glutathione_S-transferase
LBRM2904_35.5740	-3.69671	9.61e-08	-8.83391	2.38e-39	-1.85503	0.0341048	-6.99223	4.18e-13	Glutathione_S-transferase
LBRM2904_14.0910	-4.09892	9.84e-09	-9.67653	5.34e-45	-2.23781	0.012756	-7.81542	3.05e-15	glutathione_synthetase
LBRM2904_14.1560	-3.45762	2.64e-07	-9.45334	8.64e-46	-1.7191	0.0432521	-7.71482	7.4e-16	glutathione-S-transferase/glutaredoxin
LBRM2904_30.3050	-3.96321	1.28e-07	-9.94241	1.04e-42	-1.21228	0.187777	-7.19147	3.92e-12	glyceraldehyde_3-phosphate_dehydrogenase
LBRM2904_34.4450	-3.9702	2.07e-08	-9.10857	1.66e-40	-1.49471	0.0856458	-6.63307	8.22e-12	glyceraldehyde-3-phosphate_dehydrogenase-like_protein
LBRM2904_02.0460	-3.11437	3.42e-06	-8.54665	1.78e-37	-1.65204	0.055984	-7.08433	1.59e-13	glycerate_kinase
LBRM2904_34.2920	-4.16348	1.79e-08	-10.131	7.73e-46	-2.10283	0.0231903	-8.07033	3.84e-15	glycerol_kinase
LBRM2904_19.1350	-2.96051	7.21e-05	-7.62319	1.26e-23	-1.267	0.181802	-5.92969	2.57e-08	glycerol_uptake_protein
LBRM2904_03.0080	-3.06057	8.4e-06	-9.08793	1.84e-39	-0.837989	0.328882	-6.86536	2.91e-12	glycerol-3-phosphate_acyl_transferase
LBRM2904_28.0270	-3.29816	5.25e-06	-8.80667	3.18e-34	-1.74904	0.0605642	-7.25754	2.1e-12	glycerol-3-phosphate_dehydrogenase_(FAD-dependent)
LBRM2904_10.0950	-3.23997	9.31e-07	-9.13182	2.38e-43	-2.04845	0.0166327	-7.9403	8.2e-17	glycerol-3-phosphate_dehydrogenase_[NAD+]
LBRM2904_20.5360	-3.49609	1.15e-07	-8.89738	4.64e-42	-1.12445	0.164634	-6.52574	1.69e-12	glycerol-3-phosphate_dehydrogenase-like_protein
LBRM2904_33.2500	-3.11901	3.19e-07	-8.48264	1.46e-43	0.0994389	0.901915	-5.26419	6.46e-10	glycerolphosphate_mutase
LBRM2904_28.2250	-2.70044	2.24e-05	-8.24629	2.16e-36	-1.61663	0.0509526	-7.16247	1.93e-14	glycerophosphoryl_diester_phosphodiesterase
LBRM2904_35.6390	-1.70567	0.0256997	-7.15018	1.01e-19	-0.557321	0.56625	-6.00183	4.74e-08	glycerophosphoryl_diester_phosphodiesterase
LBRM2904_24.2330	-4.01778	3.17e-09	-9.35034	3.53e-46	-1.71376	0.0407516	-7.04632	4.72e-14	Glycerophosphoryl_diester_phosphodiesterase_family
LBRM2904_18.0260	-3.21476	1.6e-05	-8.50156	1.08e-30	-1.84384	0.0565407	-7.13064	1.65e-11	glycogen_synthase_kinase_3
LBRM2904_28.2370	-2.74065	1.38e-05	-7.23305	2.62e-31	-0.528403	0.502644	-5.02081	1.22e-08	glycoprotein_96-92
LBRM2904_19.0710	-3.64831	1.67e-07	-8.84793	1.31e-39	-1.41711	0.101306	-6.61673	6.02e-12	glycosomal_malate_dehydrogenase
LBRM2904_24.0190	-4.17979	1.44e-10	-9.86423	6.82e-51	-1.3067	0.094249	-6.99114	1.96e-14	glycosomal_membrane_like_protein
LBRM2904_28.2430	-3.0712	1.38e-05	-8.95342	6.1e-37	-1.00224	0.257998	-6.88446	8.1e-12	glycosomal_membrane_protein
LBRM2904_28.2420	-2.24405	0.00028569	-7.84639	3.75e-35	0.325646	0.685056	-5.27669	2.83e-09	glycosomal_membrane_protein-like_protein
LBRM2904_27.1760	-2.79523	0.000183233	-9.39305	2.5e-26	-0.65841	0.484913	-7.25623	5.1e-10	glycosomal_phosphoenolpyruvate_carboxykinase
LBRM2904_27.1770	-4.05345	8.93e-08	-9.50299	9.36e-39	-1.71148	0.0693637	-7.16103	6.68e-12	glycosomal_phosphoenolpyruvate_carboxykinase
LBRM2904_31.0560	-2.93461	1.24e-05	-8.6652	1.19e-38	-1.7692	0.0427203	-7.49979	9.36e-15	glycosomal_transporter_(GAT1)
LBRM2904_33.2230	-3.50562	7.93e-07	-9.22548	2.52e-39	-2.66228	0.00369137	-8.38214	1.91e-16	glycosomal_transporter_(GAT2)
LBRM2904_27.0460	-2.95254	0.000127842	-8.40362	2.59e-27	-1.25918	0.199303	-6.71026	1.04e-09	glycosomal_transporter_(GAT3)
LBRM2904_25.2330	-3.32447	1.64e-07	-9.0631	1.29e-43	-0.581076	0.451618	-6.31971	3.23e-12	glycosome_import_protein
LBRM2904_35.5660	-3.21922	1.03e-05	-8.8354	6.5e-34	-1.68611	0.0716201	-7.3023	2.5e-12	glycosyl_hydrolase
LBRM2904_09.1530	-3.38899	6.91e-08	-8.70038	3.42e-44	-1.39182	0.0739896	-6.7032	4.01e-14	Glycosyl_hydrolase_family_47
LBRM2904_20.2570	-3.01498	2.08e-05	-8.44911	2.99e-33	-1.37992	0.127211	-6.81405	1.4e-11	Glycosyl_hydrolase_family_65_central_catalytic_domain/Glycosyl_hydrolase_family_65
LBRM2904_33.2670	-3.11909	4.16e-06	-8.50247	6.79e-37	-0.787696	0.350772	-6.17108	9.52e-11	glycosyl_hydrolase-like_protein
LBRM2904_35.4470	-2.54979	0.000981641	-7.68456	2.1e-23	-1.05615	0.282731	-6.19093	1.56e-08	glycosyl_hydrolase-like_protein
LBRM2904_07.0980	-2.86902	0.000135923	-8.00199	1.2e-26	-1.24699	0.193469	-6.37996	2.11e-09	glycosyl_transferase
LBRM2904_01.0090	-3.91659	7.46e-10	-8.69709	7.62e-44	-2.18567	0.00574953	-6.96617	4.15e-15	Glycosyl_transferase_family_11
LBRM2904_35.3750	-3.79929	4.9e-09	-9.46096	4.66e-49	-1.36205	0.0851539	-7.02372	1.08e-14	glycosyl_transferase-like_protein
LBRM2904_02.0220	-3.0824	3.84e-06	-8.37863	3.82e-37	-1.3095	0.120822	-6.60573	2.62e-12	Glycosyltransferase_(GlcNAc)
LBRM2904_17.1300	-3.5757	2.66e-07	-8.74539	5.29e-38	-1.58537	0.0689451	-6.75505	3.11e-12	Glycosyltransferase_(GlcNAc)
LBRM2904_30.0560	-3.23284	1.1e-06	-8.0312	1.39e-34	-0.593678	0.468108	-5.39204	4.85e-09	glycosyltransferase_family_28_protein
LBRM2904_13.1070	-2.91585	1.63e-05	-7.71636	1.01e-30	-1.63069	0.0621729	-6.43119	2.15e-11	glycosyltransferase_family-like_protein
LBRM2904_35.4200	-3.69704	1.42e-07	-9.52172	4.17e-44	-2.50634	0.00543807	-8.33102	5.15e-17	glycyl_tRNA_synthetase
LBRM2904_12.0250	-3.82835	1.3e-09	-8.7097	4.04e-46	-0.791714	0.289329	-5.67306	3.4e-11	glyoxalase_II
LBRM2904_22.0100	-3.6179	1.26e-07	-9.54082	2.65e-46	-2.08301	0.0169495	-8.00593	1.24e-16	GMP_synthase_[glutamine-hydrolysing]
LBRM2904_27.1980	-4.14147	2.44e-09	-9.44518	3.94e-44	-1.57027	0.0642297	-6.87398	6.39e-13	GMP-PDE
LBRM2904_07.0100	-3.02349	1.41e-05	-8.6273	4.18e-35	-1.83764	0.0424277	-7.44144	1.33e-13	Golgi/lysosome_glycoprotein_1
LBRM2904_33.2780	-2.98427	1.71e-05	-8.53033	7.54e-35	-0.581774	0.502981	-6.12783	4.39e-10	Golgi_reassembly_stacking_protein_(GRASP_homologue)
LBRM2904_35.4410	-2.85921	2.61e-06	-7.78073	1.17e-36	0.231163	0.769305	-4.69036	4.1e-08	Golgi_SNAP_receptor_complex_member_1
LBRM2904_32.3390	-3.08905	2.89e-06	-8.12791	8.17e-36	-0.800386	0.328786	-5.83925	2.64e-10	Golgi_transport_complex_subunit_5
LBRM2904_03.0910	-2.92379	2.27e-06	-8.14802	1.28e-37	-1.19884	0.12364	-6.42307	7.04e-13	Got1/Sft2-like_family
LBRM2904_05.0850	-3.24232	1.01e-07	-8.49641	3.47e-44	0.278149	0.715063	-4.97595	3.47e-09	Got1/Sft2-like_family
LBRM2904_18.1720	-3.12625	1.03e-06	-8.10951	6.1e-36	-0.360435	0.654138	-5.3437	2.96e-09	Got1/Sft2-like_family
LBRM2904_25.0060	-2.51157	0.000142353	-7.44004	4.44e-29	-0.103021	0.909243	-5.03149	7.51e-08	Got1/Sft2-like_family
[truncated: 6,296 more rows]

## Sheet: SuppTable1_b _Coverage
Stage	Condition	Mean Coverage Trancriptome x
Promastigotes	Log	32.7551
Promastigotes	Sta	27.2239
Promastigotes	Log_PAT	19.0522
Amastigotes	Log	65.2913
Amastigotes	Sta	45.4146
Amastigotes	Log_PAT	19.0377
