# Supplementary material for: Transcriptional Shift and Metabolic Adaptations during Leishmania Quiescence Using Stationary Phase and Drug Pressure as Models
Source: Microorganisms. 2022 Jan 3;10(1):97. doi: 10.3390/microorganisms10010097 (PMC8781126; doi:10.3390/microorganisms10010097)
Supplement: Supplementary file 1 [file microorganisms-10-00097-s001.zip › Supplementary_table_S2_Transcriptome composition TPM normalized.xlsx]

## Sheet: Table S2a_rel_expression_TPM_
	ID	log2FoldChange.ProSta	padj.ProSta	log2FoldChange.ProLogPAT	padj.ProLogPAT	log2FoldChange.AmaSta	padj.AmaSta	log2FoldChange.AmaLogPAT	padj.AmaLogPAT	Lmj_ortho	product
3032	LBRM2904_20.3670	0.764541	0.0283912	0.316998	0.395646	0.476174	0.176432	0.028631	0.986645	LMJF_34_3280	Zn-finger_in_ubiquitin-hydrolases_and_other_protein
4602	LBRM2904_26.2320	0.614697	0.121303	0.0011684	0.999899	-0.171271	0.712697	-0.7848	0.158598	LMJF_26_2370	Zn-finger_in_Ran_binding_protein_and_others/SPRY_domain/HECT-domain_(ubiquitin-transferase)
2386	LBRM2904_18.0520	0.358829	0.428993	-0.59091	0.139247	0.42382	0.314853	-0.525919	0.397459	LMJF_18_0600	Zn-finger_in_Ran_binding_protein_and_others/FYVE_zinc_finger_containing_protein
1245	LBRM2904_10.1680	-0.0467451	0.917535	-0.755591	0.00175625	-0.679312	0.00556735	-1.38816	4.44127e-05	LMJF_10_1195	Zn-finger_in_Ran_binding_protein_and_others
6993	LBRM2904_33.3680	0.106435	0.647853	-0.0152254	0.983362	0.815619	2.04487e-06	0.693959	0.00691763	-	Zn-finger_in_Ran_binding_protein_and_others
7666	LBRM2904_35.1430	0.420509	0.122096	-0.474684	0.0621159	1.06846	6.7258e-06	0.173267	0.704171	LMJF_36_1420	Zn-finger_in_Ran_binding_protein_and_others
5400	LBRM2904_29.1770	0.02052	0.987605	-0.702073	0.00485884	0.14444	0.643759	-0.578153	0.133239	LMJF_29_1630	Zn-finger_domain_protein
6196	LBRM2904_31.3030	0.124627	0.847175	-0.580976	0.198478	0.87041	0.0442101	0.164807	0.84776	-	ZIP_Zinc_transporter
2329	LBRM2904_17.1680	0.85944	0.00028897	-0.222421	0.399897	-0.0604352	0.862115	-1.1423	0.000446898	LMJF_17_1410	zinc-finger_protein_ZPR1
5748	LBRM2904_30.2300	1.03801	1.03009e-07	0.075154	0.78107	0.640968	0.000911306	-0.321883	0.309735	LMJF_30_2250	zinc-finger_protein
5757	LBRM2904_30.2390	0.233282	0.311166	-0.299287	0.158024	0.460532	0.0229883	-0.0720368	0.860943	LMJF_30_2340	zinc-finger_protein
5759	LBRM2904_30.2410	-0.283913	0.473366	-0.762392	0.0200399	0.617758	0.0675708	0.139279	0.830744	LMJF_30_2360	zinc-finger_protein
6543	LBRM2904_32.3250	-0.20702	0.534428	-0.996743	0.000133543	-0.0496418	0.910028	-0.839365	0.0340255	LMJF_32_3070	Zinc-finger_of_the_MIZ_type_in_Nse_subunit/MIZ/SP-RING_zinc_finger_containing_protein
2411	LBRM2904_18.0770	0.359284	0.0547258	0.328737	0.0667478	0.666676	7.59097e-05	0.636129	0.0111695	LMJF_18_0760	Zinc-finger_of_C2H2_type/Zinc-finger_double-stranded_RNA-binding
98	LBRM2904_02.0120	0.667436	0.000789188	0.406057	0.0394292	0.656449	0.000531139	0.395071	0.19027	LMJF_02_0130	Zinc-finger_of_C2H2_type
186	LBRM2904_03.0190	0.259329	0.14652	-0.582572	0.000190825	0.122375	0.522115	-0.719525	0.00156404	LMJF_03_0180	zinc-finger_of_acetyl-transferase_ESCO
2340	LBRM2904_18.0060	0.668791	0.0536344	-0.035609	0.966752	0.742766	0.0231392	0.0383664	0.973681	LMJF_18_0070	zinc-finger_of_a_C2HC-type/Double_zinc_ribbon
489	LBRM2904_05.0880	0.420239	0.0934981	-0.161882	0.556973	1.04677	1.95497e-06	0.464652	0.194525	LMJF_05_0850	zinc-finger_of_a_C2HC-type
5254	LBRM2904_29.0310	0.624504	0.120552	0.0903978	0.874236	0.638969	0.0952788	0.104863	0.896764	LMJF_29_0290	zinc-finger_of_a_C2HC-type
6586	LBRM2904_32.3680	-0.0400184	0.973155	-0.369527	0.393416	-0.160279	0.749018	-0.489788	0.442455	LMJF_32_3450	zinc-finger_of_a_C2HC-type
7573	LBRM2904_35.0480	0.542266	0.10888	0.256021	0.474856	1.01874	0.000760853	0.732492	0.118766	LMJF_36_0490	zinc-finger_of_a_C2HC-type
4105	LBRM2904_24.2440	0.265636	0.424563	-0.0219042	0.987072	0.189885	0.570193	-0.097656	0.865416	LMJF_24_2270	zinc-finger_multi-pass_transmembrane_protein
5822	LBRM2904_30.3040	0.422357	0.130479	0.186354	0.535192	1.56612	4.99382e-11	1.33012	0.000156338	LMJF_30_2960	Zinc-finger_domain_containing_protein
5875	LBRM2904_30.3580	0.33522	0.20081	-0.340884	0.169929	0.488893	0.041109	-0.187211	0.657315	LMJF_30_3460	zinc-binding_protein_(Yippee)
3290	LBRM2904_20.6300	0.43374	0.0931601	0.327317	0.19812	0.604881	0.011052	0.498458	0.175281	LMJF_20_1480	zinc-binding_phosphatase
1179	LBRM2904_10.1020	0.621101	0.00417403	0.360266	0.0976355	-0.45997	0.0306053	-0.720805	0.0172019	LMJF_10_0570	zinc-binding_dehydrogenase-like_protein
5096	LBRM2904_28.2030	0.000518511	0.999825	0.000339726	0.999899	4.0304	0.0918444	4.03022	0.272761	LMJF_28_1930	Zinc_transporter_3
5097	LBRM2904_28.2040	0.00049322	0.999825	0.00031427	0.999899	0.000611501	0.999779	0.000432551	0.999891	LMJF_28_1930	Zinc_transporter_3
7094	LBRM2904_34.0940	0.41772	0.0308652	-0.302531	0.11315	0.389076	0.0367474	-0.331174	0.249752	LMJF_35_1030	zinc_finger_protein_family_member
7463	LBRM2904_34.4630	0.952044	0.0801317	0.553242	0.319804	0.107197	0.890742	-0.291606	0.759897	LMJF_35_4950	zinc_finger_protein_family_member
7598	LBRM2904_35.0730	2.66474	0.00607685	2.19651	0.0190175	-0.169577	0.910933	-0.63781	0.711678	LMJF_36_0730	zinc_finger_protein_family_member
7599	LBRM2904_35.0740	2.14078	0.00617895	1.78236	0.0179272	-0.609651	0.488333	-0.968069	0.438891	LMJF_36_0740	zinc_finger_protein_family_member
7610	LBRM2904_35.0850	1.77298	0.00280856	1.43643	0.0120712	-0.423256	0.535214	-0.759806	0.424444	LMJF_36_0840	zinc_finger_protein_family_member
6397	LBRM2904_32.1790	-0.0534064	0.95609	-1.20097	0.00249937	-0.783008	0.0608659	-1.93057	0.000656996	LMJF_32_1740	zinc_finger_protein_2
568	LBRM2904_06.0390	0.577443	0.0104634	0.0375983	0.923365	0.873328	2.5736e-05	0.333483	0.339655	LMJF_06_0380	Zinc_finger_C-x8-C-x5-C-x3-H_type_(and_similar)
5741	LBRM2904_30.2230	1.69159	0.00644762	1.71583	0.00350314	-0.414553	0.562089	-0.39031	0.725671	LMJF_30_2200	Zinc_finger_C-x8-C-x5-C-x3-H_type_(and_similar)
7095	LBRM2904_34.0950	2.00336	0.0119129	1.34405	0.0886522	0.265925	0.795713	-0.393394	0.788744	LMJF_35_1040	Zinc_finger_C-x8-C-x5-C-x3-H_type_(and_similar)
5883	LBRM2904_30.3660	0.218559	0.677204	-0.832685	0.0404755	0.637748	0.130451	-0.413496	0.549444	LMJF_30_3570	Zinc_finger_CCCH_domain-containing_protein
1854	LBRM2904_15.0170	0.444734	0.517497	-0.497637	0.438064	-1.30701	0.0208659	-2.24938	0.00472829	LMJF_15_0140	zinc_finger_(CCCH_type)_protein
1855	LBRM2904_15.0180	0.646536	0.175426	-0.663403	0.142174	0.587159	0.203641	-0.722779	0.29072	LMJF_15_0160	zinc_finger_(CCCH_type)_protein
343	LBRM2904_04.0790	0.854472	0.000558077	0.674169	0.00487845	1.52296	2.26064e-11	1.34266	6.12484e-05	LMJF_04_0640	Zinc_finger
709	LBRM2904_07.0400	0.45322	0.362153	0.482137	0.303911	-0.285587	0.577728	-0.256671	0.750623	LMJF_07_0370	Zinc_finger
1049	LBRM2904_09.1360	0.5534	0.0149868	0.207259	0.398353	1.28262	3.21866e-10	0.936476	0.00220905	LMJF_09_1210	Zinc_finger
1125	LBRM2904_10.0450	0.526444	0.0853008	-0.31836	0.305572	0.968154	0.000431875	0.12335	0.82603	LMJF_10_0430	Zinc_finger
1126	LBRM2904_10.0460	0.60625	0.00147144	0.507207	0.00558722	1.43957	7.05256e-17	1.34053	8.39822e-08	LMJF_10_0440	Zinc_finger
1240	LBRM2904_10.1630	0.0521591	0.905836	-0.623046	0.0126988	0.397821	0.1326	-0.277384	0.516869	LMJF_10_1140	Zinc_finger
1486	LBRM2904_12.0870	0.421685	0.00926305	-0.147332	0.40313	0.294995	0.0663537	-0.274022	0.265351	LMJF_12_1240	Zinc_finger
2214	LBRM2904_17.0490	-0.284382	0.382868	-0.558206	0.048004	0.48059	0.0966427	0.206766	0.681602	LMJF_17_0290	Zinc_finger
2460	LBRM2904_18.1270	0.534535	0.331856	-0.144624	0.834856	-0.223469	0.715031	-0.902629	0.225485	LMJF_18_1150	Zinc_finger
2500	LBRM2904_18.1670	0.853918	0.00242853	0.180331	0.583707	1.20722	3.59368e-06	0.533635	0.209673	LMJF_18_1570	Zinc_finger
3626	LBRM2904_22.0950	0.920914	0.0157598	0.464834	0.236212	0.0550312	0.93154	-0.401049	0.517317	LMJF_22_1100	Zinc_finger
3712	LBRM2904_23.0270	0.685125	0.0480141	0.177422	0.661541	0.0380341	0.954732	-0.469668	0.372221	LMJF_23_0280	Zinc_finger
3879	LBRM2904_24.0120	0.676861	0.00343007	-0.162145	0.541591	0.999523	2.87048e-06	0.160517	0.695922	LMJF_24_0080	Zinc_finger
4011	LBRM2904_24.1450	0.504576	0.206232	-0.525084	0.163792	0.104544	0.837059	-0.925115	0.0818753	LMJF_24_1380	Zinc_finger
4012	LBRM2904_24.1460	-0.134633	0.89924	-1.71586	0.00482937	-0.415685	0.575135	-1.99691	0.0261233	LMJF_24_1380	Zinc_finger
5032	LBRM2904_28.1390	0.314242	0.237551	-0.0859171	0.792353	0.153802	0.589204	-0.246358	0.54335	LMJF_28_1300	Zinc_finger
5648	LBRM2904_30.1290	0.658897	0.0490269	-0.302988	0.392221	0.258264	0.479549	-0.703621	0.142013	LMJF_30_1230	Zinc_finger
7726	LBRM2904_35.2030	0.496911	0.546087	-0.936717	0.187577	0.860618	0.234386	-0.57301	0.628828	LMJF_36_1930	Zinc_finger
7936	LBRM2904_35.4190	0.742734	0.205984	-0.251317	0.711129	0.767435	0.169467	-0.226616	0.827994	LMJF_36_3830	Zinc_finger
7959	LBRM2904_35.4420	0.329119	0.283031	-0.348471	0.229513	1.05626	4.55265e-05	0.378673	0.388148	LMJF_36_4030	zinc_carboxypeptidase
1178	LBRM2904_10.1010	0.613002	0.0212427	0.177529	0.556321	0.117203	0.718493	-0.31827	0.450439	LMJF_10_0560	zinc_binding_dehydrogenase-like_protein
3199	LBRM2904_20.5380	0.199145	0.307954	-0.266294	0.136667	0.476154	0.00476877	0.0107149	0.997221	LMJF_20_0470	zeta_tubulin
988	LBRM2904_09.0650	0.756458	0.0377004	-0.129643	0.782125	1.13159	0.000717608	0.245494	0.695947	LMJF_09_0650	Zeta_toxin/AAA_domain_containing_protein
2897	LBRM2904_20.2310	0.679299	0.0277405	-0.0386709	0.950546	1.6581	1.65986e-09	0.94013	0.0268582	LMJF_34_1990	Zeta_toxin
7484	LBRM2904_34.4840	0.00049322	0.999825	0.00031427	0.999899	0.000611501	0.999779	0.000432551	0.999891	LMJF_35_5160	Zeta_toxin
7502	LBRM2904_34.5020	0.00049322	0.999825	0.00031427	0.999899	0.000611501	0.999779	0.000432551	0.999891	LMJF_35_5160	Zeta_toxin
2269	LBRM2904_17.1070	-0.308017	0.382868	-1.22246	2.05797e-05	0.190402	0.601548	-0.724037	0.110236	LMJF_17_0735	ysine_decarboxylase-like_protein
6378	LBRM2904_32.1600	0.169035	0.719809	-0.360972	0.353184	0.159943	0.721458	-0.370064	0.535949	LMJF_32_1510	YqaJ-like_viral_recombinase_domain_containing_protein
7239	LBRM2904_34.2390	0.132657	0.670236	-0.32709	0.19856	0.0053832	0.999779	-0.454364	0.222063	LMJF_35_2510	Yos1-like
3992	LBRM2904_24.1260	0.978855	8.4995e-11	1.12911	4.23294e-15	1.02336	2.0638e-12	1.17361	2.04016e-08	LMJF_24_1200	YL1_nuclear_protein
1804	LBRM2904_14.1230	-0.34913	0.215206	-0.837458	0.000573119	0.809797	0.000949441	0.321469	0.440659	LMJF_14_1190	YjeF-related_protein_N-terminus/Carbohydrate_kinase
5534	LBRM2904_30.0150	0.30111	0.314101	-0.539444	0.0409418	0.984209	8.95436e-05	0.143656	0.77251	LMJF_30_0140	Yip1_domain_containing_protein
604	LBRM2904_06.0750	0.639996	0.00984407	0.358079	0.153792	0.554208	0.0208145	0.272291	0.498708	LMJF_06_0720	YEATS_family
6774	LBRM2904_33.1380	1.21763	7.2395e-10	0.480933	0.0180604	2.33365	4.04549e-36	1.59695	4.56116e-09	LMJF_33_1080	YEATS_family
3831	LBRM2904_23.1570	0.528471	0.00442413	0.520647	0.00312597	0.0864506	0.706611	0.0786263	0.824851	LMJF_23_1320	YceI-like_domain_containing_protein
8229	LBRM2904_35.7160	0.705199	0.0715896	-0.238289	0.586466	1.18517	0.000835647	0.241686	0.719759	LMJF_36_6570	y113g7b.23_protein-like_protein
2033	LBRM2904_16.0400	0.382231	0.171018	-0.761812	0.00194699	-0.203028	0.48983	-1.34707	0.000105079	LMJF_16_0390	XRN_5'-3'_exonuclease_N-terminus
4727	LBRM2904_27.0900	0.652409	0.000172872	0.185329	0.330067	0.714204	1.4019e-05	0.247123	0.374835	LMJF_27_0940	XRN_5'-3'_exonuclease_N-terminus
5560	LBRM2904_30.0410	0.569255	0.307229	0.0186875	0.999899	1.04392	0.0348884	0.493354	0.556628	LMJF_30_0400	X-Pro_dipeptidyl-peptidase_(S15_family)/Alpha/beta_hydrolase_family
5099	LBRM2904_28.2060	0.0520171	0.918928	-0.939032	0.000500298	0.0504721	0.910933	-0.940577	0.0195905	LMJF_28_1950	X-pro
5100	LBRM2904_28.2070	0.373623	0.402433	-0.428546	0.301092	-0.167898	0.731369	-0.970067	0.0854258	LMJF_28_1950	X-pro
3827	LBRM2904_23.1530	-0.586376	0.110695	-1.53358	1.62177e-06	-0.964029	0.00377718	-1.91123	3.65979e-05	LMJF_23_1270	XPG_N-terminal_domain/XPG_I-region
5394	LBRM2904_29.1710	0.434283	0.126436	-0.0733065	0.848777	0.476678	0.0759885	-0.0309108	0.973239	LMJF_29_1580	XPC-binding_domain/UBA/TS-N_domain_containing_protein
1638	LBRM2904_13.1430	0.582632	0.00261922	-0.0789361	0.752875	0.87645	9.04884e-07	0.214883	0.498893	LMJF_13_1280	XPA-interacting_protein
3405	LBRM2904_21.0970	-0.302117	0.35747	-0.978925	0.000331997	-0.0183371	0.98937	-0.695145	0.10139	LMJF_21_0850	xanthine_phosphoribosyltransferase
4505	LBRM2904_26.1350	0.287025	0.174428	-0.414618	0.0308956	0.768185	2.62055e-05	0.0665418	0.865416	LMJF_26_1400	WWE_domain/WD_domain
1449	LBRM2904_12.0500	0.997488	0.0295815	0.340199	0.500687	0.416924	0.396416	-0.240365	0.771513	LMJF_12_0510	WW_domain_containing_protein
2102	LBRM2904_16.1100	1.01464	0.00204647	0.748566	0.019308	-0.0101675	0.999779	-0.276238	0.625581	LMJF_16_1140	WW_domain_containing_protein
2304	LBRM2904_17.1420	0.526777	0.124995	-0.009526	0.999899	0.203986	0.589839	-0.332317	0.53603	LMJF_17_1140	WW_domain_containing_protein
5151	LBRM2904_28.2580	0.515821	0.11148	0.212996	0.546011	0.370429	0.252307	0.0676034	0.922648	LMJF_28_2390	WW_domain_containing_protein
5634	LBRM2904_30.1150	0.381938	0.457113	-0.422297	0.378019	0.510641	0.274276	-0.293594	0.708017	LMJF_30_1090	WW_domain_containing_protein
4649	LBRM2904_27.0120	-0.876993	0.00024659	-1.65444	3.467e-14	-0.275068	0.290104	-1.05252	0.00148966	LMJF_27_0130	WW_domain/Zinc_finger_C-x8-C-x5-C-x3-H_type_(and_similar)
6357	LBRM2904_32.1390	0.427745	0.00606755	0.404487	0.00636101	1.48567	5.42792e-27	1.46241	1.8748e-13	LMJF_32_1310	WLM_domain_containing_protein
2775	LBRM2904_20.1030	-3.78967	0.133827	-3.78985	0.114081	-2.43672	0.34458	-2.4369	0.541803	LMJF_34_0940	Wee1-like_protein_kinase
2827	LBRM2904_20.1610	0.26946	0.775255	-0.357534	0.67001	-0.303805	0.724315	-0.930799	0.393595	LMJF_34_0940	Wee1-like_protein_kinase
4884	LBRM2904_27.2470	0.130613	0.565723	-0.368191	0.0476361	-0.659324	0.000194894	-1.15813	3.26667e-06	LMJF_27_2480	WD-repeat_protein
1092	LBRM2904_10.0110	0.145394	0.536882	-0.139355	0.538768	0.0839512	0.73596	-0.200798	0.541782	LMJF_10_0110	WD-repeat_containing_protein
3248	LBRM2904_20.5870	0.795697	0.01113	0.247272	0.475845	0.258214	0.456636	-0.290211	0.578419	LMJF_20_1080	WD40_repeat-containing_protein
5562	LBRM2904_30.0430	0.556533	0.00122934	0.145807	0.448976	0.215661	0.236032	-0.195064	0.491412	LMJF_30_0410	WD-40_repeat_protein
3166	LBRM2904_20.5050	0.339154	0.336653	-0.1564	0.687341	0.692731	0.0248777	0.197177	0.729505	LMJF_20_0160	wd40_repeat_domain-containing_protein
4135	LBRM2904_25.0220	0.171968	0.67033	-0.621394	0.0480858	-0.0492996	0.925686	-0.842662	0.0656911	LMJF_25_0200	wd_repeat-containing_protein_19
3895	LBRM2904_24.0280	-0.809365	6.73441e-05	-1.43088	1.74765e-14	-0.134307	0.579354	-0.755825	0.00881433	LMJF_24_0240	WD_repeat_protein
5922	LBRM2904_31.0220	1.12099	7.52216e-07	0.0651969	0.847765	0.382033	0.110627	-0.673762	0.0451611	LMJF_31_0200	WD_repeat_protein
1484	LBRM2904_12.0850	0.42077	0.382292	0.0340592	0.984298	-0.177464	0.738969	-0.564174	0.400436	LMJF_12_1220	WD_repeat_and_HMG-box_DNA-binding_protein
158	LBRM2904_02.0740	0.456537	0.00391692	0.00994102	0.995094	-0.533291	0.000334985	-0.979887	2.58072e-06	LMJF_02_0620	WD_domain
534	LBRM2904_06.0040	0.564008	0.264028	-0.319737	0.545391	0.809082	0.0796636	-0.0746631	0.950058	LMJF_06_0030	WD_domain
634	LBRM2904_06.1050	0.134915	0.683542	-0.22616	0.432044	0.451517	0.0846072	0.0904416	0.860943	LMJF_06_0990	WD_domain
649	LBRM2904_06.1200	0.872329	9.01668e-06	1.01933	3.66155e-08	0.595873	0.00207383	0.742873	0.00832577	LMJF_06_1130	WD_domain
834	LBRM2904_08.0400	0.177319	0.77825	-0.591046	0.217799	0.133194	0.833372	-0.635171	0.382055	LMJF_08_0410	WD_domain
1197	LBRM2904_10.1200	0.0566588	0.911663	-0.712475	0.0121001	0.0913401	0.81816	-0.677794	0.116586	LMJF_10_0780	WD_domain
1740	LBRM2904_14.0590	0.479069	0.0482296	-0.633894	0.00464005	0.11624	0.685345	-0.996722	0.00183131	LMJF_14_0570	WD_domain
1831	LBRM2904_14.1500	0.054207	0.95752	-0.771902	0.0724424	-0.0804028	0.903738	-0.906512	0.157766	LMJF_14_1430	WD_domain
2151	LBRM2904_16.1600	-0.224076	0.528067	-1.26942	3.95985e-06	-1.21273	1.19927e-05	-2.25807	5.81709e-09	LMJF_16_1550	WD_domain
2547	LBRM2904_19.0360	0.590173	0.155689	-0.0617585	0.929315	0.452184	0.272428	-0.199748	0.782512	LMJF_19_0380	WD_domain
2613	LBRM2904_19.1040	0.0665114	0.910836	-1.11893	0.000492481	0.212557	0.597015	-0.972883	0.045809	LMJF_19_1010	WD_domain
2664	LBRM2904_19.1550	-0.145901	0.615881	-1.49675	1.92319e-12	-0.558668	0.0150359	-1.90951	4.26044e-10	LMJF_19_1550	WD_domain
2704	LBRM2904_20.0300	0.34262	0.145025	-0.599131	0.00429119	-0.339476	0.130079	-1.28123	1.10174e-05	LMJF_34_0300	WD_domain
2722	LBRM2904_20.0480	0.366591	0.0735797	-0.437719	0.0215944	0.503276	0.00775909	-0.301034	0.324197	LMJF_34_0470	WD_domain
2967	LBRM2904_20.3020	0.158445	0.47844	-0.115529	0.60608	0.0798856	0.73897	-0.194089	0.540602	LMJF_34_2680	WD_domain
3146	LBRM2904_20.4850	-0.0189825	0.984682	-0.982437	2.4458e-06	0.844977	6.49014e-05	-0.118477	0.779367	LMJF_34_4580	WD_domain
3152	LBRM2904_20.4910	0.306507	0.16235	-0.0869507	0.739427	0.513856	0.00928294	0.120398	0.747579	LMJF_20_0020	WD_domain
3318	LBRM2904_21.0080	0.256178	0.251629	-0.717159	0.000163305	-0.091514	0.718493	-1.06485	9.30731e-05	LMJF_21_0060	WD_domain
3456	LBRM2904_21.1520	0.579854	0.140517	-0.00353473	0.999899	0.599328	0.108469	0.0159395	0.999891	LMJF_21_1240	WD_domain
3635	LBRM2904_22.1040	0.995342	4.38329e-05	0.715133	0.00262363	0.622762	0.0100862	0.342553	0.385796	LMJF_22_1210	WD_domain
3639	LBRM2904_22.1080	-0.353833	0.362322	-0.892353	0.00675131	-0.0969765	0.839278	-0.635497	0.222387	LMJF_22_1250	WD_domain
3756	LBRM2904_23.0820	1.17616	1.21985e-08	0.490536	0.0201804	0.518446	0.0141089	-0.167175	0.659023	LMJF_23_0620	WD_domain
3884	LBRM2904_24.0170	-0.255745	0.300588	-1.06344	1.75338e-07	-0.0618769	0.841597	-0.869568	0.0044993	-	WD_domain
4026	LBRM2904_24.1600	0.644149	0.0037868	0.0278329	0.952265	-0.0880709	0.75558	-0.704387	0.0241715	LMJF_24_1490	WD_domain
4066	LBRM2904_24.2050	0.142899	0.64416	-0.693708	0.00319485	0.5542	0.0218024	-0.282407	0.483688	LMJF_24_1900	WD_domain
4157	LBRM2904_25.0440	0.472028	0.121519	-0.527342	0.0646585	-0.100876	0.786235	-1.10025	0.00542442	LMJF_25_0430	WD_domain
4239	LBRM2904_25.1260	0.649293	0.00427557	-0.271841	0.253105	-0.0266972	0.952125	-0.947832	0.00220854	LMJF_25_1210	WD_domain
4283	LBRM2904_25.1700	0.195348	0.542055	-0.246939	0.401726	0.366547	0.18839	-0.0757404	0.894222	LMJF_25_1600	WD_domain
4306	LBRM2904_25.1930	0.316037	0.163312	0.315702	0.142693	0.591322	0.00342672	0.590987	0.0497824	LMJF_25_1850	WD_domain
4528	LBRM2904_26.1580	1.26183	0.00804606	0.369914	0.485819	0.668615	0.170188	-0.2233	0.801088	LMJF_26_1590	WD_domain
4600	LBRM2904_26.2300	0.209583	0.52108	-0.54611	0.0437406	-0.245134	0.420774	-1.00083	0.00870141	LMJF_26_2320	WD_domain
4757	LBRM2904_27.1200	-0.390212	0.167603	-1.75084	1.23097e-13	-0.694167	0.0060798	-2.05479	1.71426e-09	LMJF_27_1250	WD_domain
4792	LBRM2904_27.1550	0.294025	0.254573	-0.15229	0.578502	0.624483	0.00571176	0.178167	0.664709	LMJF_27_1630	WD_domain
4849	LBRM2904_27.2120	0.0779175	0.892968	-0.431245	0.246457	-0.00836302	0.999779	-0.517526	0.3534	LMJF_27_2170	WD_domain
5013	LBRM2904_28.1200	-0.162504	0.772304	-1.39712	0.000293151	-0.35639	0.437261	-1.59101	0.00504003	LMJF_28_1110	WD_domain
5235	LBRM2904_29.0120	0.24742	0.497006	-0.276793	0.415837	0.399383	0.215531	-0.124831	0.834227	LMJF_29_0100	WD_domain
5393	LBRM2904_29.1700	0.168652	0.584068	-0.134729	0.661281	1.19681	2.98971e-07	0.893424	0.0114707	LMJF_29_1575	WD_domain
5736	LBRM2904_30.2180	0.691553	0.00433023	0.338172	0.173529	0.955899	2.10597e-05	0.602518	0.0850959	LMJF_30_2150	WD_domain
5869	LBRM2904_30.3520	1.41719	0.000467221	0.594979	0.156973	1.67511	1.09262e-05	0.852903	0.163886	LMJF_30_3410	WD_domain
5921	LBRM2904_31.0210	1.27376	7.66063e-05	1.01548	0.0011024	0.553493	0.0967671	0.295218	0.598515	-	WD_domain
6280	LBRM2904_32.0620	0.167029	0.429787	-0.282672	0.128217	0.276178	0.13984	-0.173523	0.57245	LMJF_32_0610	WD_domain
6645	LBRM2904_33.0060	0.418683	0.082078	0.239042	0.333424	0.672321	0.00213908	0.49268	0.148249	LMJF_33_0060	WD_domain
6668	LBRM2904_33.0290	-0.564359	0.00512568	-1.28724	1.0193e-12	-0.249091	0.238151	-0.971976	0.000329441	LMJF_33_0280	WD_domain
6681	LBRM2904_33.0450	-0.21523	0.613445	-1.14832	0.000412788	0.494082	0.167012	-0.43901	0.430507	LMJF_33_0370	WD_domain
6719	LBRM2904_33.0830	0.0570326	0.823967	-0.232337	0.206459	-0.0476645	0.848552	-0.337034	0.207141	LMJF_33_0730	WD_domain
6762	LBRM2904_33.1260	1.02685	0.0709743	0.708967	0.210313	0.469756	0.438952	0.151873	0.895598	LMJF_33_0950	WD_domain
6789	LBRM2904_33.1530	0.147857	0.65422	-0.291543	0.296426	0.48362	0.0657577	0.044219	0.947273	LMJF_33_1230	WD_domain
6790	LBRM2904_33.1540	0.451589	0.0973977	-0.0202837	0.985438	0.203826	0.486608	-0.268046	0.532341	LMJF_33_1240	WD_domain
6811	LBRM2904_33.1760	0.275482	0.113682	-0.655905	1.66256e-05	0.800581	1.12766e-07	-0.130807	0.646776	LMJF_33_1410	WD_domain
6890	LBRM2904_33.2550	0.487459	0.275052	-0.158815	0.764689	0.9331	0.0182234	0.286826	0.688811	LMJF_33_2150	WD_domain
7048	LBRM2904_34.0480	0.744743	0.0580392	0.308436	0.465772	0.827977	0.0255046	0.39167	0.532341	LMJF_35_0570	WD_domain
7315	LBRM2904_34.3150	-0.532071	0.0304908	-1.09374	6.71508e-07	-0.425943	0.0772353	-0.987613	0.0026143	LMJF_35_3300	WD_domain
7365	LBRM2904_34.3650	0.0387253	0.947214	-1.19217	2.65642e-06	0.302314	0.306512	-0.928576	0.0159021	LMJF_35_3880	WD_domain
7512	LBRM2904_34.5120	0.137605	0.735005	-0.46275	0.140331	1.17357	4.38652e-05	0.573212	0.218417	LMJF_35_5270	WD_domain
7742	LBRM2904_35.2190	-0.12523	0.458893	-0.799227	1.12113e-09	-0.089554	0.598611	-0.763552	7.93325e-05	LMJF_36_2035	WD_domain
7917	LBRM2904_35.4000	0.940871	7.76109e-06	-0.0998588	0.715569	1.0521	1.39067e-07	0.0113739	0.999891	LMJF_36_3650	WD_domain
7976	LBRM2904_35.4590	0.864913	0.00260946	0.208703	0.524352	0.270284	0.391388	-0.385925	0.39669	LMJF_36_4210	WD_domain
7979	LBRM2904_35.4620	0.612447	0.000420976	0.539971	0.00116292	0.914111	1.39186e-08	0.841635	0.000398043	LMJF_36_4240	WD_domain
8028	LBRM2904_35.5110	0.86817	0.00193301	0.0516916	0.912283	0.586969	0.0338039	-0.22951	0.635105	LMJF_36_4710	WD_domain
8042	LBRM2904_35.5250	0.956576	1.07603e-10	0.821075	1.07989e-08	0.863589	2.05685e-09	0.728088	0.000666907	LMJF_36_4820	WD_domain
4001	LBRM2904_24.1350	0.868697	0.000355901	0.428613	0.0832178	0.626233	0.00864273	0.186149	0.666381	LMJF_24_1290	WASH_complex_subunit_7
519	LBRM2904_05.1190	0.00871698	0.999825	-1.06919	8.27596e-08	-0.163651	0.511613	-1.24156	1.8822e-05	LMJF_05_1140	V-type_proton_ATPase_subunit_D
5892	LBRM2904_30.3750	0.193032	0.279902	-0.719349	1.37556e-06	0.331535	0.0382701	-0.580847	0.00984156	LMJF_30_3660	V-type_ATPase
479	LBRM2904_05.0780	0.363914	0.110651	-0.138243	0.583055	1.23337	3.45808e-10	0.731216	0.0152126	LMJF_05_0740	Vta1_like
7799	LBRM2904_35.2820	0.128538	0.759476	-0.686832	0.0238357	-0.00795246	0.999779	-0.823322	0.0666408	LMJF_36_2620	VRR-NUC_domain_containing_protein
8184	LBRM2904_35.6670	-0.231579	0.407247	-0.629424	0.00699825	0.435337	0.0751619	0.0374922	0.95421	LMJF_36_6210	Vps54-like_protein
2591	LBRM2904_19.0820	0.606896	0.00213032	0.161165	0.466258	1.19267	3.2526e-11	0.746942	0.00624601	LMJF_19_0810	vps53-like_domain_protein
2965	LBRM2904_20.3000	0.0995611	0.886802	-0.939218	0.0274682	0.38788	0.422078	-0.6509	0.341015	LMJF_34_2660	Vps52_/_Sac2_family
4404	LBRM2904_26.0340	0.576315	0.0269959	0.0415859	0.926627	0.866241	0.000298105	0.331512	0.414497	LMJF_26_0350	Vps52_/_Sac2_family
3346	LBRM2904_21.0360	0.513619	0.0255984	0.166385	0.514779	0.542277	0.0129438	0.195044	0.611872	LMJF_21_0330	Vps51/Vps67/Protein_of_unknown_function_N-terminal_domain_(DUF2450)/Dor1-like_family/Exocyst_complex_component_Sec5
6320	LBRM2904_32.1020	0.73364	0.0199808	-0.141623	0.716216	0.307164	0.361549	-0.568099	0.225307	LMJF_32_0985	Vps23_core_domain_containing_protein
1708	LBRM2904_14.0260	-0.594921	0.0962839	-1.26819	5.98325e-05	-0.2564	0.508121	-0.929673	0.0558273	-	von_Willebrand_factor_type_A_domain_containing_protein
127	LBRM2904_02.0420	-1.1665	0.00141476	-1.91069	1.02661e-08	-0.623286	0.0923197	-1.36747	0.00701131	LMJF_02_0460	voltage-dependent_anion-selective_channel
4852	LBRM2904_27.2150	-0.430522	0.136237	-0.493599	0.0669858	-0.78445	0.00239168	-0.847527	0.026344	LMJF_27_2190	Vitamin_K_epoxide_reductase_family
6415	LBRM2904_32.1970	1.17879	0.00434276	0.0959993	0.878173	1.47763	0.000130662	0.394834	0.567994	LMJF_32_1920	Vitamin_B6_photo-protection_and_homoeostasis
5448	LBRM2904_29.2270	0.236498	0.459368	-0.791065	0.00230903	0.300185	0.30608	-0.727379	0.0637235	LMJF_29_2120	VIT_family
427	LBRM2904_05.0260	-0.212672	0.596063	-1.01351	0.00110909	0.350233	0.323838	-0.450602	0.386224	LMJF_05_0240	viscerotropic_leishmaniasis_antigen
2256	LBRM2904_17.0940	-0.187228	0.661714	-0.92831	0.00410564	-0.0367395	0.957984	-0.777821	0.117909	LMJF_17_0640	VID27_cytoplasmic_protein
8072	LBRM2904_35.5550	0.530855	0.175316	-0.398129	0.30407	0.719529	0.0462349	-0.209454	0.753569	LMJF_36_5140	VHS_domain_containing_protein
3225	LBRM2904_20.5640	0.487128	0.0190576	-0.1596	0.486802	0.614165	0.00154068	-0.0325623	0.951384	LMJF_20_0810	vesicular-fusion_protein_nsf
4740	LBRM2904_27.1030	-0.0244584	0.987224	-0.702661	0.0183125	0.0666801	0.883601	-0.611522	0.184295	LMJF_27_1070	vesicular-fusion_ATPase-like_protein
4738	LBRM2904_27.1010	0.208948	0.585091	-0.656949	0.0335284	-0.239227	0.505425	-1.10512	0.0118286	LMJF_27_1050	vesicular_transport_protein_(CDC48_homologue)
6863	LBRM2904_33.2280	0.109128	0.838876	-0.887808	0.0122812	0.614861	0.0982376	-0.382075	0.530973	LMJF_33_1900	vesicular_protein_trafficking_mediator
2548	LBRM2904_19.0370	0.0306676	0.968396	-0.870077	0.00111859	0.236716	0.454897	-0.664029	0.108256	LMJF_19_0400	Vesicle-trafficking_protein_SEC22
3460	LBRM2904_21.1560	-0.0650846	0.831652	-0.870712	7.11626e-06	0.510487	0.0122331	-0.295141	0.371266	LMJF_21_1290	vesicle-associated_membrane_protein
4872	LBRM2904_27.2350	1.22097	2.25746e-13	0.757782	4.60709e-06	1.2941	1.25088e-15	0.830913	0.000626975	LMJF_27_2350	vesicle-associated_membrane_protein
5417	LBRM2904_29.1940	0.661531	0.000782524	-0.103388	0.669435	0.897119	9.7389e-07	0.132201	0.709612	LMJF_29_1810	Vesicle_coat_protein_involved_in_Golgi_to_plasma_membrane_transport
4682	LBRM2904_27.0450	0.0911416	0.834673	-0.659359	0.0236568	-0.0591847	0.895891	-0.809685	0.0589227	LMJF_27_0460	Vasohibin
5840	LBRM2904_30.3220	-0.372878	0.316449	-1.83742	1.30244e-09	-1.68382	3.71312e-08	-3.14836	2.05865e-13	LMJF_30_3130	valyl-tRNA_synthetase
736	LBRM2904_07.0670	0.443814	0.405635	-0.146395	0.81903	0.720261	0.128979	0.130052	0.89512	LMJF_07_0630	vacuolar-type_Ca2+-ATPase
738	LBRM2904_07.0690	0.118876	0.82674	-0.530079	0.166882	-0.356835	0.383099	-1.00579	0.0602219	LMJF_07_0650	vacuolar-type_Ca2+-ATPase
2245	LBRM2904_17.0800	0.357785	0.507429	-0.267676	0.62012	-1.59265	0.000201664	-2.21811	0.000309746	LMJF_07_0630	vacuolar-type_Ca2+-ATPase
3699	LBRM2904_23.0140	-0.562587	0.283188	-1.90889	1.40002e-05	-0.457252	0.378377	-1.80356	0.00590417	LMJF_23_0130	vacuolar_type_h+_ATPase_subunit
5020	LBRM2904_28.1270	0.388213	0.160623	-0.572129	0.0225473	0.155512	0.60893	-0.80483	0.026799	LMJF_28_1160	vacuolar_type_h+_ATPase_subunit
6328	LBRM2904_32.1100	0.304336	0.00567996	-0.178787	0.105455	0.686213	4.65687e-12	0.20309	0.220233	LMJF_32_1050	vacuolar_sorting-like_protein
3359	LBRM2904_21.0490	0.242833	0.562544	-0.447289	0.217295	0.785287	0.0210343	0.0951653	0.897416	LMJF_21_0470	vacuolar_sorting-associated-like_protein
8023	LBRM2904_35.5060	0.910086	0.00732974	0.384804	0.28063	2.01606	4.43258e-11	1.49078	0.00112628	LMJF_36_4660	Vacuolar_sorting_protein_9_(VPS9)_domain_containing_protein
6312	LBRM2904_32.0940	0.538027	0.0320554	-0.0834149	0.801045	1.46236	4.85389e-11	0.840922	0.0137247	LMJF_32_0920	vacuolar_proton-ATPase-like_protein
3858	LBRM2904_23.1840	-0.199732	0.566892	-0.861534	0.00163279	0.361353	0.234108	-0.300449	0.530572	LMJF_23_1510	vacuolar_proton_translocating_ATPase_subunit_A
5155	LBRM2904_28.2620	-0.311761	0.414895	-1.53721	4.52429e-07	-0.613531	0.0649745	-1.83898	3.24099e-05	LMJF_28_2430	Vacuolar_proton_pump_subunit_B
7889	LBRM2904_35.3720	-0.143775	0.531541	-0.342865	0.0752023	0.883411	6.57808e-07	0.684321	0.0107596	LMJF_36_3420	vacuolar_protein_sorting-associated_protein-like_protein
8075	LBRM2904_35.5580	-0.366187	0.13378	-0.986737	2.90931e-06	0.944662	8.56196e-06	0.324113	0.367557	LMJF_36_5170	vacuolar_protein_sorting-associated_protein-like_protein
7761	LBRM2904_35.2380	0.543794	0.132734	-0.194116	0.630873	0.94114	0.00377935	0.20323	0.743345	LMJF_36_2230	vacuolar_protein_sorting-associated_protein_45-_like_protein
7570	LBRM2904_35.0450	-0.441332	0.188172	-1.69257	1.86755e-09	-0.459257	0.149749	-1.71049	3.51924e-05	LMJF_36_0460	vacuolar_protein_sorting-associated_protein_45
5484	LBRM2904_29.2630	0.272657	0.614772	-0.336815	0.497621	0.371465	0.451068	-0.238007	0.769951	LMJF_29_2500	vacuolar_protein_sorting-associated_protein_4
4341	LBRM2904_25.2280	0.266554	0.397692	-0.359151	0.209696	0.0802679	0.831952	-0.545437	0.187773	LMJF_25_2180	vacuolar_protein_sorting-associated_protein_33
2452	LBRM2904_18.1190	0.158026	0.592673	-0.61434	0.00838114	-0.114529	0.702697	-0.886895	0.00837132	LMJF_18_1070	Vacuolar_protein_sorting-associated_protein_16_homolog
2584	LBRM2904_19.0750	0.288289	0.216192	-0.111004	0.669959	0.592546	0.00382706	0.193253	0.594541	LMJF_19_0740	Vacuolar_protein_sorting_protein_36_Vps36/EAP30/Vps36_family
4309	LBRM2904_25.1960	-0.168173	0.576745	-0.872645	0.000179075	0.773072	0.00106642	0.0685995	0.897314	LMJF_25_1880	Vacuolar_protein_sorting_55
4657	LBRM2904_27.0200	-0.242271	0.301227	-1.16044	1.35982e-09	0.068784	0.805831	-0.849387	0.00335549	LMJF_27_0210	Vacuolar_iron_transporter_1
7060	LBRM2904_34.0600	-0.202906	0.422549	-0.911609	6.65588e-06	0.109181	0.683742	-0.599522	0.0559055	LMJF_35_0700	vacuolar_ATP_synthase_subunit_d
2390	LBRM2904_18.0560	0.241936	0.300588	-0.472078	0.021042	-0.380061	0.0720045	-1.09408	0.000103961	LMJF_18_0560	vacuolar_ATP_synthase_subunit_c
1450	LBRM2904_12.0510	0.115564	0.654645	-0.511125	0.00974536	-0.612092	0.00175261	-1.23878	5.16311e-06	LMJF_12_0520	vacuolar_ATP_synthase_subunit
3077	LBRM2904_20.4160	-0.480977	0.231829	-1.82335	5.70483e-08	-0.51344	0.17728	-1.85582	0.000174242	LMJF_34_3670	vacuolar_ATP_synthase_catalytic_subunit_A
3521	LBRM2904_21.2170	-0.765982	0.0265784	-2.11295	3.45106e-12	-1.26769	5.75013e-05	-2.61466	2.35312e-09	LMJF_21_1790	vacuolar_ATP_synthase
3522	LBRM2904_21.2180	-1.06192	0.000361246	-1.81864	2.57553e-11	-1.65967	1.77815e-09	-2.41638	6.64815e-10	LMJF_21_1790	vacuolar_ATP_synthase
5655	LBRM2904_30.1360	0.793071	5.45265e-05	0.635702	0.00081618	1.19397	7.35462e-11	1.0366	0.000123363	LMJF_30_1280	vacuolar_assembly_protein_vps41
1834	LBRM2904_14.1530	0.127506	0.592301	-0.615793	0.000832041	1.0809	1.37119e-09	0.337597	0.259076	LMJF_14_1450	Vacuolar_14_Fab1-binding_region/Vacuolar_protein_14_C-terminal_Fig4p_binding
5858	LBRM2904_30.3400	-0.185079	0.690247	-1.05237	0.00227804	-0.193422	0.65915	-1.06072	0.0398142	LMJF_30_3300	UV_excision_repair_RAD23-like_protein
6232	LBRM2904_32.0140	0.551173	0.0824714	-0.236649	0.487157	0.184744	0.60412	-0.603078	0.18448	LMJF_32_0150	Utp14_protein
233	LBRM2904_03.0660	1.41685	0.000128389	0.883287	0.0155948	0.530812	0.173583	-0.00274983	0.999891	LMJF_03_0680	Uroporphyrinogen-III_synthase_HemD
6138	LBRM2904_31.2430	0.344624	0.195489	-0.720204	0.00201612	0.0111589	0.999779	-1.05367	0.0016751	LMJF_31_2470	uridine_kinase-like_protein
2398	LBRM2904_18.0640	-1.048	0.00011261	-1.94682	4.48986e-15	-0.610776	0.024529	-1.5096	4.44127e-05	LMJF_18_0480	uracil-DNA-glycosylase
7692	LBRM2904_35.1690	-0.644644	0.177699	-1.93251	2.27591e-06	-1.28016	0.00251855	-2.56803	1.29604e-05	LMJF_36_1610	universal_minicircle_sequence_binding_protein
7693	LBRM2904_35.1700	-0.524079	0.206366	-1.34111	0.000171717	-1.0675	0.00349773	-1.88453	0.000248085	LMJF_36_1610	universal_minicircle_sequence_binding_protein
7696	LBRM2904_35.1730	0.89942	0.00406272	0.189852	0.605222	0.762283	0.0117993	0.052714	0.947167	LMJF_36_1640	universal_minicircle_sequence_binding_protein
6628	LBRM2904_32.4100	1.44029	0.00349405	0.760153	0.128871	0.233623	0.701044	-0.446513	0.593111	LMJF_32_3870	Unconventional_myosin
3044	LBRM2904_20.3790	0.779812	0.0022326	0.41047	0.112147	1.41624	1.22374e-09	1.0469	0.00274612	LMJF_34_3300	Uncharacterized_protein_family_UPF0054
8053	LBRM2904_35.5360	1.08273	3.40709e-21	1.01921	8.90993e-20	1.55933	6.9805e-45	1.49581	9.94497e-21	LMJF_36_4940	Uncharacterized_protein_family_UPF0029
2934	LBRM2904_20.2690	0.875073	0.0257009	-0.0336988	0.979246	0.810969	0.0316579	-0.0978033	0.90726	LMJF_34_2360	Uncharacterized_conserved_protein_H4_(DUF2046)
2754	LBRM2904_20.0820	1.20451	0.00020162	0.267283	0.46833	0.362875	0.305134	-0.574348	0.25396	LMJF_34_0700	Uncharacterized_conserved_protein_(DUF2039)
1563	LBRM2904_13.0680	0.0137722	0.991408	-0.880237	3.4685e-07	-0.215495	0.284093	-1.1095	8.95744e-06	LMJF_13_0550	Uncharacterized_ACR
5190	LBRM2904_28.2970	0.503881	0.00700659	-0.202994	0.303911	0.383396	0.0361234	-0.32348	0.252692	LMJF_28_2730	Uncharacterized_ACR
6583	LBRM2904_32.3650	0.271016	0.331394	-0.431054	0.0842865	-0.0680195	0.845334	-0.770089	0.0285413	LMJF_32_3430	Uncharacterised_protein_family_UPF0564
3813	LBRM2904_23.1390	0.162767	0.648519	-0.0912019	0.815195	-0.267115	0.393583	-0.521083	0.227444	LMJF_23_1180	Uncharacterised_protein_family_UPF0546/EamA-like_transporter_family
3579	LBRM2904_22.0480	0.0305624	0.953803	-0.366183	0.121246	0.67922	0.00223161	0.282475	0.454092	LMJF_22_0590	Uncharacterised_protein_family_UPF0066
5117	LBRM2904_28.2240	1.02558	0.000620413	0.204637	0.560125	0.735417	0.0123889	-0.0855307	0.894222	LMJF_28_2095	Uncharacterised_protein_family_(UPF0220)
5524	LBRM2904_30.0050	0.699809	0.00150515	0.129923	0.619935	1.14428	1.58298e-08	0.574395	0.0717367	LMJF_30_0040	Uncharacterised_protein_family_(UPF0220)
699	LBRM2904_07.0300	-0.371507	0.151132	-0.988507	9.68291e-06	-0.454543	0.0597544	-1.07154	0.00111187	LMJF_07_0290	Uncharacterised_protein_family_(UPF0172)
1010	LBRM2904_09.0890	-0.623393	0.013939	-1.61972	5.50989e-13	-0.885486	0.000157761	-1.88181	6.82988e-09	LMJF_09_0840	Uncharacterised_protein_family_(UPF0160)
34	LBRM2904_01.0340	-0.136052	0.65756	-1.54521	1.85239e-12	-0.189861	0.491983	-1.59902	6.03141e-07	LMJF_01_0335	Uncharacterised_protein_family_(UPF0041)
4391	LBRM2904_26.0210	0.45047	0.177382	-0.142403	0.715142	0.855181	0.00399254	0.262308	0.622151	LMJF_26_0220	Uncharacterised_conserved_protein_(DUF2305)/Alpha/beta_hydrolase_family
7427	LBRM2904_34.4270	0.696252	0.00338485	0.352353	0.146203	0.409269	0.0873101	0.0653701	0.897314	LMJF_35_4540	Uncharacterised_conserved_protein
1622	LBRM2904_13.1270	0.124485	0.619272	-0.575654	0.00292927	1.12989	1.13132e-09	0.429753	0.155623	LMJF_13_1130	Uncharacterised_ACR
2809	LBRM2904_20.1380	0.879982	0.00159495	0.677783	0.0119769	0.706407	0.00894767	0.504209	0.234933	LMJF_34_1155	Uncharacterised_ACR
7370	LBRM2904_34.3700	0.480216	0.0264671	-0.422528	0.0420981	0.227583	0.316822	-0.675162	0.0231431	LMJF_35_3930	unc-50_related_protein_homolog
3136	LBRM2904_20.4750	0.463945	0.204128	-0.183452	0.65031	0.0342403	0.962324	-0.613157	0.229663	LMJF_34_4260	Unc104-like_kinesin
6931	LBRM2904_33.2960	1.23801	0.0107349	0.454542	0.385425	0.308232	0.58157	-0.475236	0.553629	LMJF_33_2560	Unc104-like_kinesin
6932	LBRM2904_33.2970	0.801796	0.000772578	0.0420073	0.918844	0.394216	0.106034	-0.365572	0.330279	LMJF_33_2560	Unc104-like_kinesin
8	LBRM2904_01.0080	-0.651463	0.00895621	-1.2497	2.79729e-08	-0.0906405	0.775244	-0.688876	0.0506683	LMJF_01_0090	UMP-CMP_kinase
2306	LBRM2904_17.1440	0.931426	0.00365277	0.699857	0.0246989	-0.182799	0.630854	-0.414368	0.417492	LMJF_17_1160	UDP-sugar_pyrophosphorylase
7973	LBRM2904_35.4560	0.130068	0.685047	-0.480742	0.053362	0.35189	0.175964	-0.258921	0.535685	LMJF_36_4180	UDP-N-acetylglucosamine-dolichyl-phosphate_N-acetylglucosaminephosphotransferase
6926	LBRM2904_33.2910	0.769757	0.00110648	0.227371	0.379973	1.08486	6.99626e-07	0.542473	0.119549	LMJF_33_2520	UDP-N-acetylglucosamine_pyrophosphorylase
5445	LBRM2904_29.2240	0.0663213	0.861829	-0.702924	0.00343437	-0.277539	0.304866	-1.04678	0.00239068	LMJF_29_2110	UDP-glucose-Glycoprotein_Glucosyltransferase/Glycosyl_transferase_family_8
2435	LBRM2904_18.1010	0.471321	0.00281949	0.200642	0.222846	0.335173	0.0309249	0.064495	0.832712	LMJF_18_0990	UDP-glucose_pyrophosphorylase
1732	LBRM2904_14.0510	0.00975879	0.999825	-1.00133	0.0145857	-1.4356	0.000325111	-2.44669	1.37915e-05	LMJF_14_0470:pseudogenic_transcript	UDP-glucoronosyl_and_UDP-glucosyl_transferase
5439	LBRM2904_29.2180	0.410386	0.11356	0.0239975	0.97246	1.00754	9.09518e-06	0.621156	0.0791566	LMJF_29_2030	UDP-GlcNAc:PI_a1-6_GlcNAc-transferase
6842	LBRM2904_33.2070	0.563227	0.00426384	-0.148784	0.502842	0.365874	0.0623914	-0.346137	0.24735	LMJF_33_1670	UDP-GlcNAc:PI_a1-6_GlcNAc-transferase
6906	LBRM2904_33.2710	-0.117303	0.860603	-1.27753	0.00223863	-0.786598	0.0754091	-1.94682	0.00114904	LMJF_33_2300	udp-glc_4'-epimerase
2373	LBRM2904_18.0390	-0.187593	0.652173	-1.03962	0.000874049	-0.356964	0.316586	-1.20899	0.00851271	LMJF_18_0400	UDP-galactose_transporter
3618	LBRM2904_22.0870	0.258708	0.41953	-0.550954	0.0440383	0.260158	0.393905	-0.549504	0.187951	LMJF_22_1010	UDP-galactose_transporter
3908	LBRM2904_24.0410	0.698327	0.238441	-0.651603	0.251565	-0.0583438	0.95821	-1.40827	0.0709629	LMJF_24_0360	UDP-galactose_transporter
3915	LBRM2904_24.0480	0.278821	0.643097	-0.289387	0.608661	0.101211	0.888394	-0.466996	0.561467	LMJF_24_0360	UDP-galactose_transporter
2353	LBRM2904_18.0190	0.274022	0.396645	-0.170091	0.608661	0.262515	0.398205	-0.181597	0.720645	LMJF_18_0200	UDP-galactopyranose_mutase
5259	LBRM2904_29.0360	0.518555	0.00644762	-0.252178	0.19768	0.76925	1.15999e-05	-0.00148253	0.999891	LMJF_29_0340	UBX_domain-containing_protein
7182	LBRM2904_34.1820	-0.439833	0.107404	-0.734141	0.00283668	0.247052	0.382893	-0.0472564	0.940127	LMJF_35_1970	UBX_domain_containing_protein
5303	LBRM2904_29.0800	-0.642632	0.133901	-1.71328	3.81125e-06	-0.561533	0.176763	-1.63219	0.00305923	LMJF_29_0780	U-box_domain_protein
583	LBRM2904_06.0540	-0.160726	0.613435	-0.490026	0.0559269	0.415727	0.113545	0.0864269	0.867672	LMJF_06_0510	U-box_domain_containing_protein
1575	LBRM2904_13.0800	-0.13975	0.668554	-0.499381	0.0497527	-0.384635	0.145875	-0.744267	0.0423513	-	U-box_domain_containing_protein
698	LBRM2904_07.0290	0.747691	0.0841286	0.233465	0.635432	-0.0157814	0.999779	-0.530007	0.423038	LMJF_07_0280	ubiquitin-protein_ligase-like
5617	LBRM2904_30.0980	0.1707	0.586126	-0.81671	0.000792405	-0.174949	0.55896	-1.16236	0.000920701	LMJF_30_0910	ubiquitin-protein_ligase
7234	LBRM2904_34.2340	1.88961	8.05661e-05	1.15934	0.0144387	1.71107	0.000203345	0.980802	0.182502	LMJF_35_2450	ubiquitin-protein_ligase
8200	LBRM2904_35.6830	0.639324	0.180182	0.0127348	0.999899	-0.901925	0.0392468	-1.52851	0.0132549	LMJF_36_6340	ubiquitin-protein_ligase
1582	LBRM2904_13.0870	0.563349	0.0376799	-0.196444	0.510762	0.857081	0.000569694	0.0972875	0.850399	LMJF_13_0730	ubiquitin-like_protein
2911	LBRM2904_20.2460	-0.181532	0.720693	-1.22266	0.000814357	-0.744544	0.0537238	-1.78567	0.000675872	LMJF_34_2125	ubiquitin-like_protein
7580	LBRM2904_35.0550	0.357645	0.0110103	-0.192658	0.178389	0.239306	0.0878341	-0.310997	0.128895	LMJF_36_0540	ubiquitin-like_protein
671	LBRM2904_07.0020	1.33253	7.38819e-06	0.762733	0.00998807	-0.226458	0.520639	-0.796255	0.0729018	LMJF_07_0010	Ubiquitin-like_modifier-activating_enzyme_ATG7
242	LBRM2904_03.0750	0.456949	0.0304372	-0.266262	0.213913	-0.208257	0.351812	-0.931467	0.000865715	LMJF_03_0770	Ubiquitin-like_domain_containing_protein
6097	LBRM2904_31.2020	0.722462	0.0551191	2.343	6.79319e-13	0.066101	0.906874	1.68664	0.000597501	LMJF_31_1900	ubiquitin-fusion_protein
3357	LBRM2904_21.0470	-0.153144	0.575912	-1.06911	2.43307e-07	0.394726	0.0833434	-0.521242	0.116372	LMJF_21_0440	ubiquitin-conjugating_enzyme-like_protein
3581	LBRM2904_22.0500	0.3033	0.466757	-0.846743	0.0137113	0.614956	0.086307	-0.535088	0.336018	LMJF_22_0610	ubiquitin-conjugating_enzyme-like_protein
6317	LBRM2904_32.0990	0.585192	0.000689795	0.378578	0.0257793	1.74738	1.77049e-29	1.54077	6.43057e-12	LMJF_32_0960	ubiquitin-conjugating_enzyme_protein
123	LBRM2904_02.0380	0.387997	0.267096	-0.91296	0.00247678	-0.317616	0.357626	-1.61857	0.000144701	LMJF_02_0390	ubiquitin-conjugating_enzyme_E2
346	LBRM2904_04.0820	-0.214736	0.327393	-0.945091	1.32515e-07	-0.332936	0.0923197	-1.06329	4.75259e-05	LMJF_04_0680	ubiquitin-conjugating_enzyme_E2
498	LBRM2904_05.0970	0.394058	0.0792415	-0.0898302	0.743532	1.14639	4.88838e-09	0.662506	0.0286221	LMJF_05_0930	ubiquitin-conjugating_enzyme_E2
762	LBRM2904_07.0940	-0.459919	0.0149541	-0.678684	8.88935e-05	-0.025348	0.939213	-0.244113	0.409915	LMJF_07_0850	ubiquitin-conjugating_enzyme_E2
2772	LBRM2904_20.1000	0.428824	0.0647167	-0.279396	0.230083	1.07068	1.68397e-07	0.36246	0.292424	LMJF_34_0900	ubiquitin-conjugating_enzyme_E2
4048	LBRM2904_24.1860	0.121413	0.851208	-0.792591	0.0662035	1.15978	0.0054006	0.245777	0.757201	LMJF_24_1710	ubiquitin-conjugating_enzyme_E2
4091	LBRM2904_24.2300	-0.855734	0.00210726	-2.11504	1.82082e-17	-0.434092	0.126607	-1.6934	4.29763e-06	LMJF_24_2130	ubiquitin-conjugating_enzyme_E2
6290	LBRM2904_32.0720	0.766195	0.192829	0.0134894	0.999899	0.858431	0.121312	0.105725	0.934651	LMJF_32_0700	ubiquitin-conjugating_enzyme_E2
7121	LBRM2904_34.1210	-1.12545	0.000324222	-2.30703	4.58489e-16	-0.817483	0.00764515	-1.99906	1.82648e-06	LMJF_35_1300	ubiquitin-conjugating_enzyme_E2
1669	LBRM2904_13.1740	-0.705645	0.00634937	-1.91524	6.3749e-17	-0.657315	0.00797382	-1.86691	2.40763e-08	LMJF_13_1580	ubiquitin-conjugating_enzyme
4092	LBRM2904_24.2310	-0.210828	0.539734	-0.392127	0.187239	0.660954	0.0186715	0.479655	0.2787	LMJF_24_2140	Ubiquitin-conjugating_enzyme
812	LBRM2904_08.0180	-0.0243689	0.96346	-0.499222	0.0124129	-0.067525	0.805619	-0.542378	0.0687323	LMJF_08_0220	ubiquitin-activating_enzyme-like_protein
3750	LBRM2904_23.0760	0.100031	0.767113	-0.546366	0.024303	0.359904	0.160664	-0.286493	0.480828	LMJF_23_0550	ubiquitin-activating_enzyme_E1
7290	LBRM2904_34.2900	-0.0145509	0.999825	-0.912063	0.0158163	-0.267969	0.553	-1.16548	0.0352624	LMJF_35_3060	ubiquitin-activating_enzyme_E1
4339	LBRM2904_25.2260	-0.117411	0.830344	-0.451511	0.252427	-0.276595	0.520052	-0.610694	0.292665	LMJF_25_2160	Ubiquitin-2_like_Rad60_SUMO-like/Ubiquitin_family
7903	LBRM2904_35.3860	5.43266	0.0125109	0.000294296	0.999899	0.000630453	0.999779	-5.43174	0.0842535	-	Ubiquitin-2_like_Rad60_SUMO-like/Telomere_stability_and_silencing/Ubiquitin_family/Ubiquitin-like_domain_containing_protein
7904	LBRM2904_35.3870	0.00049322	0.999825	0.00031427	0.999899	0.000611501	0.999779	0.000432551	0.999891	-	Ubiquitin-2_like_Rad60_SUMO-like/Telomere_stability_and_silencing/Ubiquitin_family/Ubiquitin-like_domain_containing_protein
2998	LBRM2904_20.3330	-0.15388	0.679072	0.00457578	0.999899	0.110099	0.768558	0.268555	0.586635	LMJF_34_2830	ubiquitin_related_modifier_(urm1)-like_protein
7995	LBRM2904_35.4780	1.87051	0.000167497	1.14346	0.020157	1.2952	0.00805086	0.568147	0.494054	LMJF_36_4370	ubiquitin_protein_ligase
999	LBRM2904_09.0780	0.575094	0.0224888	-0.221304	0.415951	0.225379	0.407717	-0.571019	0.114289	LMJF_09_0740	ubiquitin_ligase
1000	LBRM2904_09.0790	0.807978	0.129296	0.0855642	0.921452	0.0706612	0.935834	-0.651753	0.414497	LMJF_09_0740	ubiquitin_ligase
1421	LBRM2904_12.0220	0.0131379	0.999825	-0.71212	0.0306074	-0.517448	0.131923	-1.24271	0.00764314	LMJF_12_0190	ubiquitin_hydrolase
1964	LBRM2904_15.1300	0.741792	0.115654	-0.31719	0.534133	0.372663	0.454897	-0.686319	0.322304	LMJF_15_1300	ubiquitin_hydrolase
2060	LBRM2904_16.0670	0.218516	0.618753	-0.164311	0.714432	-0.957574	0.00519365	-1.3404	0.00649177	LMJF_16_0730	ubiquitin_hydrolase
3117	LBRM2904_20.4560	0.226032	0.53649	-0.561879	0.06522	0.811037	0.00594048	0.0231248	0.990229	LMJF_34_4060	ubiquitin_hydrolase
5464	LBRM2904_29.2430	0.326772	0.251607	-0.928968	0.000126218	0.775547	0.00169498	-0.480193	0.222177	LMJF_29_2300	ubiquitin_hydrolase
5547	LBRM2904_30.0280	0.577667	0.00479265	0.102292	0.683364	1.03507	3.05095e-08	0.5597	0.0551811	LMJF_30_0250	ubiquitin_hydrolase
5646	LBRM2904_30.1270	0.590382	0.018669	-0.0663593	0.852173	1.14351	4.63751e-07	0.486771	0.1887	LMJF_30_1200	ubiquitin_hydrolase
6349	LBRM2904_32.1310	0.417858	0.0473681	0.403884	0.0440627	1.47777	8.75139e-16	1.4638	3.59959e-08	LMJF_32_1250	ubiquitin_hydrolase
6522	LBRM2904_32.3040	0.347905	0.486586	-0.655004	0.12953	-0.019569	0.999779	-1.02248	0.0984188	LMJF_32_2910	ubiquitin_hydrolase
7160	LBRM2904_34.1600	0.201969	0.698145	-1.17484	0.00222376	0.113131	0.840541	-1.26368	0.0266835	LMJF_35_1740	ubiquitin_hydrolase
7230	LBRM2904_34.2300	1.46707	0.00674242	0.727302	0.189985	1.70377	0.00080357	0.964003	0.23744	LMJF_35_2410	ubiquitin_hydrolase
8220	LBRM2904_35.7070	0.916661	4.05709e-05	0.697994	0.00127778	1.28101	9.12696e-10	1.06234	0.000629287	LMJF_36_6490	ubiquitin_fusion_degradation_protein
2093	LBRM2904_16.1000	-0.257576	0.341905	-0.565692	0.0154266	-0.589356	0.011857	-0.897472	0.00720051	LMJF_16_1065	ubiquitin_fold_modifier_protein
5627	LBRM2904_30.1080	0.217542	0.60105	-0.709825	0.0334604	0.437884	0.21949	-0.489484	0.360691	LMJF_30_1010	ubiquitin_conjugation_factor_E4_B
3913	LBRM2904_24.0460	-0.121907	0.51425	-0.557832	0.000150701	0.744675	2.76149e-07	0.30875	0.192841	LMJF_24_0420	ubiquitin_carboxyl-terminal_hydrolase
3932	LBRM2904_24.0660	0.928248	0.0013812	0.274801	0.388226	0.68377	0.0158741	0.0303228	0.97871	LMJF_24_0620	ubiquitin_carboxyl-terminal_hydrolase
4134	LBRM2904_25.0210	0.138199	0.645853	-0.929053	3.0244e-05	1.15397	1.66326e-07	0.0867167	0.853916	LMJF_25_0190	ubiquitin_carboxyl-terminal_hydrolase
4760	LBRM2904_27.1230	0.684711	0.000713139	-0.0558184	0.849616	0.950448	4.24751e-07	0.209919	0.536312	LMJF_27_1270	ubiquitin_carboxyl-terminal_hydrolase
5915	LBRM2904_31.0150	0.47966	0.0243031	-0.0394215	0.908588	0.184637	0.423125	-0.334444	0.299359	LMJF_31_0140	ubiquitin_carboxyl-terminal_hydrolase
70	LBRM2904_01.0700	0.656233	0.00475576	0.855468	7.20081e-05	0.33976	0.153694	0.538996	0.111881	LMJF_01_0710	ubiquitin_activating_enzyme
4932	LBRM2904_28.0390	1.57249	0.0119088	1.12477	0.0670477	-1.30684	0.0315328	-1.75455	0.0459949	LMJF_28_0360	ubiquitin_activating_enzyme
1812	LBRM2904_14.1310	-0.636583	0.00302827	-0.0413078	0.906663	-0.12134	0.635244	0.473935	0.135194	LMJF_14_1270	ubiquitin/ribosomal_protein_S27a
7587	LBRM2904_35.0620	-0.000477859	0.999825	1.37587	6.57435e-14	0.126024	0.600289	1.50237	1.67306e-08	LMJF_36_0600	ubiquitin/ribosomal_protein_S27a
1069	LBRM2904_09.1560	-0.48744	0.0151632	-0.895564	7.81565e-07	-0.435315	0.0244962	-0.84344	0.00174056	LMJF_09_1430	ubiquinone_biosynthesis_protein-like_protein
5469	LBRM2904_29.2480	-0.076733	0.826151	-0.798199	0.000399545	-0.82626	0.000257044	-1.54773	1.00303e-06	LMJF_29_2350	Ubiquinone_biosynthesis_protein_COQ7
8095	LBRM2904_35.5780	0.490636	0.108412	-0.561821	0.049006	-0.408851	0.170829	-1.46131	0.000167083	LMJF_36_5360	ubiquinone_biosynthesis_methyltransferase
6146	LBRM2904_31.2510	-1.14947	7.69203e-07	-1.69476	5.93844e-15	-1.09364	9.84194e-07	-1.63893	2.54357e-07	LMJF_31_2580	ubiquinol-cytochrome-c_reductase-like_protein
7011	LBRM2904_34.0110	-1.48716	8.64264e-15	-3.04596	2.71483e-63	-1.12916	2.53753e-09	-2.68797	1.67243e-24	LMJF_35_0100	Ubiquinol-cytochrome_C_reductase_complex_14kD_subunit
4708	LBRM2904_27.0710	0.431512	0.271563	-0.309516	0.433033	0.632106	0.0775836	-0.108922	0.881871	LMJF_27_0720	UBA/TS-N_domain_containing_protein
20	LBRM2904_01.0200	0.2345	0.368394	-0.57463	0.00947265	-0.312162	0.192132	-1.12129	0.000303183	LMJF_01_0210	UBA/TS-N_domain/CUE_domain/Domain_of_unknown_function_(DUF1771)/Smr_domain_containing_protein
118	LBRM2904_02.0330	0.794545	0.121381	0.201156	0.745547	-0.0923509	0.900532	-0.68574	0.366236	LMJF_02_0340	UAA_transporter_family/EamA-like_transporter_family/Triose-phosphate_Transporter_family
2497	LBRM2904_18.1640	0.210476	0.672695	-0.659816	0.0948834	0.335261	0.4452	-0.535031	0.388971	LMJF_18_1540	UAA_transporter_family
6292	LBRM2904_32.0740	-0.162825	0.543862	-0.588068	0.00621768	-0.388736	0.0857504	-0.813979	0.00896904	LMJF_32_0715	U6_snRNA-associated_Sm-like_protein_LSm4p
5217	LBRM2904_28.3240	-0.247569	0.331473	-0.700426	0.00111596	-0.367906	0.110993	-0.820764	0.00940583	LMJF_28_2960	U5_snRNP-specific_40_kDa_protein
7372	LBRM2904_34.3720	0.091461	0.841163	-1.00655	0.000581667	-0.729515	0.0160317	-1.82753	9.34159e-06	LMJF_35_3950	U5_snRNA-associated_splicing_factor
6448	LBRM2904_32.2300	0.720606	0.00470099	-0.543225	0.0285663	0.164196	0.579023	-1.09963	0.00147313	LMJF_32_2200	U5_small_nuclear_ribonucleoprotein_component
3444	LBRM2904_21.1400	0.68207	0.000707605	1.18511	1.14643e-10	1.15725	4.31788e-10	1.66029	2.77871e-10	LMJF_21_1120	U4/U6_small_nuclear_ribonuclear_protein
2576	LBRM2904_19.0670	1.14933	4.38117e-07	0.438208	0.0631073	0.684738	0.00250378	-0.0263878	0.975494	LMJF_19_0670	U3_snoRNA-associated_protein_UTP11
7184	LBRM2904_34.1840	-0.0815273	0.845262	-1.22176	2.64651e-06	-1.26583	1.16944e-06	-2.40606	3.95751e-11	LMJF_35_1990	U3_small_nucleolar_RNA-associated_protein_6
5300	LBRM2904_29.0770	0.228717	0.434627	-0.283469	0.290882	-0.130454	0.670302	-0.642639	0.0782481	LMJF_29_0750	U3_small_nucleolar_ribonucleoprotein_protein_MPP10
5656	LBRM2904_30.1370	0.174025	0.638821	-0.701595	0.0144065	0.298901	0.353898	-0.576719	0.196286	LMJF_30_1290	U3_small_nuclear_ribonucleoprotein_(snRNP)
187	LBRM2904_03.0200	-0.701953	0.0130353	-1.62181	1.25079e-10	-1.30313	3.78241e-07	-2.22298	7.61304e-10	LMJF_03_0190	U2_splicing_auxiliary_factor
6235	LBRM2904_32.0170	0.490764	0.00809494	0.614625	0.000359183	1.15293	4.62401e-12	1.27679	1.08428e-07	LMJF_32_0170	U2_small_nuclear_ribonucleoprotein_40K
7578	LBRM2904_35.0530	0.46979	0.0305666	-0.00662038	0.999899	-0.134004	0.589248	-0.610413	0.042825	LMJF_36_0535	U2_small_nuclear_ribonucleoprotein_16.5K
8274	LBRM2904_35.7610	0.0190191	0.999595	-0.185408	0.623529	0.570599	0.0745319	0.366172	0.480976	LMJF_36_6985	U1A_small_nuclear_ribonucleoprotein
3345	LBRM2904_21.0350	0.581892	0.0567992	0.384161	0.208326	-0.100946	0.79148	-0.298677	0.542073	LMJF_21_0320	U1_small_nuclear_ribonucleoprotein_C
2155	LBRM2904_16.1640	-0.0770415	0.822042	-0.306893	0.214231	-0.52408	0.0243385	-0.753932	0.0241524	LMJF_16_1590	U1_small_nuclear_ribonucleoprotein
1825	LBRM2904_14.1440	0.150691	0.561614	-1.0573	7.74475e-08	-0.994407	5.37463e-07	-2.2024	1.38152e-15	LMJF_14_1370	tyrosyl-tRNA_synthetase
6976	LBRM2904_33.3410	0.534345	0.0333528	-0.246749	0.35028	1.4264	1.47151e-10	0.645306	0.0664137	LMJF_33_3050	tyrosyl-DNA_phosphodiesterase_1
2101	LBRM2904_16.1080	0.436833	0.0683687	0.430955	0.058544	-0.918937	1.69678e-05	-0.924815	0.00334911	LMJF_16_1130	tyrosyl_or_methionyl-tRNA_synthetase-like_protein
8097	LBRM2904_35.5800	0.814604	0.00793033	0.344915	0.284893	1.33254	2.13125e-06	0.862847	0.0465033	LMJF_36_5370	tyrosine_specific_protein_phosphatase
2854	LBRM2904_20.1880	0.775372	7.46274e-05	0.00402594	0.999899	0.868641	2.73062e-06	0.0972955	0.795437	LMJF_34_1430	tyrosine_phosphatase_isoform
4169	LBRM2904_25.0560	-0.475634	0.0481058	-1.1426	7.42818e-08	0.777749	0.000387508	0.110782	0.799477	LMJF_25_0570	Tyrosine_phosphatase_family
6324	LBRM2904_32.1060	0.554936	3.88432e-05	0.382281	0.0038067	1.29212	1.37616e-25	1.11947	4.26044e-10	LMJF_32_1010	Tyrosine_phosphatase_family
335	LBRM2904_04.0710	0.87216	4.66328e-07	0.0867913	0.698637	1.32448	4.29908e-16	0.539114	0.0351998	LMJF_04_0560	tyrosine_phosphatase
969	LBRM2904_09.0460	0.28632	0.458142	-0.48839	0.147581	0.947769	0.00264411	0.17306	0.779029	LMJF_09_0420	tyrosine_phosphatase
360	LBRM2904_04.0960	0.448884	0.128498	0.0658111	0.874983	0.309874	0.296527	-0.0731989	0.902569	LMJF_04_0840	tyrosine_phospatase-like_protein
7774	LBRM2904_35.2510	0.296428	0.564392	-0.461461	0.310463	-0.122972	0.834014	-0.880862	0.166576	LMJF_36_2360	tyrosine_aminotransferase
4445	LBRM2904_26.0750	-0.575408	0.0227055	-1.29975	7.3257e-09	0.209022	0.449955	-0.515323	0.162216	LMJF_26_0800	type_II_(glutathione_peroxidase-like)_tryparedoxin_peroxidase
4446	LBRM2904_26.0760	-0.788359	0.00153085	-1.29406	1.1981e-08	0.142665	0.6308	-0.363034	0.354672	LMJF_26_0800	type_II_(glutathione_peroxidase-like)_tryparedoxin_peroxidase
2927	LBRM2904_20.2620	1.02778	0.00303173	0.198857	0.629948	1.77087	2.43288e-08	0.941953	0.0577645	LMJF_34_2290	twinfilin
2728	LBRM2904_20.0540	0.637016	0.00572044	0.359874	0.121674	-0.302865	0.20507	-0.580006	0.0800354	LMJF_08_0790	tuzin
2730	LBRM2904_20.0560	1.58663	2.44712e-08	1.5564	1.08776e-08	0.176444	0.618655	0.146212	0.794443	LMJF_08_0780	tuzin
2896	LBRM2904_20.2300	0.0915335	0.812403	-0.300294	0.299332	0.118326	0.728377	-0.273501	0.546569	LMJF_34_2800	tuzin
2982	LBRM2904_20.3170	-2.21215	0.0650797	-0.830039	0.528033	0.539178	0.705691	1.92129	0.277678	LMJF_34_2800	tuzin
1241	LBRM2904_10.1640	0.0426006	0.910875	-0.49476	0.020662	-0.177534	0.474289	-0.714895	0.0206998	LMJF_10_1150	Tumour_suppressor
3853	LBRM2904_23.1790	0.183958	0.628974	-0.237949	0.490662	0.331045	0.315924	-0.0908615	0.887174	LMJF_23_1450	Tumour_suppressor
5844	LBRM2904_30.3260	-0.231318	0.555088	-0.909422	0.00346954	-0.264036	0.47316	-0.942141	0.0424706	LMJF_30_3170	Tumour_suppressor
1297	LBRM2904_11.0380	0.528036	0.268429	-0.145504	0.804507	0.527851	0.248295	-0.145689	0.866775	LMJF_11_0400	tubulin-tyrsoine_ligase-like_protein
4885	LBRM2904_27.2480	0.380047	0.0320757	0.0533441	0.823718	0.467176	0.00489592	0.140473	0.637724	LMJF_27_2490	tubulin-tyrosine_ligase-like_protein
5751	LBRM2904_30.2330	0.37879	0.505795	-0.344744	0.53123	-0.263545	0.648229	-0.987079	0.170029	LMJF_30_2280	tubulin-tyrosine_ligase-like_protein
6524	LBRM2904_32.3060	0.860518	4.13971e-08	-0.244253	0.147023	0.746695	8.75849e-07	-0.358076	0.142365	LMJF_32_2930	tubulin-tyrosine_ligase-like_protein
5251	LBRM2904_29.0280	0.585864	0.000558077	0.0666427	0.767943	1.25176	6.70789e-16	0.732543	0.00177578	LMJF_29_0260	Tubulin-tyrosine_ligase_family
3223	LBRM2904_20.5620	0.70314	0.00804606	-0.012427	0.999899	0.905632	0.000250478	0.190065	0.681604	LMJF_20_0790	tubulin-tyrosine_ligase
2400	LBRM2904_18.0660	0.140472	0.599734	-0.843001	3.40169e-05	-0.410243	0.0611225	-1.39372	1.38871e-06	LMJF_18_0460	tubulin-specific_chaperone
2370	LBRM2904_18.0360	0.0313913	0.975888	-0.885614	0.00415613	0.121998	0.768435	-0.795007	0.0905771	LMJF_18_0370	tubulin_tyrosine_ligase_protein
2032	LBRM2904_16.0390	0.41869	0.104901	-0.287329	0.265461	0.779337	0.000753133	0.0733176	0.885528	LMJF_16_0380	tubulin_tyrosine_ligase
7461	LBRM2904_34.4610	-0.0594797	0.905614	-1.15301	2.38641e-05	0.342884	0.273377	-0.750643	0.077477	LMJF_35_4930	tubulin_tyrosine_ligase
4209	LBRM2904_25.0960	-0.456126	0.092611	-1.15682	1.04752e-06	-0.229587	0.421112	-0.930278	0.00936179	LMJF_25_0960	tubulin_gamma_chain
4080	LBRM2904_24.2190	0.0431547	0.9253	-0.354429	0.170508	-0.235727	0.394013	-0.633311	0.0819559	LMJF_24_2020	tubulin_folding_cofactor_D
8057	LBRM2904_35.5400	-0.301202	0.254824	-0.342464	0.165966	0.778818	0.000622787	0.737557	0.0303209	LMJF_36_4990	tubulin_delta_chain
6732	LBRM2904_33.0960	0.00049322	0.999825	0.00031427	0.999899	0.000611501	0.999779	0.000432551	0.999891	-	Tubulin_C-terminal_domain_containing_protein
4804	LBRM2904_27.1670	0.865539	0.0127792	0.0733477	0.891348	0.675468	0.047222	-0.116723	0.86501	LMJF_27_1760	Tubulin_cofactor_C_domain-containing_protein_1
2393	LBRM2904_18.0590	0.131705	0.838776	-1.10892	0.00929352	0.0230057	0.995903	-1.21762	0.0548341	LMJF_18_0530	Tubulin_binding_cofactor_C
7860	LBRM2904_35.3430	0.558764	0.00318135	-0.0581972	0.824618	0.376302	0.0452075	-0.240659	0.428657	LMJF_36_3160	Tubulin_binding_cofactor_C
6529	LBRM2904_32.3110	0.255241	0.354523	-0.597574	0.0112472	-0.307078	0.231988	-1.15989	0.000447024	LMJF_32_2970	tubulin_binding_cofactor_A-like_protein
3222	LBRM2904_20.5610	0.782946	0.00129774	-0.0753063	0.824305	0.0532643	0.883193	-0.804988	0.0188545	LMJF_20_0780	Tubulin/FtsZ_family
2471	LBRM2904_18.1380	-0.336352	0.247909	-1.13438	3.53131e-06	0.221204	0.456765	-0.576822	0.14223	LMJF_18_1250	ttaggg_binding_factor
3714	LBRM2904_23.0290	0.622452	0.0483051	-0.0111845	0.999899	0.0554431	0.906915	-0.578193	0.208622	LMJF_23_0300	tryptophanyl-tRNA_synthetase
5231	LBRM2904_29.0080	0.433237	0.00419669	-0.290448	0.0514622	-0.281872	0.0615379	-1.00556	3.86996e-07	LMJF_29_0060	tryptophanyl-tRNA_synthetase
6984	LBRM2904_33.3590	0.655183	0.0227594	0.319209	0.284893	0.116286	0.743317	-0.219688	0.654572	LMJF_33_3130	Trypsin-like_peptidase_domain_containing_protein
5345	LBRM2904_29.1220	0.258444	0.510847	-0.111008	0.804619	1.09291	0.00047338	0.723457	0.140101	LMJF_29_1130	tryparedoxin-like_protein
5346	LBRM2904_29.1230	0.874478	0.0377004	0.213974	0.667065	1.36201	0.000411014	0.701502	0.262642	LMJF_29_1140	tryparedoxin-like_protein
1949	LBRM2904_15.1150	-1.47036	1.16218e-08	-2.70412	1.21438e-29	-1.4815	2.19435e-09	-2.71527	5.41001e-15	LMJF_15_1040	tryparedoxin_peroxidase
6091	LBRM2904_31.1960	0.260437	0.304108	-0.881664	3.10388e-05	-0.144573	0.588691	-1.28667	2.23143e-05	LMJF_31_1960	tryparedoxin_3
5347	LBRM2904_29.1240	-0.411591	0.134447	-1.54287	3.40061e-11	-0.143664	0.640975	-1.27494	0.000239358	LMJF_29_1150	tryparedoxin_2
5348	LBRM2904_29.1250	-0.59802	0.0607832	-2.08353	3.71167e-14	-0.690662	0.0213406	-2.17618	5.59315e-08	LMJF_29_1160	tryparedoxin_1
5349	LBRM2904_29.1260	-0.356169	0.0575529	-1.15931	9.12443e-13	-0.210314	0.272807	-1.01346	2.40549e-05	LMJF_29_1160	tryparedoxin_1
3731	LBRM2904_23.0460	0.320122	0.102568	0.948381	2.14816e-08	1.22019	4.16424e-13	1.84845	8.17692e-15	LMJF_23_0460	trypanothione_synthetase
4820	LBRM2904_27.1830	0.00793329	0.999825	-1.0458	0.0038067	0.580214	0.133721	-0.473521	0.437968	LMJF_27_1870	trypanothione_synthetase
438	LBRM2904_05.0370	-0.983743	6.62828e-05	-1.96083	3.0114e-18	-0.430802	0.0910057	-1.40789	2.81896e-05	LMJF_05_0350	trypanothione_reductase
4096	LBRM2904_24.2350	-0.308611	0.292821	-0.792467	0.00155515	-0.806786	0.00132689	-1.29064	0.00029709	LMJF_24_2180	Trypanosome_basal_body_component_protein
7167	LBRM2904_34.1670	0.316034	0.336408	-0.412979	0.170778	0.153728	0.6646	-0.575284	0.192476	LMJF_35_1810	trypanin-like_protein
4477	LBRM2904_26.1070	-0.106058	0.837269	-1.03274	0.00212122	-1.44916	1.03521e-05	-2.37584	3.22203e-07	LMJF_26_1110	TROVE_domain/WD_domain
6700	LBRM2904_33.0640	-0.00215763	0.999825	-0.927608	1.49596e-05	0.805769	0.000209019	-0.119682	0.781657	LMJF_33_0560	tRNA-splicing_ligase_RtcB
684	LBRM2904_07.0150	0.330683	0.446828	-0.138414	0.779619	-0.251259	0.562056	-0.720356	0.200538	LMJF_07_0130	tRNA-methyl_transferase
8136	LBRM2904_35.6190	0.681184	3.67713e-05	0.129087	0.499869	0.683951	1.39203e-05	0.131854	0.65517	LMJF_36_5750	tRNA_pseudouridine_synthase_TruD
5066	LBRM2904_28.1730	1.01797	6.37558e-05	0.785697	0.00145485	0.645202	0.0106502	0.412927	0.307667	LMJF_28_1620	tRNA_pseudouridine_synthase_D_(TruD)
6577	LBRM2904_32.3590	0.774012	0.00271338	-0.145436	0.636561	0.405204	0.123403	-0.514244	0.184295	LMJF_32_3380	tRNA_pseudouridine_synthase_D_(TruD)
2614	LBRM2904_19.1050	0.205941	0.299207	-1.02466	2.32779e-10	0.600226	0.000361015	-0.630375	0.0111984	LMJF_19_1020	tRNA_pseudouridine_synthase_A-like_protein
7698	LBRM2904_35.1750	-0.061394	0.795316	-0.431458	0.00833086	0.698592	9.62602e-06	0.328528	0.200109	LMJF_36_1660	tRNA_pseudouridine_synthase_A
2705	LBRM2904_20.0310	0.434922	0.0539381	-0.593813	0.00422929	0.648625	0.00172459	-0.38011	0.252032	LMJF_34_0310	tRNA_pseudouridine_synthase
396	LBRM2904_04.1320	-0.0488657	0.879393	-1.05111	1.86481e-08	-0.186597	0.410161	-1.18885	1.25943e-05	LMJF_04_1190	tRNA_nucleotidyltransferase
5152	LBRM2904_28.2590	0.798637	0.000209416	0.738409	0.000324925	0.493568	0.0213898	0.433341	0.188364	LMJF_28_2400	tRNA_methyltransferase_complex_GCD14_subunit/Protein-L-isoaspartate(D-aspartate)_O-methyltransferase_(PCMT)/Methyltransferase_domain_containing_protein
7927	LBRM2904_35.4100	0.463526	0.102734	-0.0924576	0.799891	0.644047	0.0139096	0.0880638	0.871551	LMJF_36_3730	tRNA_intron_endonuclease
95	LBRM2904_02.0090	0.889087	0.0805329	0.193488	0.759975	-0.244747	0.679291	-0.940346	0.198331	LMJF_02_0110	tRNA_exportin
3304	LBRM2904_20.6440	0.0883791	0.734029	-0.789205	1.49242e-05	-0.421354	0.029495	-1.29894	5.16355e-07	LMJF_20_1710	tRNA_(Uracil-5-)-methyltransferase/Protein-L-isoaspartate(D-aspartate)_O-methyltransferase_(PCMT)/Methyltransferase_small_domain/ubiE/COQ5_methyltransferase_family/Conserved_hypothetical_protein_95/Methyltransferase_domain_containing_protein
7509	LBRM2904_34.5090	0.591242	0.00110651	0.894002	7.93362e-08	0.168921	0.399691	0.471682	0.0729892	LMJF_35_5230	tRNA_(guanine-N(7)-)-methyltransferase
5834	LBRM2904_30.3160	-0.313908	0.0926285	-0.644022	9.88148e-05	0.499159	0.00327543	0.169045	0.570786	LMJF_30_3070	tRNA_(Guanine-1)-methyltransferase
546	LBRM2904_06.0160	0.255429	0.172665	0.0616371	0.791795	-0.0840981	0.693971	-0.27789	0.302595	LMJF_06_0170	Trm112p-like_protein
7009	LBRM2904_34.0090	0.371772	0.149454	0.0690803	0.839968	1.44817	3.83375e-11	1.14548	0.000434902	LMJF_35_0080	Trk_system_potassium_uptake_protein
5293	LBRM2904_29.0700	0.433404	0.0384828	-0.438232	0.0272733	-0.310913	0.134257	-1.18255	1.1615e-05	LMJF_29_0680	Triple_RNA_binding_domain_protein_3
2660	LBRM2904_19.1510	0.258876	0.541275	-1.43074	1.33025e-05	-0.322671	0.410215	-2.01229	1.98646e-05	LMJF_19_1490	Triose-phosphate_Transporter_family
3955	LBRM2904_24.0890	-0.358214	0.12434	-1.38586	2.22901e-12	-0.249794	0.286279	-1.27744	1.12879e-05	LMJF_24_0850	triosephosphate_isomerase
1516	LBRM2904_13.0210	0.266936	0.334699	-0.257018	0.333424	0.520024	0.032629	-0.00392958	0.999891	LMJF_13_0210	Triglyceride_lipase
4522	LBRM2904_26.1520	0.422197	0.204707	-0.414305	0.191133	0.725213	0.0150645	-0.11129	0.853355	LMJF_26_1550	trifunctional_enzyme_alpha_subunit
58	LBRM2904_01.0580	-0.281451	0.274759	-0.361703	0.12785	-0.553795	0.0148906	-0.634047	0.0582402	LMJF_01_0570	tricarboxylate_carrier
6652	LBRM2904_33.0130	0.263513	0.224941	0.236156	0.259222	1.08547	2.25512e-09	1.05812	6.89015e-05	LMJF_33_0130	trans-splicing_factor
7810	LBRM2904_35.2930	0.39858	0.102517	-0.898584	2.84302e-05	-0.0220496	0.966336	-1.31921	1.79796e-05	LMJF_36_2720	transportin2-like_protein
2586	LBRM2904_19.0770	1.68487	1.02144e-22	1.02021	2.63577e-09	1.64402	2.29815e-22	0.979362	0.000105877	LMJF_19_0760	transporter
7255	LBRM2904_34.2550	0.356215	0.187378	-0.41406	0.100235	0.232698	0.397319	-0.537577	0.147168	LMJF_35_2700	Transport_protein_Trs120_or_TRAPPC9
7317	LBRM2904_34.3170	-0.682854	0.0416934	-0.98409	0.00136175	0.249747	0.498613	-0.0514897	0.952052	LMJF_35_3320	transport_protein_particle_(TRAPP)_subunit
4005	LBRM2904_24.1390	0.383351	0.202854	0.163366	0.618876	-0.1029	0.77283	-0.322885	0.474947	LMJF_24_1320	Transport_protein_particle_(TRAPP)_component
6614	LBRM2904_32.3960	-0.0430038	0.923989	-0.697873	0.0029998	0.224027	0.411659	-0.430841	0.253231	LMJF_32_3730	Transmembrane_protein_18
3173	LBRM2904_20.5120	0.106142	0.678387	-0.519012	0.00717119	-0.363134	0.0723501	-0.988288	0.000269395	LMJF_20_0230	transmembrane_protein
3174	LBRM2904_20.5130	-0.229026	0.445703	-1.35017	8.94782e-09	-1.03155	1.72747e-05	-2.1527	1.0618e-10	LMJF_20_0240	transmembrane_protein
3237	LBRM2904_20.5760	0.110547	0.68166	-0.67652	0.000684104	-0.824592	2.86991e-05	-1.61166	4.60203e-09	LMJF_20_0930	transmembrane_protein
7753	LBRM2904_35.2300	-0.222327	0.472135	-1.2724	1.27944e-07	-0.31258	0.262742	-1.36266	0.00011257	LMJF_36_2150	transmembrane_emp24_domain-containing_protein
5960	LBRM2904_31.0620	1.92446	2.41828e-06	0.836262	0.0454515	1.20298	0.00299729	0.114776	0.898922	-	Transmembrane_amino_acid_transporter_protein/Tryptophan/tyrosine_permease_family
1715	LBRM2904_14.0330	-0.0351242	0.975846	-0.932568	0.00714269	0.468294	0.215497	-0.42915	0.465315	LMJF_14_0330	Transmembrane_amino_acid_transporter_protein
7658	LBRM2904_35.1350	1.24189	7.70671e-06	0.260882	0.408424	1.56969	2.12383e-09	0.588676	0.170315	-	Transmembrane_amino_acid_transporter_protein
4839	LBRM2904_27.2020	0.199906	0.484236	0.427865	0.0785181	0.132204	0.651372	0.360163	0.344965	LMJF_27_2040	Transmembrane_adaptor_Erv26
3076	LBRM2904_20.4150	-0.369867	0.428857	-1.40337	0.000203637	-0.565751	0.175552	-1.59926	0.00396061	LMJF_34_3660	transmembrane/endomembrane-like_protein
5842	LBRM2904_30.3240	-0.682314	0.00400247	-2.24132	7.37126e-27	-0.621409	0.00632358	-2.18042	7.60388e-13	LMJF_30_3150	Translocon-associated_protein_beta_(TRAPB)/Domain_of_unknown_function_DUF11/CARDB
3552	LBRM2904_22.0210	-0.502607	0.0634028	-1.42375	1.59477e-09	-0.737141	0.0030169	-1.65828	1.27826e-06	LMJF_22_0260	Translocon-associated_protein_(TRAP)
1020	LBRM2904_09.0990	-0.204274	0.334909	-0.765783	1.20733e-05	-0.503399	0.00563189	-1.06491	2.29395e-05	LMJF_09_0940	translation-associated_element_2
4027	LBRM2904_24.1610	-1.59	3.63392e-09	-2.33944	2.29233e-20	-1.85217	6.53304e-13	-2.60161	1.20926e-12	LMJF_24_1500	translationally_controlled_tumor_protein_(TCTP)
4028	LBRM2904_24.1620	-0.978498	3.09872e-06	-1.72078	7.00113e-19	-1.238	4.47186e-10	-1.98028	1.57769e-12	LMJF_24_1500	translationally_controlled_tumor_protein_(TCTP)
3595	LBRM2904_22.0640	-0.361141	0.271563	-1.66903	6.64764e-10	-0.920454	0.00113718	-2.22835	9.23538e-09	LMJF_22_0790	Translation_initiation_factor_SUI1
4155	LBRM2904_25.0420	-0.255846	0.268814	-0.75869	0.00010757	-0.36407	0.085586	-0.866914	0.00255542	LMJF_25_0410	Translation_initiation_factor_SUI1
3638	LBRM2904_22.1070	-0.295628	0.277	-0.15138	0.601432	0.35661	0.160681	0.500859	0.175281	LMJF_22_1240	translation_initiation_factor_IF-2
4007	LBRM2904_24.1410	0.0705469	0.860234	-1.20045	7.34644e-07	-0.883067	0.000389617	-2.15406	2.90389e-10	LMJF_24_1340	translation_initiation_factor_IF-2
6952	LBRM2904_33.3170	0.0842612	0.866396	-1.0696	0.000530915	-0.344227	0.332795	-1.49808	0.000779806	LMJF_33_2740	translation_initiation_factor_IF-2
6382	LBRM2904_32.1640	0.691997	0.00144011	0.258924	0.259026	0.70496	0.00062172	0.271887	0.438891	LMJF_32_1560	Translation_initiation_factor_eIF3_subunit_135
5139	LBRM2904_28.2460	-0.401718	0.290798	-1.13298	0.000437419	-0.0891878	0.855445	-0.820447	0.10113	LMJF_28_2290	Translation_initiation_factor_eIF-2B_subunit_epsilon
1215	LBRM2904_10.1380	0.277721	0.171018	-0.0462967	0.869952	0.733627	2.92489e-05	0.409609	0.142233	LMJF_10_0950	Translation_initiation_factor_eIF-2B_subunit_beta
1038	LBRM2904_09.1250	-0.416886	0.159029	-1.47738	3.79384e-09	-0.697368	0.00892827	-1.75786	1.32363e-06	LMJF_09_1070	translation_initiation_factor_EIF-2B_gamma_subunit
1039	LBRM2904_09.1260	0.175649	0.589873	-0.402886	0.139867	0.815004	0.00134648	0.236469	0.604441	LMJF_09_1070	translation_initiation_factor_EIF-2B_gamma_subunit
4753	LBRM2904_27.1160	0.21459	0.307106	-0.884754	3.19441e-07	0.706145	6.38096e-05	-0.393199	0.163244	LMJF_27_1210	translation_initiation_factor_eIF2B_delta_subunit
1402	LBRM2904_12.0030	0.513068	0.0514412	-0.0172026	0.992593	-0.124056	0.691134	-0.654326	0.0744458	LMJF_12_0010	translation_initiation_factor_EIF-2b_alpha_subunit
8052	LBRM2904_35.5350	0.0859503	0.729295	-0.299755	0.115767	-0.1279	0.557562	-0.513605	0.0565495	LMJF_36_4930	translation_initiation_factor_2_subunit
2317	LBRM2904_17.1550	-0.457169	0.207151	-2.0364	1.32831e-11	-0.987311	0.00189289	-2.56654	3.19115e-09	LMJF_17_1290	translation_initiation_factor
3993	LBRM2904_24.1270	-0.149748	0.67306	-1.45533	1.1021e-08	-0.699675	0.00980545	-2.00525	4.07624e-08	LMJF_24_1210	translation_factor_sui1
2739	LBRM2904_20.0660	0.835794	4.18213e-06	0.705463	5.59176e-05	1.08464	2.56306e-10	0.954311	0.000159077	LMJF_34_0570	Translation_factor_GUF1
7667	LBRM2904_35.1440	-1.09759	5.50121e-06	-2.4498	1.2788e-28	-0.931435	6.81938e-05	-2.28364	1.29964e-12	LMJF_36_1430	translation_elongation_factor_1-beta
4084	LBRM2904_24.2230	-0.845325	0.0317812	-1.9322	3.33156e-08	0.119123	0.818135	-0.967749	0.0811977	LMJF_24_2060	transketolase
7657	LBRM2904_35.1340	-0.166207	0.589833	-1.24944	6.5259e-08	0.0751716	0.827959	-1.00806	0.00375668	LMJF_36_1370	Transitional_endoplasmic_reticulum_ATPase
383	LBRM2904_04.1190	-0.1602	0.470786	-0.49675	0.00614942	-0.294457	0.127335	-0.631006	0.0173182	LMJF_04_1080	Transcriptional_repressor_TCF25
1315	LBRM2904_11.0630	0.0939581	0.866009	-1.02256	0.00329974	-0.564595	0.129874	-1.68111	0.000689397	LMJF_11_0560	transcription_modulator/accessory_protein
6089	LBRM2904_31.1940	1.18579	0.00175261	0.104326	0.848596	0.921073	0.0125017	-0.160389	0.826386	LMJF_31_1940	transcription_like_protein_nupm1
2650	LBRM2904_19.1410	0.413736	0.0305766	-0.169357	0.409091	0.297289	0.117128	-0.285804	0.325941	LMJF_19_1390	transcription_initiation_factor-like_protein_(TFIID-like_protein)
3537	LBRM2904_22.0060	0.662018	0.0299232	-0.382157	0.217493	-0.230503	0.494881	-1.27468	0.00167292	LMJF_22_0060	transcription_factor-like_protein
5227	LBRM2904_29.0040	-0.129696	0.619765	-1.15953	1.69642e-09	-0.620916	0.00212847	-1.65075	2.00072e-09	LMJF_29_0020	transcription_factor-like_protein
7553	LBRM2904_35.0280	0.174052	0.537334	-0.0299781	0.951431	0.167242	0.539517	-0.0367876	0.953384	LMJF_36_0280	Transcription_factor_S-II_(TFIIS)
4158	LBRM2904_25.0450	0.575783	0.00513613	0.053815	0.857046	0.999386	1.06475e-07	0.477418	0.111322	LMJF_25_0440	transcription_factor_IIIb
7567	LBRM2904_35.0420	0.225114	0.496398	-0.919309	0.000478123	1.20208	3.52364e-06	0.0576532	0.928827	LMJF_36_0430	transcription_factor_IIa
662	LBRM2904_06.1330	1.10226	3.00859e-07	1.43246	1.30255e-12	0.797093	0.000153295	1.12729	0.000186033	LMJF_06_1245	Transcription_factor_e(y)2
7931	LBRM2904_35.4140	-0.189651	0.523936	0.592638	0.0142981	0.10141	0.749018	0.883699	0.0111799	LMJF_36_3770	transcription_factor_btf3
4864	LBRM2904_27.2270	0.0816895	0.838011	-0.732875	0.00512999	-0.174668	0.585593	-0.989233	0.00928765	LMJF_27_2300	transcription_elongation_regulator-like_protein
3891	LBRM2904_24.0240	-0.372439	0.192107	-1.13209	3.3023e-06	-1.18404	1.16944e-06	-1.9437	1.5922e-08	LMJF_24_0200	transcription_elongation_factor-like_protein
3232	LBRM2904_20.5710	0.20573	0.457327	-0.57728	0.0114393	0.430526	0.0697606	-0.352485	0.342217	LMJF_20_0880	transcription_elongation_factor_1_homolog
3233	LBRM2904_20.5720	0.199239	0.471624	-0.406167	0.0860121	0.307398	0.212244	-0.298007	0.4319	LMJF_20_0890	Transcription_elongation_factor_1_domain-containing_protein
3892	LBRM2904_24.0250	-0.18516	0.591895	-0.686516	0.0120656	-0.885712	0.000974762	-1.38707	0.000283682	LMJF_24_0210	transcription_elongation_factor
2063	LBRM2904_16.0700	-0.0312992	0.969173	-1.07661	7.19568e-05	0.0903092	0.818313	-0.955006	0.0194622	LMJF_16_0760	transaldolase
2131	LBRM2904_16.1400	-0.329018	0.212721	-0.563806	0.016447	0.110244	0.715069	-0.124544	0.782834	LMJF_16_1400	trafficking_protein_particle_complex_subunit-_like_protein
2703	LBRM2904_20.0290	0.220774	0.562747	-0.412999	0.209156	0.463613	0.154573	-0.17016	0.77149	LMJF_34_0290	Trafficking_protein_Mon1
7574	LBRM2904_35.0490	0.274862	0.569581	-0.745026	0.0608339	-0.247364	0.599324	-1.26725	0.0245271	LMJF_36_0500	TPR-repeat-containing_chaperone_protein_DNAJ
7601	LBRM2904_35.0760	0.315329	0.492438	-0.403623	0.336458	0.929239	0.0142526	0.210288	0.770839	LMJF_36_0760	TPR-repeat-containing_chaperone_protein_DNAJ
4876	LBRM2904_27.2390	0.297532	0.139261	-0.597928	0.000752116	-0.970851	1.76488e-08	-1.86631	1.01729e-14	LMJF_27_2390	TPR-repeat_protein
155	LBRM2904_02.0710	-0.100432	0.844503	-0.865777	0.00943296	-0.319366	0.402705	-1.08471	0.0264225	LMJF_02_0590	TPR_repeat/Tetratricopeptide_repeat
3061	LBRM2904_20.3960	0.675142	0.0160492	0.238048	0.436053	1.00272	0.000103097	0.565627	0.170029	LMJF_34_3490	TPR_repeat/Tetratricopeptide_repeat
4406	LBRM2904_26.0360	0.607494	0.0981944	-0.0150565	0.999899	-0.262378	0.5094	-0.884929	0.0790146	LMJF_26_0370	TPR_repeat/Tetratricopeptide_repeat
5257	LBRM2904_29.0340	-0.520975	0.0566384	-1.56856	3.98051e-11	-0.36037	0.186739	-1.40796	6.18051e-05	LMJF_29_0320	TPR_repeat/Tetratricopeptide_repeat
7745	LBRM2904_35.2220	0.0470959	0.926072	0.189447	0.554584	0.531205	0.0546195	0.673557	0.094705	LMJF_36_2070	TPR_repeat/Tetratricopeptide_repeat
1818	LBRM2904_14.1370	-0.303264	0.296948	-1.31547	3.64927e-08	0.48911	0.0617448	-0.523093	0.18343	LMJF_14_1330	TPR_repeat/DnaJ_domain_containing_protein
4946	LBRM2904_28.0530	0.893381	0.132665	0.349086	0.592945	-0.304119	0.649521	-0.848414	0.329108	LMJF_28_0500	TPR_repeat
6173	LBRM2904_31.2800	0.599086	0.0223482	-0.182007	0.536401	0.915739	0.000143215	0.134646	0.778985	LMJF_31_2860	tousled-like_kinase_II
743	LBRM2904_07.0740	0.315195	0.253494	-0.431898	0.0868016	0.0916335	0.777094	-0.655459	0.0704009	LMJF_07_0700	topoisomerase-related_function_protein-like_protein
5418	LBRM2904_29.1950	0.304363	0.352274	-1.13471	2.4724e-05	-0.0373471	0.944069	-1.47642	0.000150639	LMJF_29_1820	Tob55
1975	LBRM2904_15.1410	0.0934344	0.781363	-0.578019	0.0148462	-0.0221749	0.969265	-0.693628	0.0473216	LMJF_15_1390	TMEM164_family
7723	LBRM2904_35.2000	0.0479782	0.898763	-0.657841	0.00217713	0.177198	0.489272	-0.528621	0.110004	LMJF_36_1910	T-lymphocyte_triggering_factor
4307	LBRM2904_25.1940	0.424273	0.00555901	0.260608	0.0879551	0.389494	0.00800238	0.225829	0.344231	LMJF_25_1860	TLP18.3
210	LBRM2904_03.0430	0.539983	0.0616518	-0.0117659	0.999899	0.362743	0.21122	-0.189006	0.702049	LMJF_03_0450	TLD_domain_protein
628	LBRM2904_06.0990	0.793001	0.000284947	0.43709	0.0457252	1.23115	1.22374e-09	0.875243	0.00411623	LMJF_06_0940	TLD
7730	LBRM2904_35.2070	0.853091	0.148437	-0.458763	0.455852	-0.377733	0.553924	-1.68959	0.0302488	LMJF_36_1955	TLD
4559	LBRM2904_26.1890	0.249328	0.333722	-0.586168	0.00802732	0.0935073	0.748342	-0.741989	0.0218448	LMJF_26_1920	TLC_domain_containing_protein
349	LBRM2904_04.0850	0.370991	0.0646578	0.138241	0.530802	0.44746	0.0172294	0.21471	0.497079	LMJF_04_0710	Tir_chaperone_protein_(CesT)_family
3021	LBRM2904_20.3560	0.56256	0.0188671	0.156354	0.567326	0.731069	0.00104289	0.324864	0.381664	LMJF_34_3170	Tir_chaperone_protein_(CesT)_family
5978	LBRM2904_31.0800	0.214758	0.343261	-0.523908	0.00672236	0.195704	0.374515	-0.542962	0.0602763	LMJF_31_0740	Tir_chaperone_protein_(CesT)_family
7117	LBRM2904_34.1170	-0.241644	0.182233	-1.05564	2.94435e-12	-0.214139	0.223717	-1.02813	3.60028e-06	LMJF_35_1260	TIP49_C-terminus/Holliday_junction_DNA_helicase_ruvB_N-terminus/AAA_domain_(dynein-related_subfamily)/AAA_domain/ATPase_family_associated_with_various_cellular_activities_(AAA)
822	LBRM2904_08.0280	0.65722	0.0112564	0.508927	0.0436124	0.167575	0.574102	0.0192814	0.990229	LMJF_08_0330	Tim10/DDP_family_zinc_finger_containing_protein
4278	LBRM2904_25.1650	0.129166	0.741625	-0.291439	0.362323	0.313282	0.325513	-0.107323	0.853101	LMJF_25_1550	Tim10/DDP_family_zinc_finger_containing_protein
5250	LBRM2904_29.0270	-0.0288001	0.990497	-0.568138	0.150749	-0.917137	0.0147513	-1.45647	0.00638959	LMJF_29_0250	thymine-7-hydroxylase
1087	LBRM2904_10.0060	-0.223351	0.47587	-1.31256	7.24294e-08	-0.580864	0.0265241	-1.67007	2.0924e-06	LMJF_10_0060	thymidylate_kinase-like_protein
3454	LBRM2904_21.1500	-0.500116	0.102021	-0.922201	0.000734931	-0.159131	0.647492	-0.581216	0.181577	LMJF_21_1210	thymidine_kinase
7130	LBRM2904_34.1300	-0.0101088	0.999825	-1.16896	0.000448747	-0.788927	0.0231625	-1.94778	3.81079e-05	LMJF_35_1410	threonyl-tRNA_synthetase
1717	LBRM2904_14.0350	-0.06259	0.91791	-0.729709	0.0292295	0.386738	0.290693	-0.280381	0.635085	LMJF_14_0350	threonine_synthase
1700	LBRM2904_14.0180	-1.46041	1.32522e-08	-3.10492	5.80387e-39	-1.38625	2.18049e-08	-3.03076	1.5417e-18	LMJF_14_0190	Thioredoxin-like
2918	LBRM2904_20.2530	-0.401551	0.145734	-1.7139	1.42531e-13	-0.256434	0.361123	-1.56878	4.22797e-06	LMJF_34_2200	Thioredoxin/Redoxin/Thioredoxin-like_domain_containing_protein
26	LBRM2904_01.0260	0.272215	0.325425	-0.442307	0.073462	-0.651624	0.00624681	-1.36615	3.44307e-05	LMJF_01_0270	thioredoxin
655	LBRM2904_06.1260	0.106902	0.582418	-0.245073	0.133303	1.08136	8.66833e-14	0.72938	0.000806731	LMJF_06_1190	Thioredoxin
4432	LBRM2904_26.0620	0.500561	0.010737	0.0505166	0.858468	0.558546	0.00254589	0.108502	0.76029	LMJF_26_0670	Thioredoxin
6795	LBRM2904_33.1590	0.357112	0.157744	0.501746	0.029305	0.0921179	0.758652	0.236753	0.546908	LMJF_33_1280	Thioredoxin
7038	LBRM2904_34.0380	-0.877406	0.046506	-1.34832	0.000785316	-0.597555	0.174776	-1.06847	0.0830981	LMJF_35_0380	Thioredoxin
7124	LBRM2904_34.1240	-0.665496	0.00109998	-1.70515	8.55869e-21	-0.862182	5.64501e-06	-1.90184	5.60825e-13	LMJF_35_1330	Thioredoxin
905	LBRM2904_08.1110	-0.0501213	0.834673	-0.677375	8.50063e-06	-0.342183	0.0352059	-0.969437	8.79688e-06	LMJF_08_1160	Thiopurine_S-methyltransferase_(TPMT)
6664	LBRM2904_33.0250	-0.272306	0.411492	-1.04133	0.000107594	-0.176167	0.603698	-0.945195	0.0194622	LMJF_33_0240	thiol-dependent_reductase_1
4560	LBRM2904_26.1900	0.640888	0.00811876	-0.353692	0.1497	1.00872	5.70461e-06	0.0141347	0.998318	LMJF_26_1940	Thioesterase-like_superfamily/Thioesterase_superfamily
5402	LBRM2904_29.1790	-0.0189172	0.999825	-1.08614	0.000743481	0.0549188	0.921574	-1.0123	0.0368141	LMJF_29_1690	Thioesterase_superfamily
8254	LBRM2904_35.7410	0.360996	0.180789	0.106527	0.739296	0.116972	0.706583	-0.137498	0.765149	LMJF_36_6810	Thioesterase_superfamily
4526	LBRM2904_26.1560	-0.385354	0.239588	-1.57312	7.66818e-09	-0.925662	0.00111834	-2.11343	6.70565e-08	LMJF_26_1570	thimet_oligopeptidase
6843	LBRM2904_33.2080	0.487878	0.263948	-0.985583	0.00988953	-0.843255	0.0309113	-2.31672	1.07111e-05	LMJF_33_1680	thiamine_biosynthesis-like_protein
1633	LBRM2904_13.1380	0.30215	0.50512	-0.887481	0.0168586	0.683046	0.0761591	-0.506585	0.405752	LMJF_13_1240	Thiamin_pyrophosphokinase
7421	LBRM2904_34.4210	-0.000444091	0.999825	-1.09132	3.93258e-06	0.539251	0.032819	-0.551625	0.146852	LMJF_35_4480	The_ARF-like_2_binding_protein_BART
7664	LBRM2904_35.1410	0.785097	0.0843406	0.016028	0.999899	1.14093	0.00626168	0.371862	0.616863	LMJF_36_1400	The_ARF-like_2_binding_protein_BART
3571	LBRM2904_22.0400	0.0855052	0.697958	-0.434945	0.00815236	0.25866	0.139646	-0.26179	0.326803	LMJF_22_0500	TFIIS_helical_bundle-like_domain_containing_protein
3194	LBRM2904_20.5330	-0.133211	0.656403	-0.26569	0.29297	0.0732471	0.819664	-0.0592325	0.910305	LMJF_20_0400	TFIIH_basal_transcription_factor_subunit
7606	LBRM2904_35.0810	0.199254	0.431612	0.0533705	0.871301	1.21278	1.25407e-09	1.0669	0.00029802	LMJF_36_0800	TFIIH_basal_transcription_factor_subunit
4106	LBRM2904_24.2450	0.0542262	0.881788	-0.996761	2.80014e-06	-0.726505	0.00089298	-1.77749	3.07913e-09	LMJF_24_2280	TFIIH_basal_transcription_factor_complex_helicase_subunit
7248	LBRM2904_34.2480	0.829009	9.36041e-05	1.36373	2.86742e-12	1.0886	4.40034e-08	1.62332	8.71795e-09	LMJF_35_2620	TFIIF-stimulated_CTD_phosphatase
1307	LBRM2904_11.0550	0.583139	0.0108917	0.298179	0.204057	0.535036	0.0150645	0.250076	0.500824	LMJF_11_0490	tetratricopeptide_repeat_(TPR)_protein
7457	LBRM2904_34.4570	-0.264941	0.296486	-2.04501	5.60869e-24	-0.39936	0.0829266	-2.17942	1.14488e-13	LMJF_35_4880	Tetratricopeptide_repeat/TPR_repeat/Uncharacterised_protein_family_(UPF0121)
445	LBRM2904_05.0440	0.272702	0.186015	-0.255542	0.196124	0.802915	5.59122e-06	0.274671	0.359953	LMJF_05_0410	Tetratricopeptide_repeat/TPR_repeat/Bacterial_transcriptional_activator_domain_containing_protein
334	LBRM2904_04.0700	0.273535	0.258369	-0.233769	0.321216	0.0131177	0.990848	-0.494186	0.127261	LMJF_04_0550	Tetratricopeptide_repeat/TPR_repeat
575	LBRM2904_06.0460	0.103083	0.852142	-0.904441	0.011323	-0.215572	0.624089	-1.2231	0.0185077	LMJF_06_0440	Tetratricopeptide_repeat/TPR_repeat
1458	LBRM2904_12.0590	-0.609656	0.0370562	-1.2532	1.65198e-06	-0.847982	0.00171544	-1.49152	8.76085e-05	LMJF_12_0610	Tetratricopeptide_repeat/TPR_repeat
2204	LBRM2904_17.0390	-0.253572	0.226127	-1.43719	4.94442e-17	-0.442845	0.0180055	-1.62646	5.11437e-11	LMJF_17_0120	Tetratricopeptide_repeat/TPR_repeat
2312	LBRM2904_17.1500	0.798798	0.000140242	0.231922	0.309764	0.144182	0.561216	-0.422694	0.1887	LMJF_17_1240	Tetratricopeptide_repeat/TPR_repeat
4332	LBRM2904_25.2190	-0.056894	0.838573	-0.741963	2.87537e-05	-0.197402	0.34099	-0.882471	0.000666099	LMJF_25_2100	Tetratricopeptide_repeat/TPR_repeat
5826	LBRM2904_30.3080	-0.310924	0.338928	-0.267606	0.400129	0.370163	0.22272	0.413481	0.363857	LMJF_30_3010	Tetratricopeptide_repeat/TPR_repeat
7059	LBRM2904_34.0590	0.554255	0.0140842	0.331114	0.144675	0.552478	0.0102865	0.329337	0.344965	LMJF_35_0690	Tetratricopeptide_repeat/TPR_repeat
7709	LBRM2904_35.1860	0.248453	0.432216	-0.208506	0.499044	0.941898	0.00024555	0.484939	0.243626	LMJF_36_1780	Tetratricopeptide_repeat/TPR_repeat
317	LBRM2904_04.0530	0.270209	0.264789	-0.419719	0.0541273	0.984928	1.23929e-06	0.295	0.398025	LMJF_04_0420	Tetratricopeptide_repeat
971	LBRM2904_09.0480	0.188662	0.488	0.00758337	0.999899	0.91935	1.8873e-05	0.738271	0.0231524	LMJF_09_0440	Tetratricopeptide_repeat
1513	LBRM2904_13.0180	0.577469	0.0354431	0.403979	0.137517	0.895543	0.000371522	0.722053	0.0589227	LMJF_13_0180	Tetratricopeptide_repeat
2651	LBRM2904_19.1420	-0.0611463	0.86125	-0.537894	0.0159987	0.163583	0.538103	-0.313165	0.390444	LMJF_19_1400	Tetratricopeptide_repeat
3093	LBRM2904_20.4320	-0.00505521	0.999825	-0.437234	0.0149551	0.369569	0.0449707	-0.062609	0.86666	LMJF_34_3820	Tetratricopeptide_repeat
3365	LBRM2904_21.0570	0.227071	0.57473	-0.287021	0.439682	-0.483633	0.160724	-0.997725	0.0355387	LMJF_21_0530	Tetratricopeptide_repeat
7383	LBRM2904_34.3830	-0.197108	0.413238	-0.758022	0.000103763	-0.600776	0.00266868	-1.16169	3.10556e-05	LMJF_35_4070	Tetratricopeptide_repeat
6656	LBRM2904_33.0170	0.448101	0.275566	0.094701	0.863115	1.44283	3.29378e-05	1.08943	0.0397716	LMJF_33_0170	Tetraspanin_family
7319	LBRM2904_34.3190	0.396747	0.14935	-0.169496	0.570682	0.863469	0.00036381	0.297225	0.478146	LMJF_35_3350	Tetrapyrrole_(Corrin/Porphyrin)_Methylases
6147	LBRM2904_31.2520	-0.415941	0.384982	-1.02718	0.0111737	-0.176882	0.738577	-0.788121	0.214384	LMJF_31_2590	TerD_domain_containing_protein
3709	LBRM2904_23.0240	-0.139862	0.589498	-0.814619	3.76871e-05	-0.508684	0.0140086	-1.18344	2.98668e-05	LMJF_23_0240	terbinafine_resistance_locus_protein_(yip1)
3395	LBRM2904_21.0870	0.401332	0.474312	0.0956092	0.901667	-0.815394	0.0909931	-1.12112	0.108673	LMJF_21_0820	Temperature_dependent_protein_affecting_M2_dsRNA_replication
5114	LBRM2904_28.2210	0.24138	0.456488	-0.894395	0.000599917	-0.15384	0.642496	-1.28962	0.0005909	LMJF_28_2070	Telomere_recombination/Putative_GTP-binding_controlling_metal-binding
7947	LBRM2904_35.4300	-0.24828	0.479651	-0.739753	0.010186	-0.234315	0.489272	-0.725789	0.0949285	LMJF_36_3930	telomerase_reverse_transcriptase
4997	LBRM2904_28.1040	-0.415944	0.413248	-0.688216	0.125217	-0.450603	0.347508	-0.722875	0.289339	LMJF_28_0950	Tctex-1_family
5870	LBRM2904_30.3530	0.394371	0.191459	-0.268283	0.378236	0.677676	0.0123889	0.0150227	0.999891	LMJF_30_3420	T-complex_protein_11
1670	LBRM2904_13.1750	-0.305108	0.477341	-1.00305	0.004072	-0.221683	0.607308	-0.91962	0.0822793	LMJF_13_1590	T-complex_protein_10_C-terminus
3441	LBRM2904_21.1330	-0.47135	0.00877207	-1.50025	2.51363e-21	-0.756737	4.42716e-06	-1.78564	5.05591e-15	LMJF_21_1090	T-complex_protein_1
3818	LBRM2904_23.1440	-1.20138	0.000189634	-2.4091	1.83721e-16	-1.59196	1.19533e-07	-2.79968	3.49063e-11	LMJF_23_1220	T-complex_protein_1
4758	LBRM2904_27.1210	-0.712608	0.0160372	-2.35795	8.29674e-20	-1.48948	2.23488e-08	-3.13483	3.28494e-17	LMJF_27_1260	T-complex_protein_1
7363	LBRM2904_34.3630	-0.810739	0.00902628	-2.51565	3.60163e-20	-1.27674	7.46586e-06	-2.98165	3.91169e-14	LMJF_35_3860	T-complex_protein_1
8265	LBRM2904_35.7520	-1.32116	7.04046e-10	-2.57904	4.04169e-38	-1.14753	3.60291e-08	-2.40541	1.20085e-16	LMJF_36_6910	T-complex_protein_1
1774	LBRM2904_14.0930	-0.662223	0.0823053	-1.89997	9.25306e-09	-0.610765	0.0967117	-1.84851	0.000152145	LMJF_14_0930	tc40_antigen-like
3296	LBRM2904_20.6360	-0.0420391	0.955611	-0.39269	0.25338	-0.0135484	0.999779	-0.3642	0.49767	LMJF_20_1630	TBC1_domain_family_member_20/GTPase
1886	LBRM2904_15.0490	0.852027	0.29736	0.834178	0.285364	-1.49944	0.039631	-1.51729	0.168007	LMJF_15_0440	tb-292_membrane_associated_protein-like_protein
1890	LBRM2904_15.0530	0.719641	0.106959	0.692383	0.104192	-0.68767	0.108495	-0.714927	0.270404	LMJF_15_0440	tb-292_membrane_associated_protein-like_protein
7415	LBRM2904_34.4150	0.279291	0.198526	-0.443669	0.0230298	1.13182	6.10379e-10	0.408863	0.172973	LMJF_35_4390	TAX-1
240	LBRM2904_03.0730	0.611195	0.000394841	0.609714	0.000193345	-0.067138	0.763737	-0.0686182	0.840665	LMJF_03_0750	TatD_related_DNase
4732	LBRM2904_27.0950	0.704356	0.000236225	0.20937	0.314705	0.104731	0.655762	-0.390254	0.182052	LMJF_27_1000	TatD_related_DNase
1385	LBRM2904_11.1360	0.395657	0.102546	0.297204	0.213774	0.772425	0.000360571	0.673971	0.0388294	LMJF_11_1280	tatD_related_deoxyribonuclease
4667	LBRM2904_27.0300	0.808705	0.00779715	-0.182438	0.606906	-0.0711745	0.871986	-1.06232	0.0113235	LMJF_27_0310	TATA-binding_protein_interacting_(TIP20)
3104	LBRM2904_20.4430	0.930106	0.0334142	0.181452	0.738988	0.81814	0.0537144	0.0694855	0.949807	LMJF_34_3940	target_of_rapamycin_kinase_3
8198	LBRM2904_35.6810	-0.0484945	0.937779	-0.937685	0.00175804	-0.428251	0.192916	-1.31744	0.0023245	LMJF_36_6320	target_of_rapamycin_(TOR)_kinase_1
4256	LBRM2904_25.1430	-0.0232038	0.964629	-0.758958	5.04372e-05	0.301017	0.145203	-0.434737	0.145328	LMJF_25_1370	TAP42-like_family
1838	LBRM2904_14.1570	0.491677	0.00262389	-0.248228	0.13612	1.754	1.09474e-33	1.0141	2.60849e-06	LMJF_14_1490	synaptojanin_(N-terminal_domain)
7400	LBRM2904_34.4000	0.856629	0.00497554	0.210108	0.548893	1.25452	8.32832e-06	0.607996	0.182169	LMJF_35_4230	synaptojanin_(N-terminal_domain)
6126	LBRM2904_31.2310	0.562239	0.0215031	-0.288518	0.251426	0.192433	0.476192	-0.658324	0.054681	LMJF_31_2350	Symplekin_tight_junction_protein_C_terminal
6502	LBRM2904_32.2840	-0.0760855	0.890177	-0.829431	0.0116438	0.588806	0.0867276	-0.164539	0.796467	LMJF_32_2720	Sybindin-like_family/Sedlin
7272	LBRM2904_34.2720	0.0139119	0.991631	-0.417442	0.0264392	-0.50057	0.00703527	-0.931924	0.000336768	LMJF_35_2880	Sybindin-like_family
8077	LBRM2904_35.5600	0.461838	0.0796796	-0.0309489	0.95416	0.259473	0.341566	-0.233314	0.582851	LMJF_36_5190	SWI/SNF-related_helicase
465	LBRM2904_05.0640	0.0240749	0.983408	-0.413789	0.148014	0.0801094	0.835815	-0.357754	0.425507	LMJF_05_0610	Surp_module
4259	LBRM2904_25.1460	0.157321	0.571858	-0.540498	0.0153097	-0.366466	0.117803	-1.06429	0.000656996	LMJF_25_1400	Surp_module
3990	LBRM2904_24.1240	1.32385	2.31161e-08	1.12333	9.25328e-07	0.148132	0.615329	-0.0523852	0.926522	LMJF_24_1180	Surfeit_locus_protein_6
5612	LBRM2904_30.0930	-0.980342	0.00275385	-1.5485	2.34062e-07	-0.720237	0.0247661	-1.2884	0.00418835	LMJF_30_0850	surface_protein_amastin
5613	LBRM2904_30.0940	0.372845	0.474582	-0.728603	0.103973	0.603714	0.190968	-0.497735	0.494668	LMJF_30_0850	surface_protein_amastin
6043	LBRM2904_31.1470	2.1955	1.99816e-07	1.87064	4.19551e-06	0.499098	0.289579	0.174233	0.839393	LMJF_31_1450	surface_membrane_protein_gp46-like_protein
293	LBRM2904_04.0290	1.44059	5.17028e-13	1.56206	3.64089e-16	1.07368	4.79112e-08	1.19515	2.84461e-05	LMJF_04_0180	surface_antigen-like_protein
294	LBRM2904_04.0300	2.14532	7.11648e-23	2.17275	9.94348e-25	1.46571	1.52125e-11	1.49314	2.22253e-06	LMJF_04_0190	surface_antigen-like_protein
295	LBRM2904_04.0310	2.23046	3.58192e-09	3.01278	2.57216e-17	1.3225	0.000441299	2.10483	8.0016e-05	LMJF_04_0210	surface_antigen-like_protein
494	LBRM2904_05.0930	0.908008	0.013939	1.44638	1.76651e-05	0.981707	0.00498212	1.52008	0.00223805	LMJF_05_0900	surface_antigen-like_protein
527	LBRM2904_05.1270	1.87484	0.000233506	1.65465	0.000696869	0.00283773	0.999779	-0.217351	0.827917	LMJF_05_1215	surface_antigen-like_protein
3450	LBRM2904_21.1460	1.62117	7.0722e-05	1.33255	0.000701093	1.80093	3.07446e-06	1.51231	0.00907462	LMJF_21_1170	surface_antigen-like_protein
1471	LBRM2904_12.0720	0.700646	0.158651	0.0300266	0.994114	-0.266074	0.629442	-0.936694	0.177362	LMJF_12_0730	surface_antigen_protein_2
1506	LBRM2904_13.0110	0.220986	0.534428	-0.744922	0.00946237	-0.280957	0.391124	-1.24687	0.00223805	LMJF_13_0110	SURF1_family
3297	LBRM2904_20.6370	-0.277307	0.181222	-0.91661	1.90964e-07	-0.372521	0.0518291	-1.01182	8.43838e-05	LMJF_20_1640	Suppressor_of_G2_allele_of_SKP1
903	LBRM2904_08.1090	-0.490346	0.0198881	-1.12898	1.75215e-09	-0.627049	0.00140406	-1.26568	3.56279e-06	LMJF_08_1140	suppressive_immunomodulating_factor
5802	LBRM2904_30.2840	0.145135	0.570738	-0.130971	0.598918	0.753201	0.000152051	0.477095	0.126216	LMJF_30_2770	superoxide_dismutase
6493	LBRM2904_32.2750	0.00301309	0.999825	-1.08824	5.26126e-06	0.584354	0.021021	-0.506902	0.19301	LMJF_32_2630	superoxide_dismutase
4573	LBRM2904_26.2030	0.670919	0.0402608	0.0732916	0.879131	0.660938	0.0347528	0.06331	0.931691	LMJF_26_2070	SUMO1/Ulp2
6266	LBRM2904_32.0480	0.028008	0.969462	-0.746605	0.00276288	-0.416149	0.118729	-1.19076	0.000824133	LMJF_32_0540	Sulfite_exporter_TauE/SafE
6825	LBRM2904_33.1900	0.624937	0.180437	-0.317727	0.518957	0.589166	0.190148	-0.353498	0.635914	LMJF_33_1560	Sulfite_exporter_TauE/SafE
5073	LBRM2904_28.1800	1.20761	2.33421e-05	0.613838	0.032901	1.01758	0.00022778	0.423808	0.35864	LMJF_28_1690	sulfate_transporter-like_protein
4931	LBRM2904_28.0380	1.22753	0.00348546	0.840393	0.0417829	-1.0984	0.00657751	-1.48554	0.0109774	LMJF_28_0350	Sugar_efflux_transporter_for_intercellular_exchange
3621	LBRM2904_22.0900	0.487316	0.155689	-0.115539	0.786183	0.955662	0.00169902	0.352807	0.502166	LMJF_22_1050	Sugar_(and_other)_transporter/Major_Facilitator_Superfamily/Organic_Anion_Transporter_Polypeptide_(OATP)_family
2083	LBRM2904_16.0900	0.348474	0.286311	-0.921377	0.000960047	0.454682	0.131923	-0.815169	0.053883	LMJF_16_0950	sucrose-phosphate_synthase-like_protein
3783	LBRM2904_23.1090	0.612312	0.149298	-0.141137	0.79062	0.818718	0.0366121	0.0652699	0.949251	LMJF_23_0870	sucrose_hydrolase-like_protein
3784	LBRM2904_23.1100	0.581544	0.341647	0.0301954	0.999521	0.328161	0.609389	-0.223187	0.832492	LMJF_23_0870	sucrose_hydrolase-like_protein
4871	LBRM2904_27.2340	0.782189	0.0315729	-0.352565	0.3582	0.403777	0.286394	-0.730976	0.16775	LMJF_27_2340	sucrose_hydrolase-like_protein
8180	LBRM2904_35.6630	0.706345	0.0434539	-0.112087	0.807399	0.380631	0.293155	-0.4378	0.418822	LMJF_36_6180	Sucrase/ferredoxin-like
5713	LBRM2904_30.1940	0.694524	0.0321901	0.0532185	0.923459	1.45483	5.72201e-07	0.813529	0.0743617	LMJF_30_1930	succinyl-coa-3-ketoacid-coenzyme_a_transferase-_like_protein
5714	LBRM2904_30.1950	0.942014	9.3657e-06	0.962985	1.89785e-06	0.995187	8.75468e-07	1.01616	0.000639969	LMJF_30_1930	succinyl-coa-3-ketoacid-coenzyme_a_transferase-_like_protein
4335	LBRM2904_25.2220	-1.47725	0.000859675	-2.89567	5.79102e-13	-2.57693	2.49475e-10	-3.99535	3.90979e-12	LMJF_25_2130	succinyl-CoA_synthetase_alpha_subunit
4336	LBRM2904_25.2230	-0.594587	0.151212	-2.60053	7.18997e-14	-1.41204	9.69469e-05	-3.41798	6.97456e-12	LMJF_25_2130	succinyl-CoA_synthetase_alpha_subunit
7836	LBRM2904_35.3190	-0.817736	0.00292732	-2.19051	3.39534e-19	-0.592351	0.0283329	-1.96512	4.32117e-08	LMJF_36_2950	succinyl-CoA_ligase_[GDP-forming]_beta-chain
6909	LBRM2904_33.2740	0.405889	0.172665	-0.212384	0.495882	0.281438	0.348143	-0.336835	0.45132	LMJF_33_2340	succinyl-coA:3-ketoacid-coenzyme_A_transferase
4040	LBRM2904_24.1740	-0.188626	0.406219	-1.0502	5.24178e-09	0.120842	0.603848	-0.740733	0.00676844	LMJF_24_1630	Succinate_dehydrogenase_[ubiquinone]_flavoprotein_subunit
1942	LBRM2904_15.1080	-0.305023	0.326526	-1.0999	1.93844e-05	-0.0915506	0.802632	-0.886424	0.0234276	LMJF_15_0990	succinate_dehydrogenase
1613	LBRM2904_13.1180	0.91817	0.00574814	1.34723	1.04534e-05	0.36893	0.296845	0.797993	0.096994	LMJF_13_1040	subtilisin-like_serine_peptidase
1614	LBRM2904_13.1190	0.799467	0.0309068	0.0915056	0.863359	0.412214	0.285061	-0.295748	0.635085	LMJF_13_1040	subtilisin-like_serine_peptidase
5149	LBRM2904_28.2560	0.984364	0.0133994	0.282652	0.528521	-0.0347457	0.970763	-0.736458	0.214261	LMJF_28_2380	subtilisin-like_serine_peptidase
443	LBRM2904_05.0420	-0.312031	0.428152	-0.739348	0.0259154	0.00671209	0.999779	-0.420605	0.443601	LMJF_05_0400	structural_maintenance_of_chromosome_(SMC)
7532	LBRM2904_35.0070	-0.620436	0.000349717	-1.6077	6.22375e-25	-0.331915	0.0592844	-1.31917	8.48236e-09	LMJF_36_0070	stress-inducible_protein_STI1_homolog
900	LBRM2904_08.1060	-0.886373	0.00365834	-2.47984	5.23546e-20	-1.363	1.20998e-06	-2.95646	3.59816e-14	LMJF_08_1110	stress-induced_protein_sti1
4709	LBRM2904_27.0720	0.416218	0.0886322	-0.14461	0.596878	0.524028	0.0214275	-0.0368002	0.952163	LMJF_27_0745:pseudogenic_transcript_	Stress_responsive_A/B_Barrel_Domain
4710	LBRM2904_27.0730	0.77061	0.00249899	1.11806	1.8966e-06	1.8031	4.45272e-15	2.15055	6.15146e-11	LMJF_27_0750	Stress_responsive_A/B_Barrel_Domain
7746	LBRM2904_35.2230	0.113242	0.822765	-0.640714	0.0657364	-0.502993	0.16316	-1.25695	0.00972936	LMJF_36_2080	streptococcal_hemagglutinin-like_protein
4076	LBRM2904_24.2150	-1.04657	0.00223912	-1.80105	7.56861e-09	-0.81409	0.0146215	-1.56857	0.000746371	LMJF_24_1980	STOP_axonemal_protein
509	LBRM2904_05.1090	-0.211717	0.410725	-1.29725	1.48313e-10	-0.52932	0.0150645	-1.61485	3.2187e-08	LMJF_05_1040	stomatin-like_protein
1865	LBRM2904_15.0280	0.381244	0.0268036	-0.260918	0.126509	0.166926	0.361549	-0.475236	0.0473151	LMJF_15_0240	sterol_carrier_protein
6714	LBRM2904_33.0780	-0.140854	0.835102	-1.45803	0.000861063	-1.05078	0.0205452	-2.36796	0.000142896	LMJF_33_0680	sterol_C-24_reductase
7777	LBRM2904_35.2540	-0.263838	0.606306	-1.76256	4.8558e-06	-0.0800157	0.900406	-1.57874	0.00622665	LMJF_36_2380	sterol_24-c-methyltransferase
1364	LBRM2904_11.1150	-0.259127	0.608796	-1.10552	0.00509865	-0.647221	0.123968	-1.49361	0.0091695	LMJF_11_1100	sterol_14-alpha-demethylase
1734	LBRM2904_14.0530	0.739896	0.0138936	0.0821199	0.847092	1.1975	1.34386e-05	0.539728	0.229389	LMJF_14_0510	stearic_acid_desaturase
5506	LBRM2904_29.2850	0.415212	0.256249	-0.666395	0.0418637	1.19522	0.000128846	0.113611	0.864663	LMJF_29_2730	START_domain_containing_protein
6316	LBRM2904_32.0980	0.253348	0.649632	-0.557789	0.229932	0.292843	0.570983	-0.518294	0.474172	LMJF_32_0950	Staphylococcal_nuclease_homologue/Tudor_domain_containing_protein
644	LBRM2904_06.1150	0.118369	0.579379	-0.377027	0.0288116	0.357211	0.0407606	-0.138185	0.653488	LMJF_06_1080	Staphylococcal_nuclease_homologue
2758	LBRM2904_20.0860	-0.377916	0.194276	-1.53976	2.54313e-10	-0.0586201	0.883193	-1.22046	0.000832947	LMJF_34_0730	Stage_II_sporulation_protein_E_(SpoIIE)
7689	LBRM2904_35.1660	-0.415204	0.462944	-1.19334	0.0103305	-0.789757	0.106899	-1.56789	0.0208771	LMJF_36_1590	STAG_domain_containing_protein
5799	LBRM2904_30.2810	0.321496	0.342295	-0.826663	0.00407955	0.621165	0.0369346	-0.526994	0.252118	LMJF_30_2730	Stabilization_of_polarity_axis
3203	LBRM2904_20.5420	0.152917	0.550962	-1.14753	3.54032e-09	0.350773	0.105755	-0.949673	0.00109887	LMJF_20_0510	SSU_ribosomal_protein
4045	LBRM2904_24.1830	0.514887	0.0292329	0.387367	0.0946713	0.757185	0.000500412	0.629664	0.0561738	LMJF_24_1680	Ssl1-like
1091	LBRM2904_10.0100	0.434104	0.0594322	-0.729212	0.000450726	-0.444604	0.0427383	-1.60792	2.53893e-08	LMJF_10_0100	SRP40
2669	LBRM2904_19.1600	-0.321928	0.0735555	-1.31158	1.28662e-17	-0.956454	1.11705e-09	-1.94611	7.18664e-19	LMJF_19_1600	SRP19_protein
472	LBRM2904_05.0710	0.209136	0.267096	0.282682	0.101012	0.560575	0.000520221	0.634121	0.00739372	LMJF_05_0680	sre-2/carboxylate_carrier-like_protein
6183	LBRM2904_31.2900	0.542272	0.137241	-0.821814	0.0126884	0.193275	0.634922	-1.17081	0.0140666	LMJF_31_2940	squalene_synthase
1673	LBRM2904_13.1780	-0.534482	0.0790682	-1.49276	1.6905e-08	-0.10779	0.772737	-1.06606	0.00814805	LMJF_13_1620	squalene_monooxygenase-like_protein
7228	LBRM2904_34.2280	0.226261	0.39086	-0.450457	0.0480736	0.334019	0.160296	-0.342699	0.344231	LMJF_35_2390	Spt4/RpoE2_zinc_finger_containing_protein
1656	LBRM2904_13.1610	0.600327	0.165629	0.137443	0.801045	-0.084162	0.889646	-0.547046	0.390444	LMJF_13_1470	SPRY_domain/HECT-domain_(ubiquitin-transferase)
6633	LBRM2904_32.4150	1.2982	0.00992023	0.774867	0.125317	-0.0340304	0.985519	-0.557365	0.495071	LMJF_32_3930	SPRY_domain/HECT-domain_(ubiquitin-transferase)
7524	LBRM2904_34.5240	1.36251	0.0118997	0.843057	0.119921	-0.111073	0.890039	-0.63053	0.468283	LMJF_35_5390	SPRY_domain/HECT-domain_(ubiquitin-transferase)
582	LBRM2904_06.0530	-0.117986	0.660329	-0.643032	0.00140913	-0.236426	0.299659	-0.761472	0.0100607	LMJF_06_0500	SpoU_rRNA_Methylase_family
4043	LBRM2904_24.1810	-0.0157615	0.99152	0.113798	0.666858	0.57359	0.00608707	0.70315	0.0212948	LMJF_24_1660	SpoU_rRNA_Methylase_family
4112	LBRM2904_24.2510	0.923452	0.00536831	-0.243959	0.51548	-1.36508	8.16605e-06	-2.53249	3.49466e-09	LMJF_24_2340	SpoU_rRNA_Methylase_family
6495	LBRM2904_32.2770	0.51419	0.0408984	-0.300819	0.238865	0.0700658	0.834916	-0.744944	0.0307224	LMJF_32_2650	SpoU_rRNA_Methylase_family
7273	LBRM2904_34.2730	0.278826	0.127557	-0.417488	0.0118668	0.78746	6.60437e-07	0.0911455	0.77559	LMJF_35_2890	SpoU_rRNA_Methylase_family
764	LBRM2904_07.0960	-1.3889	4.06567e-05	-2.6407	1.62822e-17	-1.65859	2.05679e-07	-2.9104	8.68883e-11	LMJF_07_0870	splicing_factor_ptsr1-like_protein
2726	LBRM2904_20.0520	0.566517	0.0888167	0.241904	0.499099	-0.0806407	0.85968	-0.405254	0.425507	LMJF_34_0495	splicing_factor_ptsr1_interacting_protein
7385	LBRM2904_34.3850	-0.261343	0.432054	-1.2167	4.37664e-06	-1.01237	0.000173579	-1.96773	1.70165e-07	LMJF_35_4090	Splicing_factor_3B_subunit_10_(SF3b10)
5171	LBRM2904_28.2780	0.287176	0.150741	-0.320766	0.0865989	0.447693	0.0135589	-0.160249	0.616487	LMJF_28_2570	splicing_factor_3B_subunit_1
5702	LBRM2904_30.1830	-0.437985	0.0583884	-1.48723	1.00325e-13	-0.836493	5.74271e-05	-1.88573	5.12306e-11	LMJF_30_1830	splicing_factor_3a
5579	LBRM2904_30.0600	-0.290386	0.0821066	-0.812979	2.15187e-08	0.0700092	0.725334	-0.452584	0.0463015	LMJF_30_0570	spliceosome-associated_protein
3758	LBRM2904_23.0840	0.370406	0.17692	-0.446276	0.0798707	0.625983	0.0112081	-0.190698	0.669141	LMJF_23_0650	spliceosomal_U5_snRNP-specific_protein
4424	LBRM2904_26.0540	0.412878	0.156486	-0.511259	0.0575895	0.849598	0.000960131	-0.0745395	0.897416	LMJF_26_0590	spliced_leader_RNA_PSE-promoter_transcription_factor
1248	LBRM2904_10.1710	0.166936	0.641275	-0.88442	0.00107672	0.539844	0.0592844	-0.511513	0.240581	LMJF_10_1220	Spinocerebellar_ataxia_type_10_protein_domain_containing_protein
6457	LBRM2904_32.2390	0.793366	0.152163	-0.349639	0.559783	0.409833	0.483628	-0.733172	0.366979	LMJF_32_2290	sphingosine-1-phosphate_phosphatase
6072	LBRM2904_31.1760	0.309443	0.354523	-0.857521	0.00232128	0.487698	0.104457	-0.679266	0.11855	LMJF_31_1780	Sphingosine_N-acyltransferase
4435	LBRM2904_26.0650	0.89785	0.0801581	0.218057	0.724827	0.990032	0.0411802	0.310238	0.725671	LMJF_26_0710	sphingosine_kinase_A
5758	LBRM2904_30.2400	0.710222	0.00318135	0.0843628	0.79475	0.427766	0.0770676	-0.198093	0.633473	LMJF_30_2350	sphingosine_1-phosphate_lyase
7466	LBRM2904_34.4660	0.517921	0.00444765	-0.00870715	0.999899	1.08561	4.7239e-11	0.558983	0.0291847	LMJF_35_4990	sphingomyelin/ceramide_phosphorylethanolamine_synthase
2641	LBRM2904_19.1320	0.414264	0.221512	-0.507886	0.105187	0.588954	0.0575462	-0.333197	0.51588	LMJF_19_1280	SPFH_domain_/_Band_7_family
2642	LBRM2904_19.1330	0.588226	0.213392	-0.435253	0.354004	1.25177	0.00254286	0.228287	0.778456	LMJF_19_1290	SPFH_domain_/_Band_7_family
473	LBRM2904_05.0720	0.134201	0.747827	-0.479852	0.131196	-0.544025	0.0840343	-1.15808	0.00740167	LMJF_05_0690	Sperm-tail_PG-rich_repeat
7043	LBRM2904_34.0430	-0.0137689	0.999825	-0.375986	0.179426	0.621779	0.0190904	0.259562	0.569632	LMJF_35_0430	Sperm-tail_PG-rich_repeat
7369	LBRM2904_34.3690	0.326881	0.314379	-0.359424	0.239195	0.0630495	0.884283	-0.623255	0.149843	LMJF_35_3925	Sperm-tail_PG-rich_repeat
8040	LBRM2904_35.5230	0.855018	1.13111e-08	0.297324	0.0569958	0.517201	0.000505291	-0.0404929	0.906282	LMJF_36_4800	Spermine/spermidine_synthase
8231	LBRM2904_35.7180	0.154873	0.683542	-0.399248	0.19602	0.852387	0.00277248	0.298265	0.549588	LMJF_36_6590	Sperm_tail/Sperm_tail_C-terminal_domain_containing_protein
5620	LBRM2904_30.1010	-0.335531	0.41899	-0.382758	0.32054	0.46953	0.211723	0.422303	0.471096	LMJF_30_0940	Spc97_/_Spc98_family
7763	LBRM2904_35.2400	0.579706	0.0845025	-0.350657	0.30407	0.0235411	0.981917	-0.906823	0.047005	LMJF_36_2240	Spc97_/_Spc98_family
6897	LBRM2904_33.2620	0.5514	0.0559326	-0.168066	0.606906	0.447721	0.112137	-0.271745	0.558868	LMJF_33_2220	Solute_carrier_(proton/amino_acid_symporter)
115	LBRM2904_02.0300	0.0195476	0.986457	-0.61962	0.00696872	-0.19151	0.479123	-0.830677	0.0128616	LMJF_02_0310	Soluble_NSF_attachment_protein
1945	LBRM2904_15.1110	0.68498	0.00384889	-0.0792268	0.804619	0.316663	0.198017	-0.447544	0.209838	LMJF_15_1020	solanesyl-diphosphate_synthase
5987	LBRM2904_31.0890	1.02498	0.00104729	-0.0307707	0.972472	0.976294	0.00107199	-0.0794543	0.908848	LMJF_31_0920	sodium_stibogluconate_resistance_protein
5988	LBRM2904_31.0900	0.823665	0.152866	-0.0976244	0.91449	0.0778377	0.933164	-0.843452	0.312591	LMJF_31_0920	sodium_stibogluconate_resistance_protein
5989	LBRM2904_31.0910	1.55751	0.0012041	0.684299	0.167984	0.580581	0.256327	-0.292632	0.74022	LMJF_31_0920	sodium_stibogluconate_resistance_protein
1779	LBRM2904_14.0980	0.668414	0.167603	-0.749467	0.0983266	0.155943	0.789498	-1.26194	0.0495374	LMJF_14_0980	sodium/hydrogen_exchanger
5893	LBRM2904_30.3760	0.0663	0.848316	-0.289295	0.235928	0.74253	0.000768605	0.386935	0.281374	LMJF_30_3670	SnoaL-like_domain_containing_protein
7049	LBRM2904_34.0490	0.361651	0.00637932	0.244779	0.0611006	1.03518	2.54406e-18	0.918303	9.58336e-08	LMJF_35_0580	SNF-7-like_protein
2081	LBRM2904_16.0880	0.695099	0.00152675	0.182249	0.457845	-0.577479	0.00639553	-1.09033	0.000231697	LMJF_16_0930	Snf7
4777	LBRM2904_27.1400	-0.186984	0.371943	-0.547047	0.00177228	-0.311664	0.0950303	-0.671726	0.00876019	LMJF_27_1440	Snf7
7416	LBRM2904_34.4160	0.691145	0.0275297	0.117462	0.770634	1.33365	2.44365e-06	0.759968	0.0865529	LMJF_35_4400	Snf7
7938	LBRM2904_35.4210	0.00954843	0.999825	-0.591389	0.151772	0.54263	0.196041	-0.0583073	0.958643	LMJF_36_3850	Snf7
3931	LBRM2904_24.0650	0.653293	0.0428192	-0.301147	0.376329	0.524818	0.0965975	-0.429623	0.383872	LMJF_24_0610	SNF2_family_protein
3974	LBRM2904_24.1080	0.758016	0.00163809	0.226274	0.391993	0.567986	0.0156755	0.0362444	0.955946	LMJF_24_1050	SNF2_family_protein
4523	LBRM2904_26.1530	0.782752	0.046278	0.217782	0.629963	0.427833	0.292151	-0.137137	0.853916	LMJF_26_1560	SNF2_family_N-terminal_domain_containing_protein
5244	LBRM2904_29.0210	0.424244	0.065386	-0.00958273	0.999899	-0.162466	0.520919	-0.596292	0.0596326	LMJF_29_0200	SNF2_family_N-terminal_domain/Helicase_conserved_C-terminal_domain_containing_protein
5657	LBRM2904_30.1380	0.944567	0.000169469	0.782787	0.00120643	1.73911	5.46448e-14	1.57733	3.04574e-06	LMJF_30_1300	SNF2_family_N-terminal_domain/Helicase_conserved_C-terminal_domain_containing_protein
1764	LBRM2904_14.0830	0.135757	0.82135	-0.460186	0.300258	0.87219	0.0341407	0.276246	0.711523	LMJF_14_0840	SNF2_family_helicase-like_protein
1264	LBRM2904_11.0050	0.307392	0.212176	-0.541179	0.0133757	-0.184292	0.470474	-1.03286	0.000781265	LMJF_11_0050	SNF2/RAD54_related_DNA_helicase
7615	LBRM2904_35.0900	0.776818	0.0949231	0.100881	0.880759	1.60372	0.000107457	0.92778	0.158942	LMJF_36_0900	SNF1-related_protein_kinases
3735	LBRM2904_23.0500	0.134537	0.504055	-0.603484	0.000147947	1.00037	1.07327e-10	0.26235	0.322863	LMJF_23_0490	SNF1-related_protein_kinase_regulatory_subunit_beta
2587	LBRM2904_19.0780	0.448574	0.0122592	-0.109725	0.596878	0.714392	1.336e-05	0.156093	0.604389	LMJF_19_0770	SNARE_protein
1485	LBRM2904_12.0860	0.743117	2.3362e-05	0.256668	0.166645	1.09778	2.30484e-11	0.61133	0.0155289	LMJF_12_1230	SNARE_associated_Golgi_protein
4968	LBRM2904_28.0750	-0.529083	0.0247267	-1.52496	1.67974e-13	-0.645792	0.0033797	-1.64166	4.76854e-08	LMJF_28_0710	SNARE_associated_Golgi_protein
3302	LBRM2904_20.6420	-0.630448	0.00826296	-1.35811	2.27611e-10	-0.0260912	0.956757	-0.753748	0.0236469	LMJF_20_1690	SNAP_protein
6520	LBRM2904_32.3020	0.435484	0.0113278	-0.34207	0.040509	0.0456025	0.848831	-0.731952	0.00155979	LMJF_32_2890	SNAP_protein
5027	LBRM2904_28.1340	0.452287	0.0477361	-0.178943	0.46833	1.19963	2.68024e-09	0.568396	0.0743908	LMJF_28_1230	SMP-30/Gluconolaconase/LRE-like_region_containing_protein
844	LBRM2904_08.0500	-0.0884541	0.853111	-1.30834	9.32453e-06	-0.54507	0.0907679	-1.76496	3.316e-05	LMJF_08_0470	small_ubiquitin_protein
7790	LBRM2904_35.2670	0.541283	0.0602514	0.280388	0.349161	1.01211	9.5559e-05	0.75121	0.0582862	LMJF_36_2520	small_nuclear_RNA-activating_protein
7439	LBRM2904_34.4390	0.909902	3.81838e-06	0.782951	3.59442e-05	1.36678	1.31196e-13	1.23983	4.32031e-06	LMJF_35_4660	small_nuclear_RNA_gene_activation_protein_(SNAP)_50
6990	LBRM2904_33.3650	-0.127329	0.706729	-0.436193	0.0968173	0.0885781	0.794671	-0.220286	0.62309	LMJF_33_3190	small_nuclear_ribonucleoprotein_SmD2
4832	LBRM2904_27.1950	-0.471278	0.0995205	-0.27821	0.342006	-0.0348924	0.944127	0.158175	0.7508	LMJF_27_1970	small_nuclear_ribonucleoprotein_protein
3096	LBRM2904_20.4350	-0.311562	0.276331	-0.0969636	0.778186	-0.157803	0.605901	0.0567946	0.92357	LMJF_34_3860	small_nuclear_ribonucleoprotein
3622	LBRM2904_22.0910	0.196528	0.402433	-0.420783	0.0361361	-0.697161	0.000298105	-1.31447	1.08785e-06	LMJF_22_1060	small_nuclear_ribonucleoprotein
6330	LBRM2904_32.1120	0.413551	0.00731984	-0.124589	0.466258	-0.0104458	0.985519	-0.548586	0.00980516	LMJF_32_1070	small_nuclear_ribonucleoprotein
1765	LBRM2904_14.0840	-0.936576	0.0359454	-1.73265	1.63541e-05	-0.432429	0.359948	-1.2285	0.0470716	LMJF_14_0850	small_myristoylated_protein-3
1766	LBRM2904_14.0850	-0.862253	0.000985726	-1.17875	1.13811e-06	-0.136098	0.670242	-0.452596	0.262208	LMJF_14_0850	small_myristoylated_protein-3
3271	LBRM2904_20.6110	-0.0301451	0.934968	-0.63987	0.000371239	0.327777	0.0903051	-0.281949	0.34894	LMJF_20_1300	small_myristoylated_protein-2
3272	LBRM2904_20.6120	-0.143233	0.836756	1.28138	0.00484315	-0.720548	0.138762	0.704067	0.345689	LMJF_20_1310	small_myristoylated_protein-1
3269	LBRM2904_20.6090	-0.0517961	0.921469	-1.04962	0.000114465	-0.0198915	0.985519	-1.01772	0.0122308	LMJF_20_1280	small_myristoylated_protein_4
1242	LBRM2904_10.1650	-0.228214	0.454463	-1.10862	4.12624e-06	0.463696	0.0772011	-0.416705	0.302992	LMJF_10_1170	small_GTP-binding_protein_Rab7
5687	LBRM2904_30.1680	0.751834	0.000354564	0.177908	0.455156	0.398018	0.0623594	-0.175908	0.633309	LMJF_30_1710	small_GTP-binding_protein_Rab28
6857	LBRM2904_33.2220	0.425967	0.200073	-0.541675	0.0774241	0.0635792	0.890387	-0.904063	0.0379322	LMJF_33_1840	small_GTP-binding_protein_Rab18
1210	LBRM2904_10.1330	0.169629	0.539951	-0.651601	0.00316685	0.167271	0.529491	-0.653959	0.0478553	LMJF_10_0910	small_GTP-binding_protein_Rab11
5234	LBRM2904_29.0110	-0.0158286	0.995137	-0.220554	0.389475	0.02666	0.954732	-0.178066	0.664084	LMJF_29_0090	small_GTP-binding_protein
110	LBRM2904_02.0240	0.28182	0.406219	-0.258605	0.429449	0.195911	0.567974	-0.344514	0.474172	LMJF_02_0260	small_GTP_binding_protein_rab6-like_protein
8189	LBRM2904_35.6720	0.300112	0.50123	-0.729379	0.0503025	0.969104	0.00772921	-0.0603864	0.951384	LMJF_36_6250	small_G-protein
5800	LBRM2904_30.2820	0.0472911	0.887954	-1.60916	5.51707e-18	-0.285506	0.188025	-1.94196	4.68766e-13	LMJF_30_2740	small_glutamine-rich_tetratricopeptide_repeat_protein
7897	LBRM2904_35.3800	0.225901	0.345021	-0.344862	0.108849	-0.1781	0.455055	-0.748862	0.0114618	LMJF_36_3480	Small_acidic_protein_family
4601	LBRM2904_26.2310	0.330146	0.332279	-0.663189	0.0253229	0.661139	0.026747	-0.332196	0.50689	LMJF_26_2360	SLY1_protein
1021	LBRM2904_09.1000	0.219524	0.432893	0.613847	0.00821646	-0.0137956	0.992559	0.380527	0.310893	LMJF_09_0950	SLA/LP_autoantigen-like_protein
1372	LBRM2904_11.1230	-0.702919	0.831804	-7.58508	0.000526053	0.212097	0.967797	-6.67006	0.0416475	LMJF_11_1210	SKP1-like_protein
1377	LBRM2904_11.1280	-0.575443	0.226646	-1.58777	9.32448e-05	-0.606867	0.178712	-1.61919	0.0072776	LMJF_11_1210	SKP1-like_protein
1946	LBRM2904_15.1120	0.90693	6.13973e-07	1.15877	1.2339e-11	1.1855	5.48377e-12	1.43735	5.43248e-09	LMJF_15_1030	SKIP/SNW_domain_containing_protein
3143	LBRM2904_20.4820	0.786298	0.00670612	1.39233	1.19673e-07	0.159731	0.642496	0.765764	0.0636813	LMJF_34_4540	sjogren_s_syndrome_nuclear_autoantigen_1
1548	LBRM2904_13.0530	0.178736	0.539734	-0.72068	0.00184168	-0.399145	0.10689	-1.29856	6.92449e-05	LMJF_13_0400	Sister_chromatid_cohesion_C-terminus
3816	LBRM2904_23.1420	0.863869	0.0130682	0.325503	0.385361	1.22656	0.000138973	0.68819	0.181418	LMJF_23_1210	sir2-family_protein-like_protein
1647	LBRM2904_13.1520	0.175909	0.625374	-0.66807	0.0179272	0.420331	0.160724	-0.423647	0.354166	LMJF_13_1370	Sin-like_protein_conserved_region_containing_protein
8227	LBRM2904_35.7140	0.369767	0.247688	-0.614588	0.0312681	1.47583	3.30721e-08	0.491472	0.272529	LMJF_36_6540	similarity_to_endo-1-like_protein
7939	LBRM2904_35.4220	0.288728	0.355964	0.137581	0.687499	1.23818	1.31052e-06	1.08704	0.00436901	LMJF_36_3860	similar_to_leishmania_major._l411.4-like_protein
4390	LBRM2904_26.0200	0.714716	0.000440477	-0.0494595	0.873723	0.46973	0.0196339	-0.294446	0.363115	LMJF_26_0210	Silent_information_regulator_2_related_protein_1
7909	LBRM2904_35.3920	-0.353765	0.367807	-1.35316	2.58409e-05	-1.54536	1.39207e-06	-2.54475	1.79746e-08	LMJF_36_3570	signal_recognition_particle_receptor_like_protein
6938	LBRM2904_33.3030	0.302527	0.346422	-0.354976	0.234969	-0.0275751	0.965345	-0.685078	0.0996762	LMJF_33_2620	Signal_recognition_particle_receptor_beta_subunit/Elongation_factor_Tu_GTP_binding_domain_containing_protein
2589	LBRM2904_19.0800	0.0105337	0.999825	-0.571867	0.00148455	0.814096	3.67321e-06	0.231695	0.45135	LMJF_19_0790	signal_recognition_particle_protein
3943	LBRM2904_24.0770	0.472575	0.0120251	-0.0221497	0.956782	0.971554	1.05664e-08	0.476829	0.0752101	LMJF_24_0730	signal_recognition_particle
5322	LBRM2904_29.0990	-0.103718	0.758501	-0.472926	0.0570243	-0.415051	0.102066	-0.78426	0.0264603	LMJF_29_0910	signal_peptide_peptidase
842	LBRM2904_08.0480	0.121264	0.73339	-0.641951	0.0136527	0.231302	0.441798	-0.531912	0.188894	LMJF_08_0450	signal_peptidase_type_I
1899	LBRM2904_15.0620	-0.00835825	0.999825	-1.06756	1.13483e-05	-0.35408	0.195456	-1.41328	5.70389e-05	LMJF_15_0580	Signal_peptidase_subunit
2812	LBRM2904_20.1410	0.684092	0.000502921	0.564465	0.00289198	0.915309	5.97752e-07	0.795681	0.0036132	LMJF_34_1110	Shwachman-Bodian-Diamond_syndrome_(SBDS)_protein/SBDS_protein_C-terminal_domain_containing_protein
6622	LBRM2904_32.4040	0.32741	0.14388	0.164998	0.483271	0.812306	3.16151e-05	0.649894	0.027878	LMJF_32_3810	SHQ1_protein
7773	LBRM2904_35.2500	0.0199021	0.961716	-0.250825	0.136655	1.29671	3.19398e-18	1.02598	2.62476e-06	LMJF_36_2340	short-chain_dehydrogenase
7888	LBRM2904_35.3710	0.0390158	0.911949	-0.681197	0.000352904	0.156246	0.498901	-0.563966	0.0523268	LMJF_36_3410	short_chain_dehydrogenase-like_protein
4058	LBRM2904_24.1960	-0.285207	0.208193	-1.0143	1.04142e-07	-0.781013	6.17818e-05	-1.51011	2.85978e-08	LMJF_24_1820	short_chain_dehydrogenase/reductase
2682	LBRM2904_20.0080	-1.00965	7.81126e-06	-2.28831	1.24437e-28	-1.22833	8.92261e-09	-2.50699	4.43098e-17	LMJF_34_0010	short_chain_dehydrogenase/KR_domain/Enoyl-(Acyl_carrier_protein)_reductase
7112	LBRM2904_34.1120	0.306102	0.139244	-0.406805	0.0319664	1.27469	3.60979e-13	0.561783	0.0414309	LMJF_35_1220	short_chain_dehydrogenase
7113	LBRM2904_34.1130	-0.981772	1.50945e-09	-2.11829	1.08584e-44	-0.368235	0.0294664	-1.50476	1.14973e-11	LMJF_35_1230	short_chain_dehydrogenase
7203	LBRM2904_34.2030	0.707057	0.00776353	-0.367336	0.175314	0.14237	0.653831	-0.932024	0.0109889	LMJF_35_2150	short_chain_dehydrogenase
7205	LBRM2904_34.2050	0.514103	0.0968628	-0.355784	0.249046	0.413649	0.173251	-0.456238	0.319048	LMJF_35_2170	short_chain_dehydrogenase
7637	LBRM2904_35.1120	0.545031	0.0241115	-0.389566	0.101692	0.692872	0.0020848	-0.241725	0.538581	LMJF_36_1140	short_chain_3-hydroxyacyl-CoA_dehydrogenase
5796	LBRM2904_30.2780	0.265065	0.224685	-0.145076	0.52483	0.881796	1.79532e-06	0.471655	0.106285	LMJF_30_2690	SH3_domain_protein-like_protein
1399	LBRM2904_11.1510	0.0761027	0.804281	0.150614	0.55022	0.783513	0.000129932	0.858025	0.00426472	LMJF_11_1380	SH3_domain/Variant_SH3_domain_containing_protein
7191	LBRM2904_34.1910	0.167119	0.592037	-0.68868	0.00486904	0.270613	0.327761	-0.585186	0.119487	LMJF_35_2060	SH3_domain/Variant_SH3_domain_containing_protein
7547	LBRM2904_35.0220	0.482109	0.0979612	-0.163582	0.616697	0.566	0.0382701	-0.0796908	0.891459	LMJF_36_0210	SET_domain_protein
882	LBRM2904_08.0880	0.271206	0.383806	-0.34523	0.226268	0.717743	0.00637928	0.101308	0.849693	LMJF_08_0880	SET_domain_containing_protein
1067	LBRM2904_09.1540	0.169468	0.672565	-0.718412	0.0192723	-0.427469	0.193467	-1.31535	0.00233797	LMJF_09_1410	SET_domain_containing_protein
1960	LBRM2904_15.1260	0.274086	0.340007	-0.205934	0.472262	-0.0974615	0.765876	-0.577481	0.125608	LMJF_15_1260	SET_domain_containing_protein
2469	LBRM2904_18.1360	-0.198215	0.440079	-0.19552	0.423529	-0.215095	0.372893	-0.2124	0.566862	LMJF_18_1230	SET_domain_containing_protein
3517	LBRM2904_21.2130	0.616339	0.000657544	-0.371665	0.0385337	-0.226779	0.238424	-1.21478	4.24429e-07	LMJF_21_1750	SET_domain_containing_protein
3778	LBRM2904_23.1040	0.475685	0.0600283	-0.139873	0.628878	0.787412	0.000614203	0.171854	0.689671	LMJF_23_0820	SET_domain_containing_protein
4046	LBRM2904_24.1840	0.557663	0.0434701	-0.659079	0.0104934	0.141006	0.662376	-1.07574	0.00335937	LMJF_24_1690	SET_domain_containing_protein
4052	LBRM2904_24.1900	0.238584	0.423888	-0.252873	0.367119	-0.0314879	0.948588	-0.522945	0.176391	LMJF_24_1750	SET_domain_containing_protein
4652	LBRM2904_27.0150	-0.0145962	0.996411	-0.633189	0.00283063	0.289916	0.213219	-0.328677	0.347355	LMJF_27_0160	SET_domain_containing_protein
6694	LBRM2904_33.0580	-0.349547	0.075278	-0.757766	1.30651e-05	-0.299231	0.11716	-0.70745	0.00639982	LMJF_33_0510	SET_domain_containing_protein
7226	LBRM2904_34.2260	0.801942	0.00905229	0.317019	0.332754	0.309063	0.349186	-0.17586	0.752502	LMJF_35_2370	SET_domain_containing_protein
7428	LBRM2904_34.4280	0.342036	0.561675	-0.563817	0.276253	-0.847738	0.0855713	-1.75359	0.00985675	LMJF_35_4550	SET_domain_containing_protein
8251	LBRM2904_35.7380	-0.175108	0.396852	-0.690453	3.8231e-05	0.327345	0.0708151	-0.188001	0.530343	-	SET_domain_containing_protein
8255	LBRM2904_35.7420	-0.0951335	0.745388	-0.660787	0.00148079	-0.249151	0.288575	-0.814804	0.00735152	LMJF_36_6820	SET_domain_containing_protein
2817	LBRM2904_20.1510	0.0109302	0.999825	-0.497324	0.0896342	1.08214	7.27927e-05	0.57389	0.190722	LMJF_34_1050	SET_domain/TPR_repeat/Tetratricopeptide_repeat
636	LBRM2904_06.1070	0.362806	0.212176	0.396189	0.146895	0.626429	0.0160896	0.659811	0.0885131	LMJF_06_1000	SET_domain/MYND_finger_containing_protein
1269	LBRM2904_11.0100	-0.212366	0.613154	-1.57434	5.03144e-07	-1.31015	3.90234e-05	-2.67213	1.65275e-09	LMJF_11_0100	seryl-tRNA_synthetase
344	LBRM2904_04.0800	0.780405	0.0162607	0.291914	0.405415	0.728051	0.0196097	0.239561	0.668499	LMJF_04_0650	serine-threonine_protein_kinase-like_protein
605	LBRM2904_06.0760	0.500769	0.166211	-0.0898862	0.853791	1.75016	1.29707e-08	1.15951	0.0135209	LMJF_06_0730	serine-threonine_dehydratase
3666	LBRM2904_22.1350	1.22027	8.26025e-09	0.472163	0.0305305	-0.636869	0.00280084	-1.38498	2.55508e-06	LMJF_22_1490	Serine-threonin_protein_phosphatase
8247	LBRM2904_35.7340	-0.411153	0.341776	-1.37671	0.000128993	-0.595051	0.130168	-1.56061	0.00313933	LMJF_36_6750	serine_peptidase_clan_SC
126	LBRM2904_02.0410	-0.0379614	0.941236	-0.0706947	0.846906	-0.184342	0.52807	-0.217075	0.619258	LMJF_02_0430	serine_peptidase
361	LBRM2904_04.0970	0.287148	0.217154	-1.08467	2.41793e-08	-0.642721	0.00152863	-2.01454	1.92815e-13	LMJF_04_0850	serine_peptidase
564	LBRM2904_06.0350	0.243163	0.228662	-0.252929	0.185121	-0.140774	0.50366	-0.636866	0.013586	LMJF_06_0340	serine_peptidase
6683	LBRM2904_33.0470	0.272335	0.371518	-0.495052	0.06397	1.37831	2.1281e-08	0.610928	0.122098	LMJF_33_0400	serine_peptidase
3083	LBRM2904_20.4220	-0.299433	0.387923	-0.79033	0.00670109	0.272991	0.417574	-0.217906	0.684823	LMJF_34_3740	serine_palmitoyltransferase-like_protein
7032	LBRM2904_34.0320	0.898147	0.0722543	-0.0127553	0.999899	-0.0678189	0.935569	-0.978722	0.171154	LMJF_35_0320	serine_palmitoyltransferase
5001	LBRM2904_28.1080	0.0703896	0.902769	-0.464754	0.18734	1.47304	3.03436e-06	0.937895	0.0548341	LMJF_28_0990	Serine_incorporator_(Serinc)
1817	LBRM2904_14.1360	-0.222994	0.494745	-1.26756	6.10171e-07	0.337713	0.247852	-0.706858	0.0770613	LMJF_14_1320	serine_hydroxymethyltransferase_(SHMT-L)
5148	LBRM2904_28.2550	0.480664	0.277489	0.10365	0.860438	0.0457691	0.954732	-0.331244	0.632685	LMJF_28_2370	serine_hydroxymethyltransferase_(SHMT-L)
6548	LBRM2904_32.3300	-0.368908	0.206873	-0.773689	0.00249075	0.043424	0.921378	-0.361357	0.396993	LMJF_32_3110	Serine_hydrolase_(FSH1)/RWD_domain/50S_ribosome-binding_GTPase/GTPase_of_unknown_function_C-terminal
2401	LBRM2904_18.0670	-0.00133272	0.999825	-1.17426	3.50348e-05	-1.08187	0.000163001	-2.2548	1.48321e-08	LMJF_18_0450	serine_carboxypeptidase_(CBP1)
3000	LBRM2904_20.3350	0.907209	0.00181646	0.178528	0.602153	1.59518	2.0584e-09	0.866498	0.0360211	LMJF_34_2850	serine_acetyltransferase
2763	LBRM2904_20.0910	0.739473	0.158351	0.214594	0.729028	0.144765	0.828145	-0.380114	0.65517	LMJF_34_0780	serine/threonine-protein_phosphatase_PP1
2767	LBRM2904_20.0950	-0.13717	0.659383	-1.6087	4.31992e-13	-0.423037	0.0894959	-1.89457	3.49466e-09	LMJF_34_0850	serine/threonine-protein_phosphatase_PP1
3328	LBRM2904_21.0180	-0.667934	0.0029854	-1.26859	4.78433e-10	-0.843874	5.93663e-05	-1.44453	1.07761e-06	LMJF_21_0150	serine/threonine-protein_kinase-like_protein
6244	LBRM2904_32.0260	0.748449	0.0813921	0.212528	0.67001	0.931606	0.0199798	0.395684	0.564686	LMJF_32_0260	Serine/threonine-protein_kinase_Nek1-related
6245	LBRM2904_32.0270	1.11502	0.0745259	0.486857	0.466258	0.880108	0.151996	0.251946	0.826691	LMJF_32_0260	Serine/threonine-protein_kinase_Nek1-related
5500	LBRM2904_29.2790	0.873283	0.124252	0.189741	0.791295	0.709474	0.202964	0.0259313	0.999891	LMJF_29_2670	serine/threonine-protein_kinase_Nek
6872	LBRM2904_33.2370	2.56839	2.34016e-06	2.00176	0.000149211	-0.00253375	0.999779	-0.569162	0.546164	LMJF_33_1980	serine/threonine-protein_kinase_a
243	LBRM2904_03.0760	0.856102	0.0305048	0.536375	0.177052	0.223576	0.625797	-0.0961509	0.910305	LMJF_03_0780	serine/threonine-protein_kinase
1202	LBRM2904_10.1250	0.605224	0.0282654	0.00709332	0.999899	0.0823992	0.821234	-0.515731	0.20396	LMJF_10_0830	serine/threonine-protein_kinase
1856	LBRM2904_15.0190	0.123232	0.806059	-1.19623	0.000354183	-0.309776	0.436018	-1.62923	0.000779806	LMJF_15_0180	serine/threonine-protein_kinase
5366	LBRM2904_29.1430	0.874856	1.42868e-05	0.502096	0.0122608	1.4803	2.92886e-15	1.10754	6.70325e-05	LMJF_29_1330	serine/threonine-protein_kinase
5490	LBRM2904_29.2690	-0.423233	0.439937	-1.52779	0.000572861	-0.515943	0.308296	-1.6205	0.0138226	LMJF_29_2570	serine/threonine-protein_kinase
5884	LBRM2904_30.3670	0.24128	0.219874	-0.392215	0.0257216	0.358881	0.0448678	-0.274615	0.329108	LMJF_30_3580	serine/threonine-protein_kinase
4576	LBRM2904_26.2060	1.38067	0.000156279	0.146927	0.76265	0.198209	0.65915	-1.03553	0.0515036	LMJF_26_2100	serine/threonine_protein_phosphatase-like_protein
2347	LBRM2904_18.0130	-0.034161	0.968086	-1.67401	4.12171e-09	0.287144	0.405931	-1.35271	0.00153274	LMJF_18_0150	serine/threonine_protein_phosphatase_type_5
6151	LBRM2904_31.2560	-0.487311	0.111997	-1.93802	9.39258e-14	-0.446435	0.130928	-1.89715	6.38664e-07	LMJF_31_2630	serine/threonine_protein_phosphatase_pp1(5.9)
4965	LBRM2904_28.0720	0.182462	0.734173	-1.08036	0.00548491	-0.757781	0.062365	-2.0206	0.000222531	LMJF_28_0690	serine/threonine_protein_phosphatase_catalytic_subunit
7733	LBRM2904_35.2100	0.191874	0.527172	-1.00881	1.96297e-05	0.45938	0.072749	-0.741301	0.0408938	LMJF_36_1980	serine/threonine_protein_phosphatase_2B_catalytic_subunit_A2
3215	LBRM2904_20.5540	0.213554	0.405512	-0.435351	0.0486141	0.756296	0.000329504	0.107391	0.797742	LMJF_20_0660	serine/threonine_protein_phosphatase_2A_regulatory_subunit
974	LBRM2904_09.0510	0.418383	0.249769	-0.613071	0.062551	0.312396	0.39029	-0.719058	0.142829	LMJF_09_0470	serine/threonine_protein_phosphatase
4251	LBRM2904_25.1380	-0.806516	0.000759295	-1.29857	3.31373e-09	-0.391926	0.10973	-0.883985	0.0083558	LMJF_25_1320	serine/threonine_protein_phosphatase
4618	LBRM2904_26.2480	0.396492	0.24081	-0.329379	0.319099	1.07905	0.00019868	0.353182	0.483539	LMJF_26_2530	serine/threonine_protein_phosphatase
7743	LBRM2904_35.2200	0.118066	0.79765	-0.819133	0.0100046	0.623727	0.0587023	-0.313473	0.57245	LMJF_36_2050	serine/threonine_protein_phosphatase
322	LBRM2904_04.0580	1.95049	1.72732e-05	1.44113	0.00109418	0.888927	0.0566981	0.37956	0.638296	LMJF_04_0440	serine/threonine_protein_kinase-like_protein
3597	LBRM2904_22.0660	-1.33637	1.35875e-07	-2.46704	6.8329e-26	-1.23538	4.12756e-07	-2.36606	4.21463e-12	LMJF_22_0810	serine/threonine_protein_kinase_sos2
1283	LBRM2904_11.0240	0.349206	0.503943	-0.0378191	0.981052	0.791574	0.0744387	0.40455	0.587879	LMJF_11_0250	serine/threonine_protein_kinase
3325	LBRM2904_21.0150	0.743906	0.175806	-0.511023	0.354293	-1.00955	0.0462349	-2.26448	0.00110258	LMJF_21_0130	serine/threonine_protein_kinase
3326	LBRM2904_21.0160	0.62793	0.231218	-1.0524	0.0243529	-0.634284	0.204974	-2.31461	0.000348586	LMJF_21_0130	serine/threonine_protein_kinase
7678	LBRM2904_35.1550	0.132137	0.831804	-0.673244	0.120817	-0.143123	0.798366	-0.948504	0.133036	LMJF_36_1520	serine/threonine_protein_kinase
7679	LBRM2904_35.1560	1.01003	0.0152641	0.552553	0.191848	0.846623	0.0363464	0.389145	0.572022	LMJF_36_1520	serine/threonine_protein_kinase
5856	LBRM2904_30.3380	0.00921686	0.999825	-1.00098	1.60064e-07	0.293613	0.173522	-0.716584	0.0139024	LMJF_30_3280	serine/threonine_phosphatase
2380	LBRM2904_18.0460	0.648589	0.31692	-0.28448	0.692651	0.109216	0.902906	-0.823853	0.366951	LMJF_18_0640	serine/threonine_kinase-like_protein
767	LBRM2904_07.0990	-0.53	0.31487	-1.50574	0.000730355	-0.627529	0.203381	-1.60327	0.0153186	LMJF_07_0900	serine/threonine_kinase
5222	LBRM2904_28.3290	1.51982	3.38855e-08	0.499143	0.0853535	0.879765	0.00135867	-0.140909	0.794841	LMJF_28_3000	serine/threonine_kinase
7980	LBRM2904_35.4630	3.18734	0.00120175	2.48054	0.00914128	-0.446236	0.717549	-1.15303	0.474172	LMJF_36_4250	serine/threonine_kinase
3678	LBRM2904_22.1470	0.407462	0.505426	-0.627873	0.247067	-1.19906	0.0173883	-2.23439	0.00151336	LMJF_22_1600	ser/thr_protein_phosphatase
3556	LBRM2904_22.0250	0.45766	0.0669695	-0.107057	0.723621	0.269096	0.293726	-0.295621	0.444108	LMJF_22_0320	SEP_domain_containing_protein
8105	LBRM2904_35.5880	0.651669	0.027592	0.15917	0.645716	0.607952	0.032629	0.115453	0.836371	LMJF_36_5440	SEP_domain/UBX_domain_containing_protein
5179	LBRM2904_28.2860	0.00049322	0.999825	0.00031427	0.999899	0.000611501	0.999779	0.000432551	0.999891	LMJF_28_2660	SelR_domain_containing_protein
5183	LBRM2904_28.2900	0.00049322	0.999825	0.00031427	0.999899	0.000611501	0.999779	0.000432551	0.999891	LMJF_28_2660	SelR_domain_containing_protein
7103	LBRM2904_34.1030	-0.0530911	0.922415	-1.10944	7.61505e-05	-0.0713653	0.871431	-1.12771	0.00676844	LMJF_35_1120	Selenoprotein_T
8102	LBRM2904_35.5850	0.572061	8.05661e-05	0.232067	0.123692	0.475871	0.00070036	0.135878	0.588038	LMJF_36_5410	selenophosphate_synthetase
2999	LBRM2904_20.3340	0.322809	0.117255	-0.215166	0.297925	0.713583	8.74248e-05	0.175608	0.594541	LMJF_34_2840	selenocysteine-specific_elongation_factor
732	LBRM2904_07.0630	0.186374	0.606389	-0.359876	0.245456	0.0114121	0.999779	-0.534837	0.232695	LMJF_07_0590	Sel1_repeat
781	LBRM2904_07.1130	0.0429139	0.868234	-0.256396	0.136716	0.873557	1.66764e-08	0.574246	0.0151337	LMJF_07_1040	Sel1_repeat
4556	LBRM2904_26.1860	0.348914	0.33625	-0.0879062	0.850616	1.19416	8.10001e-05	0.757337	0.109879	LMJF_26_1890	Sedlin
683	LBRM2904_07.0140	0.527871	0.101969	0.00825397	0.999899	-0.832752	0.00459368	-1.35237	0.00115742	LMJF_07_0120	Sec7_domain_containing_protein
2942	LBRM2904_20.2770	0.0909293	0.861326	-0.485109	0.169445	0.37962	0.30299	-0.196418	0.755514	LMJF_34_2450	Sec7_domain_containing_protein
1114	LBRM2904_10.0330	0.269626	0.67082	-0.52946	0.323241	0.350837	0.543169	-0.448249	0.598478	-	Sec23/Sec24_trunk_domain_containing_protein
1288	LBRM2904_11.0290	0.0947874	0.757778	-0.217876	0.382569	0.321717	0.173034	0.0090535	0.999891	LMJF_11_0300	Sec20
4593	LBRM2904_26.2230	0.61412	0.0276498	-0.0912861	0.804619	1.44239	6.76177e-09	0.736988	0.0586852	LMJF_26_2260	Sec1/Munc18_related_protein
4166	LBRM2904_25.0530	-0.320954	0.612554	-1.15878	0.020667	-1.21651	0.0152544	-2.05433	0.00369512	LMJF_25_0540	Scd6-like_Sm_domain_containing_protein
1705	LBRM2904_14.0230	-0.577833	0.00127641	-1.44535	1.99378e-19	-0.532591	0.00191612	-1.4001	2.13999e-09	LMJF_14_0240	Scavenger_mRNA_decapping_enzyme_C-term_binding/HIT_domain_containing_protein
3801	LBRM2904_23.1270	0.136035	0.647668	-0.564991	0.0138031	0.704328	0.00183771	0.00330203	0.999891	LMJF_23_1055	Scavenger_mRNA_decapping_enzyme_C-term_binding/HIT_domain_containing_protein
5289	LBRM2904_29.0660	0.330252	0.287079	0.924633	0.000446157	-0.182361	0.576789	0.41202	0.34967	LMJF_29_0640	Scavenger_mRNA_decapping_enzyme_C-term_binding/HIT_domain_containing_protein
4184	LBRM2904_25.0710	0.948227	0.00490363	-0.205925	0.601432	0.318235	0.387119	-0.835916	0.0855765	LMJF_25_0710	SCAMP_family
7613	LBRM2904_35.0880	0.298199	0.175426	-0.426729	0.0330397	1.02791	4.06411e-08	0.302983	0.344471	LMJF_36_0880	Scaffold_protein_Nfu/NifU_N_terminal/NifU-like_domain_containing_protein
4969	LBRM2904_28.0760	0.363222	0.269109	-0.854353	0.00260886	-0.482696	0.110894	-1.70027	1.82188e-05	LMJF_28_0720	Sas10/Utp3/C1D_family/Sas10_C-terminal_domain_containing_protein
2538	LBRM2904_19.0270	-0.466943	0.142989	-1.14039	3.78456e-05	-0.264865	0.422403	-0.938315	0.0254745	LMJF_19_0280	Sarcalumenin
7531	LBRM2904_35.0060	0.0695714	0.860771	-0.314562	0.251899	0.816251	0.000981984	0.432117	0.28307	LMJF_36_0065	SAP_domain_containing_protein
4029	LBRM2904_24.1630	0.0598483	0.895276	-0.287413	0.332754	0.0302145	0.957355	-0.317047	0.480976	LMJF_24_1520	SAP_domain/ERCC4_domain_containing_protein
5496	LBRM2904_29.2750	0.035788	0.972268	-0.531472	0.131347	-0.454406	0.208981	-1.02167	0.0376897	LMJF_29_2630	SAM_domain_(Sterile_alpha_motif)
3815	LBRM2904_23.1410	0.745297	0.00858775	0.0792631	0.843309	0.899036	0.00071626	0.233002	0.630634	LMJF_23_1200	S-adenosyl-methyltransferase_mraW-like_protein
5879	LBRM2904_30.3620	-0.926152	5.15287e-06	-1.58073	3.93117e-17	-0.399403	0.057288	-1.05398	0.000195399	LMJF_30_3500	S-adenosylmethionine_synthetase
5839	LBRM2904_30.3210	-1.15881	0.00731008	-2.08099	1.06096e-07	-1.92554	1.09485e-06	-2.84771	4.19867e-07	LMJF_30_3120	S-adenosylmethionine_decarboxylase_proenzyme-_like
5838	LBRM2904_30.3200	-0.253843	0.583117	-1.74978	5.76988e-07	-0.618975	0.109563	-2.11492	3.13729e-05	LMJF_30_3110	S-adenosylmethionine_decarboxylase
7945	LBRM2904_35.4280	-0.921479	0.0115449	-2.14277	4.52089e-11	-1.29169	0.000131212	-2.51298	9.57303e-08	LMJF_36_3910	S-adenosylhomocysteine_hydrolase
5554	LBRM2904_30.0350	0.776859	0.00335685	0.108821	0.750136	0.456285	0.0873101	-0.211753	0.644331	LMJF_30_0320	Sad1_/_UNC-like_C-terminal
4934	LBRM2904_28.0410	0.990965	8.07381e-06	0.736521	0.000652324	0.771174	0.000364146	0.51673	0.126216	LMJF_28_0380	Saccharopine_dehydrogenase
6446	LBRM2904_32.2280	0.00892274	0.999825	-1.21376	7.93307e-17	-0.698763	3.65534e-06	-1.92144	2.18864e-20	LMJF_32_2180	SAC3/GANP/Nin1/mts3/eIF-3_p25_family/COP9_signalosome
7517	LBRM2904_34.5170	0.387539	0.0703594	0.0513139	0.866481	0.52832	0.00757484	0.192096	0.578605	LMJF_35_5320	SAC3/GANP/Nin1/mts3/eIF-3_p25_family
3206	LBRM2904_20.5450	0.926913	2.92976e-05	0.941079	7.96437e-06	0.382286	0.0974832	0.396452	0.255112	LMJF_20_0540	RWD_domain-containing_protein
2961	LBRM2904_20.2960	-0.478681	0.0112507	-1.31843	2.92079e-15	-1.1895	1.93837e-12	-2.02925	1.6044e-17	LMJF_34_2610	ruvB-like_DNA_helicase
3062	LBRM2904_20.3970	-0.191645	0.535187	-1.02283	2.04202e-05	-0.670523	0.0072747	-1.50171	1.25387e-05	LMJF_34_3500	ruvb-like_1_DNA_helicase
5536	LBRM2904_30.0170	0.513807	0.065386	-0.133136	0.686522	0.764641	0.00278741	0.117698	0.817129	LMJF_30_0170	Rubisco_LSMT_substrate-binding
3350	LBRM2904_21.0400	0.398076	0.00140391	0.363125	0.0022331	0.745912	5.52972e-11	0.710961	1.90151e-05	LMJF_21_0370	Rtr1/RPAP2_family
6273	LBRM2904_32.0550	0.152066	0.569581	-1.17372	5.48492e-09	-0.591034	0.00549431	-1.91682	1.92288e-11	LMJF_32_0473	Rtf2_RING-finger_containing_protein
6444	LBRM2904_32.2260	0.887896	0.000133484	0.885607	5.96019e-05	0.439477	0.0639539	0.437188	0.223707	LMJF_32_2160	R-SNARE_protein
7199	LBRM2904_34.1990	0.524721	0.0080722	-0.251267	0.219693	1.41864	1.2007e-15	0.642653	0.0197175	LMJF_35_2120	R-SNARE_protein
4929	LBRM2904_28.0360	0.393323	0.0846306	-0.436626	0.0411475	-0.390126	0.0740931	-1.22008	2.46608e-05	LMJF_28_0330	rrp44p_homologue
410	LBRM2904_05.0090	-0.139759	0.60804	-1.11802	3.41809e-08	-0.384884	0.0857504	-1.36315	3.43658e-06	LMJF_05_0080	Rrp15p
6376	LBRM2904_32.1580	0.166186	0.545115	-0.361975	0.120158	0.06269	0.845334	-0.465471	0.175925	LMJF_32_1490	rRNA_processing
7067	LBRM2904_34.0670	0.713338	0.0935703	0.0658206	0.926756	0.0125852	0.999779	-0.634933	0.311906	LMJF_35_0770	rRNA_dimethyltransferase
3214	LBRM2904_20.5530	0.251656	0.513532	-0.99744	0.00114278	0.0411116	0.945145	-1.20798	0.00714724	LMJF_20_0650	rRNA_biogenesis_protein-like_protein
8294	LBRM2904_mito0190	1.68799	0.00322342	3.36698	7.75695e-11	-0.794249	0.180533	0.884737	0.321492	NA	RPS12
6594	LBRM2904_32.3760	0.376046	0.252272	0.325611	0.307748	0.0375095	0.946092	-0.0129259	0.999891	LMJF_32_3555	Roadblock/LC7_domain_containing_protein
3276	LBRM2904_20.6160	0.368207	0.0447166	0.347022	0.0475337	0.11894	0.563661	0.0977555	0.764918	LMJF_20_1360	RNasePH-like_protein
117	LBRM2904_02.0320	0.700096	0.00194614	0.268719	0.259222	0.238877	0.328587	-0.192499	0.619919	LMJF_02_0320	RNase_PH-like_protein
4450	LBRM2904_26.0800	-0.098495	0.804164	-0.728118	0.00715993	-0.361185	0.222156	-0.990808	0.0117069	LMJF_26_0860	RNA-editing_complex_protein_MP100
785	LBRM2904_07.1170	0.375201	0.0794416	-0.152868	0.509226	0.993503	1.16606e-07	0.465433	0.120932	LMJF_07_1070	RNA-editing_complex_protein
609	LBRM2904_06.0800	1.07609	0.0333528	0.659606	0.195639	1.01995	0.0359175	0.603464	0.448014	LMJF_06_0770	RNA-binding_protein-like_protein
1227	LBRM2904_10.1500	0.17529	0.569581	-1.01222	1.87156e-05	-0.824239	0.000632992	-2.01175	1.23068e-09	LMJF_10_1030	RNA-binding_protein-like_protein
931	LBRM2904_09.0080	1.34249	0.0324389	0.199652	0.810933	-0.957292	0.124391	-2.10013	0.0138226	LMJF_09_0080	RNA-binding_protein_5-like_protein
932	LBRM2904_09.0090	1.16917	0.0572944	0.110809	0.910361	-0.013677	0.999779	-1.07204	0.232371	LMJF_09_0090	RNA-binding_protein_5-like_protein
929	LBRM2904_09.0060	-1.26638	4.6897e-05	-1.66639	9.63814e-09	-0.0394389	0.947134	-0.439442	0.383562	LMJF_09_0060	RNA-binding_protein_5
5836	LBRM2904_30.3180	-0.945979	0.0209357	-2.75926	1.85159e-14	-1.8776	3.72712e-07	-3.69088	8.90504e-13	LMJF_30_3090	RNA-binding_protein_42_(RNA-binding_motif_protein_42)
3994	LBRM2904_24.1280	0.574588	0.102777	-0.598055	0.0726193	0.360308	0.315924	-0.812336	0.0941524	LMJF_24_1220	RNA-binding_protein_38
2355	LBRM2904_18.0210	0.0259315	0.983847	-1.00729	0.000436344	0.074897	0.865633	-0.958329	0.0258375	LMJF_18_0220	RNA-binding_protein_29
2336	LBRM2904_18.0020	0.636648	0.000475642	0.960736	1.06254e-08	0.741354	1.55959e-05	1.06544	1.36938e-05	LMJF_18_0030	RNA-binding_protein_27
394	LBRM2904_04.1300	-0.352697	0.675606	-1.36873	0.0355973	-1.18018	0.0771073	-2.19622	0.0183146	LMJF_04_1170	RNA-binding_protein
2241	LBRM2904_17.0760	0.1315	0.673093	-1.35783	1.19971e-09	-1.37243	9.88355e-10	-2.86176	6.7519e-20	LMJF_17_0550	RNA-binding_protein
2271	LBRM2904_17.1090	0.739957	0.000828646	-0.304097	0.187024	-0.845261	4.97986e-05	-1.88932	5.34296e-11	LMJF_17_0810	RNA-binding_protein
3767	LBRM2904_23.0930	2.65956	0.00288569	2.23752	0.00914307	1.15106	0.217937	0.729015	0.635914	LMJF_23_0730	RNA-binding_protein
4144	LBRM2904_25.0310	0.192428	0.670339	-0.736004	0.0352971	0.810838	0.0199376	-0.117594	0.870118	LMJF_25_0290	RNA-binding_protein
4163	LBRM2904_25.0500	-0.217717	0.836854	-1.28796	0.0753814	-1.69346	0.0164612	-2.76371	0.00571827	LMJF_25_0490	RNA-binding_protein
4164	LBRM2904_25.0510	0.559889	0.191459	-0.482853	0.245456	0.274241	0.549005	-0.768501	0.197687	LMJF_25_0520	RNA-binding_protein
5367	LBRM2904_29.1440	1.96261	0.0220159	1.42824	0.0901696	-0.622735	0.516155	-1.1571	0.382239	LMJF_29_1340	RNA-binding_protein
5636	LBRM2904_30.1170	-0.00958833	0.999825	-1.23997	2.42697e-14	-0.202795	0.295487	-1.43317	1.07153e-09	LMJF_30_1110	RNA-binding_protein
5740	LBRM2904_30.2220	1.31968	0.00140391	0.926181	0.0215792	0.685016	0.102905	0.291519	0.691487	LMJF_30_2190	RNA-binding_protein
5787	LBRM2904_30.2690	-0.198067	0.435423	-1.03959	2.17167e-07	0.333673	0.136105	-0.50785	0.113867	LMJF_30_2610	RNA-binding_protein
6511	LBRM2904_32.2930	-0.206953	0.600442	-0.48704	0.139753	0.0878823	0.846595	-0.192205	0.746082	LMJF_32_2810	RNA-binding_protein
6817	LBRM2904_33.1820	1.36446	5.61826e-05	0.758331	0.0250118	1.36979	2.22287e-05	0.763666	0.136622	LMJF_33_1470	RNA-binding_protein
7208	LBRM2904_34.2080	-0.924929	0.108366	-1.89832	0.000194526	-1.9936	9.31345e-05	-2.96699	4.45073e-05	LMJF_35_2200	RNA-binding_protein
7306	LBRM2904_34.3060	0.0490447	0.925619	-1.15371	1.43388e-05	-0.0574525	0.894611	-1.2602	0.00125848	LMJF_35_3200	RNA-binding_protein
6588	LBRM2904_32.3700	0.503399	0.0027997	0.126573	0.506774	0.494906	0.00204346	0.11808	0.692567	LMJF_32_3470	RNA-binding
4331	LBRM2904_25.2180	0.0920492	0.709298	-0.107077	0.637039	0.00320281	0.999779	-0.195924	0.53577	LMJF_25_2095	RNA_triphosphatase
1190	LBRM2904_10.1130	1.09484	5.43688e-07	0.429113	0.057521	0.224491	0.365913	-0.441231	0.198354	LMJF_10_0700	RNA_recognition_motif_(a.k.a._RRM
2051	LBRM2904_16.0580	0.258942	0.0791508	0.691927	7.4547e-08	0.65335	4.70914e-07	1.08633	2.85966e-09	LMJF_16_0640	RNA_recognition_motif_(a.k.a._RRM
4441	LBRM2904_26.0710	0.347284	0.371464	-0.548166	0.11401	-0.261526	0.502443	-1.15698	0.0157013	LMJF_26_0760	RNA_recognition_motif_(a.k.a._RRM
4520	LBRM2904_26.1500	0.733102	0.000209368	0.139135	0.54912	0.967112	1.67127e-07	0.373145	0.220728	LMJF_26_1530	RNA_recognition_motif_(a.k.a._RRM
5313	LBRM2904_29.0900	0.0282916	0.962545	-0.295815	0.23411	-0.0787867	0.800841	-0.402893	0.269829	LMJF_29_0865	RNA_recognition_motif_(a.k.a._RRM
216	LBRM2904_03.0490	0.462423	0.0666028	0.100066	0.747894	-0.0776586	0.809591	-0.440016	0.230225	LMJF_03_0520	RNA_recognition_motif._(a.k.a._RRM
1267	LBRM2904_11.0080	0.758532	0.000330651	0.0821313	0.771186	-0.188194	0.429638	-0.864595	0.00330781	LMJF_11_0080	RNA_recognition_motif._(a.k.a._RRM
2349	LBRM2904_18.0150	1.55323	0.0694923	1.58453	0.0503835	0.192914	0.872051	0.22422	0.897416	LMJF_18_0170	RNA_recognition_motif._(a.k.a._RRM
2350	LBRM2904_18.0160	2.08852	0.000687831	1.51602	0.0113703	1.03862	0.0984224	0.466117	0.668499	LMJF_18_0180	RNA_recognition_motif._(a.k.a._RRM
2351	LBRM2904_18.0170	3.46528	1.61644e-05	3.18764	3.3523e-05	0.825551	0.359711	0.547913	0.711621	LMJF_18_0190	RNA_recognition_motif._(a.k.a._RRM
2969	LBRM2904_20.3040	-0.803934	0.00183399	-2.01922	1.90881e-18	-0.620359	0.0135589	-1.83564	5.53433e-08	LMJF_34_2700	RNA_recognition_motif._(a.k.a._RRM
4034	LBRM2904_24.1680	0.954112	0.16724	0.352716	0.647332	0.366614	0.631267	-0.234782	0.85205	LMJF_24_1570	RNA_recognition_motif._(a.k.a._RRM
4055	LBRM2904_24.1930	-0.353218	0.31103	-1.56196	4.6058e-08	-0.99704	0.000767556	-2.20578	7.17507e-08	LMJF_24_1790	RNA_recognition_motif._(a.k.a._RRM
4443	LBRM2904_26.0730	0.398536	0.160623	-0.0385866	0.937331	-0.282678	0.321578	-0.719801	0.0574668	LMJF_26_0780	RNA_recognition_motif._(a.k.a._RRM
4471	LBRM2904_26.1010	0.0821019	0.806059	-0.880316	6.9815e-05	-0.255814	0.317755	-1.21823	0.000133996	LMJF_26_1060	RNA_recognition_motif._(a.k.a._RRM
4671	LBRM2904_27.0340	-0.750957	0.161604	-1.83808	7.78805e-05	-1.11597	0.0225015	-2.2031	0.00119226	LMJF_27_0350	RNA_recognition_motif._(a.k.a._RRM
5516	LBRM2904_29.2950	0.22437	0.687007	-0.571127	0.207847	0.104376	0.86992	-0.691122	0.307667	LMJF_29_2830	RNA_recognition_motif._(a.k.a._RRM
5739	LBRM2904_30.2210	2.10425	0.000146117	1.59708	0.00298229	1.91893	0.000309646	1.41176	0.0844522	LMJF_30_2180	RNA_recognition_motif._(a.k.a._RRM
5845	LBRM2904_30.3270	0.704268	0.00399306	-0.406908	0.0974637	0.545633	0.0222948	-0.565542	0.113637	LMJF_30_3180	RNA_recognition_motif._(a.k.a._RRM
5997	LBRM2904_31.0990	1.42672	0.0151416	0.715891	0.236372	-0.0202579	0.999779	-0.73109	0.431172	LMJF_31_1030	RNA_recognition_motif._(a.k.a._RRM
6164	LBRM2904_31.2710	1.05121	0.00514138	-0.0641687	0.921128	0.705529	0.058969	-0.409848	0.505133	LMJF_31_2770	RNA_recognition_motif._(a.k.a._RRM
6438	LBRM2904_32.2200	0.116734	0.659702	-0.62751	0.00162867	0.222209	0.328141	-0.522036	0.0866323	LMJF_32_2130	RNA_recognition_motif._(a.k.a._RRM
6814	LBRM2904_33.1790	0.145403	0.848258	-0.100351	0.904072	-0.145803	0.836436	-0.391557	0.661276	LMJF_33_1440	RNA_recognition_motif._(a.k.a._RRM
6815	LBRM2904_33.1800	2.53373	0.00381159	1.73073	0.0442712	0.339707	0.759807	-0.463291	0.775488	LMJF_33_1460	RNA_recognition_motif._(a.k.a._RRM
7157	LBRM2904_34.1570	0.640389	0.0131636	0.0691594	0.850616	0.0553379	0.883601	-0.515892	0.176263	LMJF_35_1700	RNA_re-capping_enzyme
299	LBRM2904_04.0350	0.422635	0.0651065	-0.10713	0.694484	0.47833	0.0267372	-0.0514354	0.917156	LMJF_04_0250	RNA_pseudouridylate_synthase-like_protein
5716	LBRM2904_30.1970	0.15882	0.520886	-0.0984574	0.704874	1.4913	2.09038e-15	1.23402	7.7035e-06	LMJF_30_1960	RNA_pseudouridylate_synthase-like_protein
1878	LBRM2904_15.0410	0.0908547	0.67306	-0.756859	1.29033e-06	-0.139374	0.466055	-0.987087	1.20243e-05	LMJF_15_0360	RNA_pseudouridylate_synthase
4482	LBRM2904_26.1120	0.150318	0.639576	0.0845642	0.808492	-0.10804	0.738682	-0.173794	0.704099	LMJF_26_1160	RNA_pseudouridylate_synthase
5672	LBRM2904_30.1530	0.384355	0.0584464	0.281642	0.159516	1.38108	4.64109e-15	1.27837	6.55876e-07	LMJF_30_1520	RNA_pseudouridylate_synthase
7478	LBRM2904_34.4780	-0.0956569	0.999825	-1.10829	0.583633	-0.156278	0.969265	-1.16891	0.704445	LMJF_35_5110	RNA_pseudouridylate_synthase
7496	LBRM2904_34.4960	0.00049322	0.999825	0.00031427	0.999899	0.000611501	0.999779	0.000432551	0.999891	LMJF_35_5110	RNA_pseudouridylate_synthase
6353	LBRM2904_32.1350	0.23546	0.32966	-0.0586028	0.850616	0.57872	0.00525453	0.284657	0.406969	LMJF_32_1280	RNA_polymerase-like_protein
7269	LBRM2904_34.2690	0.547879	0.0788787	-0.209414	0.540559	0.818294	0.00414113	0.061	0.929145	LMJF_35_2850	RNA_polymerase-associated_protein_LEO1
5488	LBRM2904_29.2670	0.0962184	0.816105	-1.01023	0.00020043	-0.0682907	0.872051	-1.17474	0.00319448	LMJF_29_2550	RNA_polymerase-associated_protein_CTR9
7953	LBRM2904_35.4360	0.323362	0.569581	-1.13598	0.0123701	-0.0913387	0.898547	-1.55068	0.0188156	LMJF_36_3980	RNA_polymerase-associated_protein_CDC73
4250	LBRM2904_25.1370	0.519594	0.0111955	-0.301286	0.144625	0.181878	0.416863	-0.639002	0.0249201	LMJF_25_1315	RNA_polymerase_subunit_RPB10
5238	LBRM2904_29.0150	0.340336	0.124516	-0.252188	0.249273	-0.186288	0.419757	-0.778812	0.00689377	LMJF_29_0140	RNA_polymerase_subunit
5365	LBRM2904_29.1420	0.573431	0.0371595	-0.211729	0.48076	0.621349	0.0171243	-0.163811	0.736228	LMJF_29_1320	RNA_polymerase_Rpc34_subunit
5265	LBRM2904_29.0420	-0.0202115	0.986745	0.156054	0.594108	0.0471572	0.902464	0.223423	0.599032	LMJF_29_0400	RNA_polymerase_Rpb4
3442	LBRM2904_21.1380	1.23268	1.48991e-06	1.23162	4.72437e-07	0.110847	0.74166	0.109784	0.831285	LMJF_21_1100	RNA_polymerase_III_transcription_factor_(TF)IIIC_subunit
7394	LBRM2904_34.3940	0.882077	0.000290962	0.0193641	0.985438	0.614542	0.0102673	-0.248172	0.547797	LMJF_35_4170	RNA_polymerase_III_RPC4
6149	LBRM2904_31.2540	-0.461239	0.258726	-1.48826	1.50443e-05	-0.414981	0.296361	-1.442	0.00478783	LMJF_31_2610	RNA_polymerase_ii_largest_subunit
3516	LBRM2904_21.2120	0.62515	0.00164395	-0.578032	0.00225042	0.0486971	0.866237	-1.15448	1.25511e-05	LMJF_21_1740	RNA_polymerase_II
4175	LBRM2904_25.0620	0.261895	0.397523	-1.1526	3.85874e-06	-1.40912	1.24947e-08	-2.82361	3.3879e-16	LMJF_25_0620	RNA_polymerase_I_second_largest_subunit
4976	LBRM2904_28.0830	0.55159	0.00760926	-0.0315172	0.932539	0.826977	1.4046e-05	0.243871	0.463896	LMJF_28_0780	RNA_polymerase_I
4979	LBRM2904_28.0860	-0.121132	0.73225	-1.0317	3.38285e-05	-0.665154	0.0104221	-1.57572	9.24397e-06	LMJF_28_0810	RNA_polymerase_B_subunit_RPB8
8259	LBRM2904_35.7460	0.0627741	0.860218	-1.0463	1.20666e-06	-0.167852	0.533183	-1.27693	4.43114e-05	LMJF_36_6850	RNA_ligase/6-phosphofructo-2-kinase/AAA_domain_containing_protein
930	LBRM2904_09.0070	0.203505	0.47961	-0.776392	0.000772467	-0.520758	0.0308415	-1.50066	3.54658e-06	LMJF_09_0070	RNA_helicase
3373	LBRM2904_21.0650	0.420498	0.0470481	-1.0619	1.18597e-08	-0.644885	0.000874864	-2.12728	4.43841e-16	LMJF_21_0610	RNA_helicase
8128	LBRM2904_35.6110	0.974172	0.00176422	0.0351594	0.962259	0.602657	0.0527451	-0.336355	0.513834	LMJF_36_5670	RNA_helicase
6362	LBRM2904_32.1440	0.433589	0.304747	-1.07689	0.0029208	-0.647188	0.0918444	-2.15767	1.96206e-05	LMJF_32_1360	RNA_guanylyltransferase
3234	LBRM2904_20.5730	0.0090232	0.999825	-1.13706	4.76527e-06	-0.260655	0.375849	-1.40674	9.57396e-05	LMJF_20_0900	RNA_editing_endoribonuclease
7617	LBRM2904_35.0920	0.542019	0.225071	-0.150847	0.780992	1.19552	0.00218322	0.502655	0.446792	LMJF_36_0920	RNA_editing_complex_protein_MP67
7629	LBRM2904_35.1040	-0.0551458	0.79848	-0.496056	0.000659175	0.757405	9.70117e-08	0.316495	0.17146	LMJF_36_1050	RNA_editing_complex_protein_MP61
6871	LBRM2904_33.2360	-0.219274	0.374756	-0.811258	6.11767e-05	0.28451	0.210823	-0.307474	0.368281	LMJF_33_1970	RNA_editing_complex_protein_MP46
8267	LBRM2904_35.7540	0.117171	0.826572	-1.16552	0.000771987	-0.0227494	0.989657	-1.30544	0.0107283	LMJF_36_6930	RNA_editing_comple_protein_MP63
3027	LBRM2904_20.3620	0.677292	0.112381	-0.240202	0.613073	-0.0709112	0.91092	-0.988405	0.0910451	LMJF_34_3230	RNA_editing_associated_helicase_2
1777	LBRM2904_14.0960	-0.171507	0.559412	-1.16353	1.89244e-07	-0.0859018	0.785953	-1.07792	0.00116849	LMJF_14_0960	RNA_editing_3'_terminal_uridylyl_transferase_1
3540	LBRM2904_22.0090	0.251998	0.309332	-0.0419017	0.909785	0.293203	0.207148	-0.000696655	0.999891	LMJF_22_0090	RNA_capping_enzyme
776	LBRM2904_07.1080	0.337349	0.146106	-0.947123	2.12237e-06	-0.777935	0.000131036	-2.06241	1.31558e-13	LMJF_07_1000	RNA_binding_protein-like_protein
4982	LBRM2904_28.0890	-1.10911	0.000327866	-2.71771	1.46145e-22	-1.64263	1.00566e-08	-3.25123	5.0586e-16	LMJF_28_0825	RNA_binding_protein_rbp16
774	LBRM2904_07.1060	-0.0932418	0.758686	-0.250301	0.296604	-0.521111	0.0178531	-0.67817	0.033747	LMJF_07_0980	RNA_binding_protein
2387	LBRM2904_18.0530	0.947886	0.139951	0.228579	0.772898	-0.814816	0.192169	-1.53412	0.0770556	LMJF_18_0590	RNA_binding_protein
2539	LBRM2904_19.0280	-0.504765	0.235733	-1.46198	5.27687e-05	-0.520973	0.198115	-1.47818	0.00589083	LMJF_19_0300	RNA_binding_protein
2640	LBRM2904_19.1310	0.613674	0.0132279	0.342173	0.173013	0.528829	0.0274535	0.257328	0.524558	LMJF_19_1270	RNA_binding_protein
5264	LBRM2904_29.0410	0.277671	0.238682	-0.0803114	0.7782	0.405192	0.0595543	0.0472097	0.923302	LMJF_29_0390	RNA_binding_protein
5371	LBRM2904_29.1480	2.18482	0.01022	1.83355	0.025317	-0.135167	0.921574	-0.486438	0.752443	LMJF_29_1350	RNA_binding_protein
5372	LBRM2904_29.1490	2.06223	3.43902e-06	1.36048	0.00183141	1.15852	0.00931413	0.456765	0.553629	LMJF_29_1370	RNA_binding_protein
5375	LBRM2904_29.1520	2.9017	0.000800471	2.62201	0.00150532	0.209201	0.869659	-0.0704935	0.988576	LMJF_29_1390	RNA_binding_protein
6296	LBRM2904_32.0780	-0.283077	0.167603	-0.427107	0.0212197	0.0451329	0.871575	-0.0988965	0.781473	LMJF_32_0750	RNA_binding_protein
7129	LBRM2904_34.1290	-0.0906464	0.719809	-0.439417	0.0189793	-0.335087	0.0848253	-0.683858	0.0108435	LMJF_35_1400	RNA_binding_protein
1909	LBRM2904_15.0720	0.804882	0.0140302	-0.204264	0.588602	0.683063	0.0316069	-0.326083	0.544542	LMJF_15_0670	Rix1_complex_component_involved_in_60S_ribosome_maturation
5662	LBRM2904_30.1430	0.763268	0.00232774	0.228913	0.406264	1.14415	7.41214e-07	0.609793	0.0944452	LMJF_30_1360	Rio2
5248	LBRM2904_29.0250	0.978134	2.21056e-06	0.835798	2.6886e-05	0.787698	8.88155e-05	0.645361	0.0338029	LMJF_29_0240	RIO1_family
4648	LBRM2904_27.0110	0.377628	0.40281	-0.666633	0.0922804	0.865597	0.0249563	-0.178663	0.81056	LMJF_27_0120	RING-variant_domain_containing_protein
5903	LBRM2904_31.0030	0.677606	0.019431	-0.137431	0.697001	0.949177	0.000405523	0.13414	0.801585	LMJF_31_0030	RING-variant_domain_containing_protein
6087	LBRM2904_31.1920	1.50761	0.00269989	0.852507	0.0914685	0.690192	0.185594	0.0350845	0.992764	LMJF_31_1920	RING-variant_domain_containing_protein
2052	LBRM2904_16.0590	0.231544	0.239142	0.114292	0.586484	0.500986	0.00360522	0.383734	0.150544	LMJF_16_0650	RING-H2_zinc_finger/Ring_finger_domain/Anaphase-promoting_complex_subunit_11_RING-H2_finger/Zinc_finger
3848	LBRM2904_23.1740	0.119599	0.655406	-0.478101	0.0209959	0.831736	2.7714e-05	0.234037	0.503938	LMJF_23_1730	RING-H2_zinc_finger/Ring_finger_domain/Anaphase-promoting_complex_subunit_11_RING-H2_finger/Zinc_finger
2053	LBRM2904_16.0600	-0.36831	0.0981944	-0.76443	0.000105278	0.0494912	0.872357	-0.346628	0.28783	-	RING-H2_zinc_finger/Anaphase-promoting_complex_subunit_11_RING-H2_finger/Ring_finger_domain_containing_protein
3312	LBRM2904_21.0020	0.712986	0.0552953	-0.101111	0.84322	-0.348996	0.371928	-1.16309	0.0207949	LMJF_21_0023	ring-box_protein_1
4038	LBRM2904_24.1720	0.522283	0.063623	0.696238	0.00723623	0.775651	0.00266767	0.949606	0.0116254	LMJF_24_1610	ring-box_protein
7056	LBRM2904_34.0560	-0.0399676	0.926367	-0.200303	0.44485	0.264046	0.295415	0.103711	0.817129	LMJF_35_0660	RING_finger_protein
960	LBRM2904_09.0370	0.536238	0.016055	-0.309892	0.167986	0.58399	0.00554046	-0.26214	0.460385	LMJF_09_0350	Ring_finger_domain_containing_protein
2225	LBRM2904_17.0600	0.649753	0.0113393	-0.143507	0.635034	0.714807	0.00318855	-0.0784529	0.880298	LMJF_17_0400	Ring_finger_domain_containing_protein
4483	LBRM2904_26.1130	-0.189287	0.41774	-0.426342	0.0315504	0.388661	0.0542406	0.151606	0.669523	LMJF_26_1170	Ring_finger_domain_containing_protein
44	LBRM2904_01.0440	0.28097	0.544617	-0.93745	0.0122308	0.310381	0.478354	-0.90804	0.109431	LMJF_01_0430	Ring_finger_domain/Zn-finger_in_ubiquitin-hydrolases_and_other_protein
912	LBRM2904_08.1180	0.180911	0.531227	0.0214154	0.978978	-0.330981	0.188744	-0.490477	0.17685	LMJF_08_1215	Ring_finger_domain/zinc-RING_finger_domain/Zinc_finger
4524	LBRM2904_26.1540	0.73211	0.000112209	0.515956	0.00531025	0.443974	0.0187419	0.22782	0.469592	LMJF_26_1560	Ring_finger_domain/Zinc_finger
4694	LBRM2904_27.0570	0.675823	0.000426443	0.145002	0.510888	1.30367	1.22256e-13	0.77285	0.00380717	LMJF_27_0570	Ring_finger_domain/Zinc_finger
7240	LBRM2904_34.2400	0.667389	0.000703445	0.174841	0.42682	1.34971	5.98719e-14	0.857165	0.00156067	LMJF_35_2520	Ring_finger_domain/IQ_calmodulin-binding_motif_containing_protein
24	LBRM2904_01.0240	0.293253	0.472316	-0.344545	0.35989	0.010069	0.999779	-0.62773	0.234315	LMJF_01_0250	Right_handed_beta_helix_region/Periplasmic_copper-binding_protein_(NosD)
5505	LBRM2904_29.2840	0.00201802	0.999825	-0.415825	0.0638476	1.01188	1.17129e-06	0.594038	0.0673174	LMJF_29_2710	Right_handed_beta_helix_region/Periplasmic_copper-binding_protein_(NosD)
7141	LBRM2904_34.1410	-1.23549	1.32522e-08	-2.65479	8.92839e-40	-1.11119	1.23565e-07	-2.53049	4.64011e-18	LMJF_35_1540	rieske_iron-sulfur_protein
4328	LBRM2904_25.2150	0.365013	0.0906148	-0.288649	0.171111	0.757474	7.98765e-05	0.103812	0.786424	LMJF_25_2070	Rieske_[2Fe-2S]_domain/Rieske-like_[2Fe-2S]_domain_containing_protein
6298	LBRM2904_32.0800	0.0983906	0.851325	-0.690209	0.0468014	-0.00352551	0.999779	-0.792126	0.126306	LMJF_32_0770	RIC1
7345	LBRM2904_34.3450	1.43278	0.00495479	0.541786	0.31895	0.680072	0.198084	-0.210924	0.829426	LMJF_35_3680	ribulose-phosphate_3-epimerase
6826	LBRM2904_33.1910	0.828303	0.0150868	-0.121206	0.785987	1.14385	0.000288931	0.194341	0.751776	LMJF_33_1570	ribulose-5-phosphate_3-epimerase
7516	LBRM2904_34.5160	0.604679	0.00223912	0.46294	0.0157047	0.426037	0.0286758	0.284297	0.361027	LMJF_35_5310	ribosome-interacting_GTPase_2
5565	LBRM2904_30.0460	-0.110493	0.7636	0.469957	0.0846287	0.390885	0.162865	0.971334	0.0101344	LMJF_30_0440	Ribosome_recycling_factor
4681	LBRM2904_27.0440	0.112863	0.736243	-0.887757	0.000179785	-0.909839	0.000129932	-1.91046	6.83743e-09	LMJF_27_0450	ribosome_production_factor_1
5584	LBRM2904_30.0650	0.197082	0.476419	-0.716073	0.0013162	-0.675954	0.00268509	-1.58911	2.82499e-07	LMJF_30_0620	ribosome_biogenesis_regulatory_protein_(RRS1)
6420	LBRM2904_32.2020	0.660773	0.0170968	0.0334805	0.95416	-0.936375	0.000256947	-1.56367	1.53345e-05	LMJF_32_1970	ribosome_biogenesis_protein_TSR3
1205	LBRM2904_10.1280	0.700907	0.0314774	-0.200273	0.590223	-0.324315	0.346864	-1.2255	0.005114	LMJF_10_0860	Ribosome_biogenesis_protein_Nop16
3300	LBRM2904_20.6400	0.393545	0.210457	-1.27052	1.81597e-06	-0.809005	0.00346391	-2.47307	3.37878e-11	LMJF_20_1670	ribosome_biogenesis_protein
6864	LBRM2904_33.2290	0.25619	0.504568	-0.700449	0.0270318	-0.628956	0.0516172	-1.58559	0.00029006	LMJF_33_1910	ribosome_assembly_protein_RRB1
3930	LBRM2904_24.0640	0.927189	0.00920251	0.0723675	0.897838	0.137932	0.758639	-0.716889	0.174339	LMJF_24_0600	Ribosome_60S_biogenesis_N-terminal
3196	LBRM2904_20.5350	0.555153	0.00746789	-0.255667	0.235028	0.00520497	0.999779	-0.805616	0.00442197	LMJF_20_0420	ribosomal_RNA-processing_protein_8
5542	LBRM2904_30.0230	0.173549	0.503632	-0.605673	0.00378373	0.575261	0.00641551	-0.203961	0.58102	LMJF_30_0210	ribosomal_RNA_adenine_dimethylase_family_protein
3812	LBRM2904_23.1380	-0.0549772	0.888175	-1.13089	4.05982e-07	-0.415735	0.0907679	-1.49165	3.54658e-06	LMJF_23_1190	Ribosomal_protein_S9/S16
2415	LBRM2904_18.0810	0.323118	0.238308	-0.314972	0.228251	0.316823	0.227331	-0.321266	0.423232	LMJF_18_0800	Ribosomal_protein_S8
42	LBRM2904_01.0420	-0.711598	0.219694	0.618438	0.271005	-0.709212	0.200263	0.620824	0.473327	LMJF_01_0410	ribosomal_protein_S7
43	LBRM2904_01.0430	0.254858	0.5823	0.800495	0.0323645	-0.14607	0.76459	0.399568	0.528363	LMJF_01_0420	ribosomal_protein_S7
1982	LBRM2904_15.1480	-0.652579	0.00210726	-1.44748	3.21253e-14	-0.529574	0.0100445	-1.32448	2.32772e-06	LMJF_15_1470	ribosomal_protein_S6
7717	LBRM2904_35.1940	-0.110924	0.640797	-0.454046	0.0133757	-0.22238	0.270903	-0.565501	0.0358432	LMJF_36_1860	Ribosomal_protein_S5
5129	LBRM2904_28.2360	-0.73322	0.000929324	-1.02009	6.28799e-07	-0.348516	0.125354	-0.635389	0.0456538	LMJF_28_2205	ribosomal_protein_S29
7929	LBRM2904_35.4120	-0.265865	0.327455	0.297151	0.242716	0.225042	0.39928	0.788058	0.0207708	LMJF_36_3750	Ribosomal_protein_S27
4950	LBRM2904_28.0570	-0.846671	0.000148693	-1.04182	6.10171e-07	0.298268	0.209662	0.103119	0.810637	LMJF_28_0540	ribosomal_protein_S26
5847	LBRM2904_30.3290	-0.304202	0.269514	1.47396	7.17857e-11	0.392004	0.124274	2.17016	1.79154e-11	LMJF_30_3200	ribosomal_protein_S26
2719	LBRM2904_20.0450	-0.35354	0.14652	-0.372309	0.10503	-0.107364	0.703069	-0.126134	0.763257	LMJF_34_0440	ribosomal_protein_S25
4237	LBRM2904_25.1240	-0.228878	0.372495	0.432703	0.0532861	0.274579	0.250454	0.93616	0.0024854	LMJF_25_1190	ribosomal_protein_S25
5003	LBRM2904_28.1100	-0.406933	0.701494	-0.0216846	0.999899	-0.0203533	0.999779	0.364895	0.81556	LMJF_28_1010	ribosomal_protein_S20
5005	LBRM2904_28.1120	-0.110247	0.661996	1.33337	1.0488e-13	-0.0405008	0.892811	1.40311	7.69233e-08	LMJF_28_1010	ribosomal_protein_S20
814	LBRM2904_08.0200	0.186377	0.520068	-0.373065	0.132882	0.16462	0.560236	-0.394821	0.294965	LMJF_08_0240	Ribosomal_protein_L9
5963	LBRM2904_31.0650	0.792447	0.000514084	0.44477	0.0514837	0.122857	0.659455	-0.224821	0.560746	LMJF_31_0610	Ribosomal_protein_L7Ae/L30e/S12e/Gadd45_family
6172	LBRM2904_31.2790	0.625466	0.0189396	1.03109	2.11578e-05	0.798213	0.00132301	1.20383	0.00069417	LMJF_31_2850	ribosomal_protein_l7/l12-like_protein
1396	LBRM2904_11.1480	0.0262077	0.953257	-0.685051	0.000211278	0.407736	0.036718	-0.303523	0.324455	LMJF_11_1360	Ribosomal_protein_L4/L1_family
5228	LBRM2904_29.0050	-0.18922	0.344933	-0.759057	3.87328e-06	0.312952	0.0810399	-0.256885	0.359056	LMJF_29_0030	ribosomal_protein_L3-like_protein
192	LBRM2904_03.0250	-0.556011	0.0484099	-0.428531	0.120817	0.00432796	0.999779	0.131808	0.795978	LMJF_03_0250	ribosomal_protein_L38
4589	LBRM2904_26.2190	-0.374329	0.151212	0.0591784	0.871856	0.152143	0.594709	0.58565	0.0986053	LMJF_26_2220	ribosomal_protein_L38
6869	LBRM2904_33.2340	-0.634605	0.00432037	-0.157453	0.535441	0.00627339	0.999779	0.483426	0.140494	-	Ribosomal_protein_L37e
7177	LBRM2904_34.1770	0.132563	0.712	1.55676	4.95374e-10	0.221323	0.477826	1.64552	6.82833e-06	LMJF_35_1920	Ribosomal_protein_L36e
1088	LBRM2904_10.0070	-0.295863	0.233539	0.75923	0.000360651	0.159595	0.542399	1.21469	6.25996e-05	LMJF_10_0070	ribosomal_protein_l35a
2944	LBRM2904_20.2790	-0.687221	0.00543362	-0.0645735	0.857046	-0.119959	0.69118	0.502688	0.171627	LMJF_34_2470	ribosomal_protein_l35a
7190	LBRM2904_34.1900	-0.634473	0.0117038	-0.513932	0.0348658	0.154992	0.595154	0.275534	0.498893	LMJF_35_2050	Ribosomal_protein_L32
3002	LBRM2904_20.3370	0.327945	0.0565692	0.716643	2.59255e-06	0.189772	0.282314	0.578469	0.0120544	LMJF_34_2870	ribosomal_protein_L3
6549	LBRM2904_32.3310	-0.0756012	0.834421	0.324517	0.206755	-0.493091	0.0446518	-0.0929724	0.84815	LMJF_32_3130	ribosomal_protein_L3
6550	LBRM2904_32.3320	-0.00530586	0.999825	-0.0245455	0.995491	-0.161502	0.746727	-0.180742	0.808736	LMJF_32_3130	ribosomal_protein_L3
7887	LBRM2904_35.3700	-0.483023	0.11162	0.358542	0.231561	-0.201061	0.543258	0.640504	0.129952	LMJF_36_3390	ribosomal_protein_L29
6498	LBRM2904_32.2800	-0.491036	0.0326636	0.0437266	0.904579	-0.048938	0.88276	0.485825	0.142837	LMJF_32_2690	ribosomal_protein_L27
6501	LBRM2904_32.2830	-0.904954	0.00288569	-1.00896	0.00039723	-0.557528	0.0668229	-0.661532	0.141255	LMJF_32_2690	ribosomal_protein_L27
7631	LBRM2904_35.1060	-0.255673	0.362153	0.619475	0.0095112	-0.12163	0.689697	0.753519	0.0319472	LMJF_36_1070	ribosomal_protein_L24
7634	LBRM2904_35.1090	0.657663	0.118089	2.11934	4.11782e-09	0.445012	0.294473	1.90669	0.000367766	LMJF_36_1070	ribosomal_protein_L24
3604	LBRM2904_22.0730	-0.238753	0.428271	-1.30566	3.89939e-08	-0.188444	0.52819	-1.25535	0.000354081	LMJF_22_0870	Ribosomal_protein_L22p/L17e
817	LBRM2904_08.0230	-0.0627515	0.861326	-0.684859	0.00237475	-1.11577	3.19281e-07	-1.73788	1.86999e-08	LMJF_08_0280	ribosomal_protein_L2
3451	LBRM2904_21.1470	0.655893	0.0030001	-0.253681	0.278398	0.160707	0.525776	-0.748867	0.0152857	LMJF_21_1180	Ribosomal_protein_L1p/L10e_family
8266	LBRM2904_35.7530	0.146336	0.639576	-0.993382	1.77902e-05	-1.00187	1.61333e-05	-2.14158	3.09111e-11	LMJF_36_6920	Ribosomal_protein_L1p/L10e_family
5339	LBRM2904_29.1160	-0.571883	0.285104	0.0358785	0.988188	-0.699467	0.16087	-0.0917063	0.937313	LMJF_29_1070	ribosomal_protein_L1a
5340	LBRM2904_29.1170	0.000459224	0.999825	0.000280275	0.999899	-4.40898	0.0470164	-4.40916	0.194906	LMJF_29_1070	ribosomal_protein_L1a
5341	LBRM2904_29.1180	0.00048405	0.999825	5.30066	0.0175525	0.000609577	0.999779	5.30079	0.121004	LMJF_29_1070	ribosomal_protein_L1a
1776	LBRM2904_14.0950	-0.74574	0.00287694	-1.59913	1.211e-12	0.398308	0.117298	-0.455081	0.23024	LMJF_14_0950	Ribosomal_protein_L16p/L10e
3092	LBRM2904_20.4310	0.147849	0.731438	-0.0342463	0.967694	0.349228	0.320138	0.167133	0.783048	LMJF_34_3815	ribosomal_protein_L14
4855	LBRM2904_27.2180	-0.61867	0.021751	-1.15966	1.82829e-06	-0.0953404	0.779311	-0.63633	0.0978133	LMJF_27_2220	ribosomal_protein_L11
1759	LBRM2904_14.0780	-0.289046	0.192338	-0.0040328	0.999899	0.604872	0.00196053	0.889885	0.00143709	LMJF_14_0780	Ribosomal_prokaryotic_L21_protein
5900	LBRM2904_30.3830	0.11572	0.709298	-0.661236	0.00375309	0.100567	0.738682	-0.676389	0.0472707	LMJF_30_3740	ribosomal_P_protein_AGP2beta-1
6308	LBRM2904_32.0900	-0.391191	0.057374	-0.00649323	0.999899	0.255107	0.218443	0.639804	0.0214751	LMJF_32_0880	Ribosomal_L18ae/LX_protein_domain_containing_protein
848	LBRM2904_08.0540	0.569685	0.160623	-0.625797	0.100663	0.00190381	0.999779	-1.19358	0.0251234	LMJF_08_0510	ribose-phosphate_pyrophosphokinase
5102	LBRM2904_28.2090	0.39415	0.306862	-1.23905	0.000129413	0.0247149	0.983507	-1.60849	0.000623329	LMJF_28_1970	ribose_5-phosphate_isomerase
3642	LBRM2904_22.1110	-0.484131	0.267096	-1.22611	0.001038	-0.491531	0.238151	-1.23351	0.0271475	LMJF_22_1290	ribonucleoside-diphosphate_reductase_small_chain
4840	LBRM2904_27.2030	-0.569342	0.007748	-1.18268	7.62185e-10	-0.653512	0.00115643	-1.26685	6.34394e-06	LMJF_27_2050	ribonucleoside-diphosphate_reductase_small_chain
4990	LBRM2904_28.0970	-0.943921	0.00917256	-2.07306	1.65704e-10	-1.2365	0.000245489	-2.36564	5.27642e-07	LMJF_28_0890	ribonucleoside-diphosphate_reductase_large_chain
1869	LBRM2904_15.0320	-1.66288	6.29457e-08	-2.74969	7.06496e-22	-1.77164	1.73425e-09	-2.85845	5.72605e-12	LMJF_15_0280	ribonucleoprotein_p18
1870	LBRM2904_15.0330	-1.38313	2.41903e-10	-2.4631	1.79813e-33	-1.70948	3.392e-16	-2.78945	3.81281e-21	LMJF_15_0280	ribonucleoprotein_p18
1408	LBRM2904_12.0090	0.0668449	0.794432	-1.04442	4.26812e-10	0.552636	0.00166289	-0.558627	0.0325963	LMJF_12_0060	ribonuclease_mar1
5514	LBRM2904_29.2930	0.592693	0.00433023	0.187617	0.409915	0.496721	0.0135589	0.0916457	0.815986	LMJF_29_2810	ribonuclease_inhibitor-like_protein
1500	LBRM2904_13.0050	0.595171	0.000480967	1.01461	8.01842e-11	0.844757	9.90593e-08	1.2642	1.90549e-08	LMJF_13_0050	ribonuclease_HII
7558	LBRM2904_35.0330	-0.545679	0.121919	-0.987005	0.00170575	-0.569558	0.0891793	-1.01088	0.0313828	LMJF_36_0330	ribonuclease_HII
1493	LBRM2904_12.0940	0.237437	0.336484	0.10425	0.704874	0.449476	0.0392506	0.316289	0.361229	LMJF_12_1305	Ribonuclease_H2_non-catalytic_subunit_(Ylr154p-like)
558	LBRM2904_06.0290	-0.35695	0.517247	-1.43962	0.00101421	-1.01435	0.0258427	-2.09702	0.00087706	LMJF_06_0290	ribonuclease_H1
7591	LBRM2904_35.0660	-0.732795	0.131322	-1.53346	0.000329941	-0.177389	0.759724	-0.978055	0.147807	LMJF_36_0640	ribonuclease_H
4678	LBRM2904_27.0410	-0.445518	0.0696345	-2.28889	3.01831e-28	-0.900134	4.09095e-05	-2.74351	5.21095e-20	LMJF_27_0420	ribokinase
7301	LBRM2904_34.3010	-0.200844	0.566726	-1.00751	0.000206492	-0.574594	0.0461674	-1.38126	0.000428854	LMJF_35_3160	riboflavin_kinase/fmn_adenylyltransferase-like_protein
8208	LBRM2904_35.6950	0.618179	0.00512568	0.48499	0.0234226	0.918629	6.4694e-06	0.785439	0.0101344	LMJF_36_6380	rib72_protein-like_protein
1072	LBRM2904_09.1590	0.219434	0.532974	-0.0591495	0.901444	0.0879297	0.827329	-0.190654	0.719332	LMJF_09_1460	Rhodanese-like_domain_containing_protein
1073	LBRM2904_09.1600	-0.427755	0.0892904	-1.8029	3.50264e-17	-1.06832	1.36358e-06	-2.44347	1.61884e-15	LMJF_09_1470	Rhodanese-like_domain_containing_protein
3011	LBRM2904_20.3460	0.276749	0.260342	-0.0591664	0.855701	0.88215	2.20555e-05	0.546235	0.0923306	LMJF_34_3010	Rhodanese-like_domain_containing_protein
7106	LBRM2904_34.1060	0.213464	0.284989	-0.177789	0.364487	0.490896	0.00468685	0.0996433	0.764651	LMJF_35_1170	Rhodanese-like_domain_containing_protein
6666	LBRM2904_33.0270	-0.252078	0.425498	-0.944048	0.000226268	-0.156906	0.629637	-0.848876	0.0279342	LMJF_33_0260	RGG-containing_protein_2
3462	LBRM2904_21.1580	0.305538	0.246314	0.0808573	0.804268	1.23698	1.84926e-08	1.01229	0.00205217	LMJF_21_1300	RF-1_domain_containing_protein
5632	LBRM2904_30.1130	0.669094	0.0181088	0.341863	0.240609	0.798139	0.00265631	0.470908	0.270335	LMJF_30_1060	RF-1_domain_containing_protein
5880	LBRM2904_30.3630	0.179301	0.446127	-0.242773	0.253064	0.344313	0.0917788	-0.0777615	0.844757	LMJF_30_3540	RF-1_domain_containing_protein
141	LBRM2904_02.0560	1.98312	0.0814689	1.82883	0.0941035	-2.06664	0.0566742	-2.22093	0.1716	-	Reverse_transcriptase_(RNA-dependent_DNA_polymerase)
146	LBRM2904_02.0610	0.00049322	0.999825	0.00031427	0.999899	0.000611501	0.999779	0.000432551	0.999891	-	Reverse_transcriptase_(RNA-dependent_DNA_polymerase)
147	LBRM2904_02.0620	1.08966	0.170752	1.94185	0.00603347	-1.54038	0.034754	-0.688186	0.580662	-	Reverse_transcriptase_(RNA-dependent_DNA_polymerase)
148	LBRM2904_02.0630	-4.85733	0.0306245	-0.365705	0.921452	-2.15378	0.356419	2.33785	0.513734	-	Reverse_transcriptase_(RNA-dependent_DNA_polymerase)
149	LBRM2904_02.0640	1.5835	0.314246	1.31962	0.393416	-3.13543	0.0236977	-3.39931	0.0985425	-	Reverse_transcriptase_(RNA-dependent_DNA_polymerase)
150	LBRM2904_02.0650	1.8142	0.309816	2.03045	0.225427	-2.86877	0.0773148	-2.65252	0.284637	-	Reverse_transcriptase_(RNA-dependent_DNA_polymerase)
151	LBRM2904_02.0660	0.000487459	0.999825	3.8333	0.0776723	0.000609481	0.999779	3.83342	0.25338	-	Reverse_transcriptase_(RNA-dependent_DNA_polymerase)
153	LBRM2904_02.0680	3.3225	0.187173	0.000300296	0.999899	0.00062504	0.999779	-3.32158	0.369224	-	Reverse_transcriptase_(RNA-dependent_DNA_polymerase)
4750	LBRM2904_27.1130	-0.298066	0.351988	-1.09806	3.08302e-05	-0.32002	0.292031	-1.12001	0.00411664	LMJF_27_1160	Retinoic_acid_induced_16-like_protein
3013	LBRM2904_20.3480	0.586154	0.0107349	-0.0864302	0.772898	1.12582	6.37392e-08	0.45324	0.18343	LMJF_34_3030	Retinal_Maintenance
5784	LBRM2904_30.2660	0.465785	0.352606	-1.33875	0.00145853	-0.382344	0.440606	-2.18688	0.000259945	LMJF_30_2580	reticulon_domain_protein
4408	LBRM2904_26.0380	1.13588	3.54534e-09	0.316925	0.124356	1.28976	2.38528e-12	0.470801	0.113534	LMJF_26_0390	RET2
3578	LBRM2904_22.0470	-0.465331	0.224863	-1.52152	2.56201e-06	-0.447975	0.2234	-1.50417	0.0016794	LMJF_22_0580	rer1_family-like_protein
6185	LBRM2904_31.2920	0.326688	0.451177	-0.713087	0.0523671	-0.0309809	0.974603	-1.07076	0.0428545	LMJF_31_2960	Repressor_of_differentiation_kinase_2
6302	LBRM2904_32.0840	2.29566	0.00224973	1.76235	0.0154317	0.169769	0.877695	-0.363536	0.796313	LMJF_32_0810	Repressor_of_differentiation_kinase_1
3969	LBRM2904_24.1030	0.228481	0.334699	-0.405131	0.0527581	0.419305	0.0456949	-0.214306	0.543356	LMJF_24_0990	replication_factor_C
4692	LBRM2904_27.0550	-0.0286364	0.931522	-0.219193	0.23552	0.584503	0.000452727	0.393947	0.130522	LMJF_27_0550	replication_factor_C
5790	LBRM2904_30.2720	-0.138168	0.585123	-0.821296	2.14464e-05	-0.391107	0.0606443	-1.07424	0.000121765	LMJF_30_2630	replication_factor_C
7311	LBRM2904_34.3110	-0.40856	0.0735797	-0.337126	0.128733	0.183731	0.452508	0.255166	0.473248	LMJF_35_3250	replication_factor_C
7328	LBRM2904_34.3280	-0.374413	0.263209	-1.60304	6.75161e-09	-0.963517	0.000818044	-2.19214	3.31529e-08	LMJF_35_3440	Replication_factor_A_protein_3
1868	LBRM2904_15.0310	-0.523537	0.0419238	-1.86748	4.94373e-17	-1.22032	9.79606e-08	-2.56427	9.29946e-16	LMJF_15_0270	replication_Factor_A_28_kDa_subunit
5085	LBRM2904_28.1920	-0.457898	0.0808298	-1.3619	2.0455e-09	-0.192533	0.498328	-1.09653	0.00128298	LMJF_28_1820	replication_factor_A
4721	LBRM2904_27.0840	0.0163309	0.999825	-1.09708	0.000171717	0.181075	0.625723	-0.932335	0.0352624	LMJF_27_0870	Repeat_of_unknown_function_(DUF1126)/EF-hand_domain_pair
901	LBRM2904_08.1070	-0.212316	0.548313	-1.32043	1.17805e-06	-0.479514	0.109676	-1.58763	5.83394e-05	LMJF_08_1120	Repeat_of_unknown_function_(DUF1126)
7795	LBRM2904_35.2780	0.813919	0.155689	-0.0806472	0.934164	0.361915	0.559023	-0.532652	0.551281	LMJF_36_2580	related_to_multifunctional_cyclin-dependent_kinase_pho85-like_protein
8013	LBRM2904_35.4960	1.98841	0.000531289	1.42	0.0112492	0.256937	0.723371	-0.311477	0.772157	LMJF_36_4550	related_to_elongation_factor-2_kinase_efk-1b_isoform-like_protein
7382	LBRM2904_34.3820	-0.737196	0.03517	-1.46476	2.9953e-06	-0.720373	0.0316141	-1.44794	0.00181998	LMJF_35_4060	Regulatory_subunit_of_type_II_PKA_R-subunit
2997	LBRM2904_20.3320	0.516295	0.288364	-0.456302	0.334828	-0.29548	0.562111	-1.26808	0.0425396	LMJF_34_2820	regulatory_subunit_of_protein_kinase_a-like_protein
4407	LBRM2904_26.0370	0.531747	0.209655	-0.251951	0.579907	1.26695	0.000586897	0.483252	0.442455	LMJF_26_0380	Regulator_of_Vps4_activity_in_the_MVB_pathway
2209	LBRM2904_17.0440	1.03536	0.0011807	0.493436	0.130523	1.01125	0.000876404	0.469323	0.352152	LMJF_17_0240	Regulator_of_chromosome_condensation_(RCC1)_repeat
2900	LBRM2904_20.2340	0.574693	0.239008	-0.136797	0.824814	0.964894	0.027616	0.253404	0.756791	LMJF_34_2020	Regulator_of_chromosome_condensation_(RCC1)_repeat
4439	LBRM2904_26.0690	0.670876	0.203083	0.0285457	0.997382	0.910594	0.0608485	0.268264	0.76442	LMJF_26_0740	Regulator_of_chromosome_condensation_(RCC1)_repeat
4440	LBRM2904_26.0700	0.1795	0.687516	-0.554245	0.117874	-0.0973188	0.841597	-0.831064	0.103651	LMJF_26_0750	Regulator_of_chromosome_condensation_(RCC1)_repeat
6159	LBRM2904_31.2660	1.29176	0.0206941	1.6484	0.00145584	0.304922	0.641097	0.661553	0.455821	LMJF_31_2720	Regulator_of_chromosome_condensation_(RCC1)_repeat
7961	LBRM2904_35.4440	0.0390606	0.905975	-0.849231	2.06749e-06	0.389824	0.0428784	-0.498467	0.0754339	LMJF_36_4060	Regulator_of_chromosome_condensation_(RCC1)_repeat
6177	LBRM2904_31.2840	1.0174	0.00269582	0.160364	0.704874	0.279337	0.46373	-0.577703	0.266709	LMJF_31_2890	Region_in_Clathrin_and_VPS
8049	LBRM2904_35.5320	1.57326	2.17034e-05	1.25977	0.000431081	0.765156	0.0428964	0.451671	0.466114	LMJF_36_4900	Region_in_Clathrin_and_VPS
6923	LBRM2904_33.2880	0.825618	0.0143731	0.0671473	0.900274	0.539038	0.109511	-0.219433	0.711884	LMJF_33_2490	recombinase_rad51
3465	LBRM2904_21.1610	0.0478491	0.951752	-0.368011	0.336149	-0.127187	0.78146	-0.543046	0.327272	LMJF_21_1330	RecF/RecN/SMC_N_terminal_domain/SMC_proteins_Flexible_Hinge_Domain
7862	LBRM2904_35.3450	0.412029	0.376292	-0.974005	0.0139144	-0.087534	0.886386	-1.47357	0.00965203	LMJF_36_3180	receptor-type_adenylate_cyclase_a-like_protein
2194	LBRM2904_17.0280	0.78404	0.152999	0.482555	0.388818	0.126429	0.864581	-0.175056	0.864515	LMJF_17_0190	receptor-type_adenylate_cyclase
2195	LBRM2904_17.0290	0.769835	0.102546	0.894833	0.0418637	0.243144	0.651305	0.368142	0.633309	LMJF_17_0190	receptor-type_adenylate_cyclase
2196	LBRM2904_17.0300	3.70124	0.130957	0.000299029	0.999899	0.000626205	0.999779	-3.70032	0.304265	LMJF_17_0190	receptor-type_adenylate_cyclase
2197	LBRM2904_17.0310	2.022	0.302929	1.58729	0.415599	-1.44114	0.469053	-1.87585	0.520574	LMJF_17_0190	receptor-type_adenylate_cyclase
2198	LBRM2904_17.0330	1.07328	0.632352	0.03584	0.999899	0.139946	0.978656	-0.897499	0.790263	LMJF_17_0190	receptor-type_adenylate_cyclase
2199	LBRM2904_17.0340	0.874485	0.746916	0.0531504	0.999899	-0.0550361	0.999779	-0.876371	0.820842	LMJF_17_0190	receptor-type_adenylate_cyclase
2200	LBRM2904_17.0350	0.746487	0.10747	-0.00704849	0.999899	0.270936	0.599808	-0.4826	0.503345	LMJF_17_0190	receptor-type_adenylate_cyclase
2201	LBRM2904_17.0360	0.379731	0.267094	0.13205	0.739536	0.118624	0.764734	-0.129057	0.829426	LMJF_17_0190	receptor-type_adenylate_cyclase
5191	LBRM2904_28.2980	-0.335874	0.259167	0.657599	0.0117816	-0.0991817	0.775854	0.894291	0.0184168	LMJF_28_2740	receptor_for_activated_C_kinase_1
5192	LBRM2904_28.2990	-0.852389	0.662828	-0.240387	0.931651	-1.00176	0.578827	-0.389762	0.908913	LMJF_28_2740	receptor_for_activated_C_kinase_1
5270	LBRM2904_29.0470	0.384386	0.246563	-0.308114	0.345144	1.25371	7.72209e-06	0.561204	0.220386	LMJF_29_0450	recA_bacterial_DNA_recombination_protein/Rad51/KaiC
7102	LBRM2904_34.1020	0.736799	0.0219734	0.764515	0.0118363	0.38074	0.252532	0.408456	0.416943	LMJF_35_1110	Rdx_family
710	LBRM2904_07.0410	0.364921	0.371464	-0.0511346	0.940688	-1.08389	0.0015473	-1.49995	0.0023245	LMJF_07_0380	RAVE_protein_1_C_terminal
1517	LBRM2904_13.0220	0.292964	0.0459225	-0.512996	0.000106288	0.439686	0.00108652	-0.366273	0.0737772	LMJF_13_0220	ras-related_protein_RAB5B
2458	LBRM2904_18.1250	1.026	0.0469433	-0.482733	0.374161	0.494975	0.362036	-1.01376	0.174953	LMJF_18_1130	Ras-related_protein_Rab5A
6271	LBRM2904_32.0530	0.435705	0.0411877	-0.421575	0.0380097	0.759674	8.75568e-05	-0.0976057	0.801381	LMJF_32_0490	Ras-related_protein_Rab4
6428	LBRM2904_32.2100	0.726527	0.050155	-0.211345	0.617816	1.29831	0.000109794	0.360442	0.546569	LMJF_32_2030	Ras-related_protein_RAB2B
3392	LBRM2904_21.0840	0.514011	0.00177523	0.00261624	0.999899	0.433419	0.00631875	-0.0779758	0.801088	LMJF_21_0790	ras-related_protein_Rab21
4711	LBRM2904_27.0740	0.179814	0.753994	-0.831791	0.0491986	0.0290816	0.985644	-0.982523	0.118097	LMJF_27_0760	ras-related_protein_RAB1A
729	LBRM2904_07.0600	-0.188464	0.552493	-1.18067	1.20462e-06	-0.167056	0.589774	-1.15926	0.00127789	LMJF_07_0560	ras-related_protein_rab-14
405	LBRM2904_05.0040	-0.835505	0.00155341	-2.17228	2.89959e-20	-0.918799	0.000223665	-2.25557	4.09053e-11	LMJF_05_0030	ras-like_small_GTPases
1667	LBRM2904_13.1720	-0.230425	0.394001	-1.31868	7.59215e-10	0.203759	0.439186	-0.884494	0.0067858	LMJF_13_1560	ras-like_small_GTPases
1802	LBRM2904_14.1210	0.129013	0.731438	-0.543122	0.05362	0.660509	0.017171	-0.0116264	0.999891	LMJF_14_1170	ras-like_small_GTPases
4396	LBRM2904_26.0260	0.69483	0.00243456	0.00106062	0.999899	0.289938	0.227897	-0.403831	0.247795	LMJF_26_0270	ras-like_small_GTPases
5983	LBRM2904_31.0850	0.818161	4.17113e-07	0.631529	5.61833e-05	1.17732	9.97155e-15	0.990685	9.20918e-06	LMJF_31_0860	ras-like_small_GTPases
6915	LBRM2904_33.2800	0.583365	0.00101912	0.446049	0.0094837	0.615951	0.000246923	0.478635	0.0618106	LMJF_33_2400	ras-like_small_GTPases
7713	LBRM2904_35.1900	-0.0356278	0.976611	-0.447765	0.253105	1.2798	0.000264936	0.867662	0.112217	LMJF_36_1820	ras-like_small_GTPases
8148	LBRM2904_35.6310	0.317611	0.131257	-0.727042	7.66861e-05	0.0784734	0.755348	-0.96618	0.000283781	LMJF_36_5880	ras-like_small_GTPases
6702	LBRM2904_33.0660	0.298878	0.206758	-0.345813	0.11733	0.562021	0.00750009	-0.0826702	0.847424	LMJF_33_0580	Ras-induced_vulval_development_antagonist
1011	LBRM2904_09.0900	0.190315	0.412293	0.137344	0.556607	-0.0494892	0.86576	-0.10246	0.785423	LMJF_09_0850	ras_family_protein-like_protein
3265	LBRM2904_20.6050	0.0959308	0.808849	-0.53885	0.0526573	-0.543384	0.0523018	-1.17816	0.00217558	LMJF_20_1240	Raptor_N-terminal_CASPase_like_domain_containing_protein
4174	LBRM2904_25.0610	-0.0170631	0.996072	-1.17482	6.48245e-07	-0.567928	0.0242504	-1.72568	3.21778e-07	LMJF_25_0610	Raptor_N-terminal_CASPase_like_domain_containing_protein
3823	LBRM2904_23.1490	0.224071	0.562984	-0.817552	0.00810626	-0.126564	0.75725	-1.16819	0.00882092	LMJF_23_1260	Rapamycin-insensitive_companion_of_mTOR
1657	LBRM2904_13.1620	-0.0590577	0.887332	-1.11346	3.36252e-06	-0.485796	0.0615379	-1.54019	7.7035e-06	LMJF_13_1480	Ran-binding_protein_1
3838	LBRM2904_23.1640	-0.0235153	0.979718	-0.392337	0.133731	0.255265	0.361415	-0.113557	0.816197	LMJF_23_1400	Ran-binding_protein
1989	LBRM2904_15.1550	-0.00780357	0.999825	-0.216668	0.42436	0.109068	0.721481	-0.099796	0.833374	LMJF_15_1540	Radical_SAM_superfamily/Wyosine_base_formation
6924	LBRM2904_33.2890	-0.204424	0.441878	-0.67035	0.00200966	0.666481	0.00225813	0.200555	0.607663	LMJF_33_2500	Radial_spokehead-like_protein
4689	LBRM2904_27.0520	-0.138717	0.840005	-0.763222	0.107761	-0.12747	0.846778	-0.751975	0.301724	LMJF_27_0520	radial_spoke_protein_3
1281	LBRM2904_11.0220	-0.163233	0.605904	-0.280179	0.309377	0.347315	0.196413	0.230369	0.600504	LMJF_11_0230	Rad51/KaiC/AAA_domain_containing_protein
4949	LBRM2904_28.0560	-0.115233	0.839343	-0.446016	0.279312	0.0989078	0.85968	-0.231876	0.744859	LMJF_28_0530	RAD50_DNA_repair-like_protein
5605	LBRM2904_30.0860	1.48543	0.00390725	0.892823	0.0826434	0.301115	0.620758	-0.29149	0.756928	LMJF_30_0800	rac_serine-threonine_kinase
8169	LBRM2904_35.6520	0.802383	0.0567545	0.118238	0.836243	2.05815	2.94714e-08	1.37401	0.0152381	LMJF_36_6080	rab-like_GTPase_activating_protein
61	LBRM2904_01.0610	0.428642	0.219172	0.147303	0.714691	0.271535	0.448127	-0.00980429	0.999891	LMJF_01_0600	Rab-GTPase-TBC_domain_containing_protein
1970	LBRM2904_15.1360	-0.571678	0.0189947	-0.61691	0.00717119	-0.358641	0.143905	-0.403873	0.272129	LMJF_15_1350	Rab-GTPase-TBC_domain_containing_protein
2332	LBRM2904_17.1710	0.355497	0.04612	0.169947	0.363049	1.16321	8.26511e-14	0.977663	1.97387e-05	LMJF_17_1450	Rab-GTPase-TBC_domain_containing_protein
3573	LBRM2904_22.0420	0.792121	0.0148368	0.277974	0.432833	1.42629	1.35173e-06	0.912141	0.0453317	LMJF_22_0520	Rab-GTPase-TBC_domain_containing_protein
3965	LBRM2904_24.0990	1.17218	4.38401e-07	0.714164	0.00185017	0.659371	0.00454806	0.201356	0.629024	LMJF_24_0950	Rab-GTPase-TBC_domain_containing_protein
4834	LBRM2904_27.1970	0.22989	0.503568	-0.00722275	0.999899	0.917445	0.000846469	0.680332	0.109064	LMJF_27_1990	Rab-GTPase-TBC_domain_containing_protein
6910	LBRM2904_33.2750	0.653799	0.17014	0.190475	0.736184	-0.174221	0.757368	-0.637545	0.359501	LMJF_30_0330	Rab-GTPase-TBC_domain_containing_protein
5450	LBRM2904_29.2290	-0.745521	0.00776886	-2.0352	2.4049e-16	-0.101009	0.777506	-1.39068	0.000195742	LMJF_29_2160	rab-GDP_dissociation_inhibitor
6533	LBRM2904_32.3150	-0.73167	0.017027	-0.95475	0.000775205	-0.876604	0.00229232	-1.09968	0.00852688	LMJF_32_2995	Rab5-interacting_protein_(Rab5ip)
8137	LBRM2904_35.6200	0.659946	0.003052	0.227955	0.342761	0.973779	2.25508e-06	0.541788	0.0942271	LMJF_36_5760	Rab3_GTPase-activating_protein_regulatory_subunit_N-terminus
4272	LBRM2904_25.1590	0.669564	0.000392248	0.480843	0.00902998	0.834288	2.4539e-06	0.645567	0.0158901	LMJF_25_1490	Rab3_GTPase-activating_protein_catalytic_subunit
6406	LBRM2904_32.1880	-0.239007	0.528815	-1.53216	1.47425e-07	0.0732366	0.875077	-1.21992	0.00550273	LMJF_32_1840	rab11B_GTPase
2856	LBRM2904_20.1900	0.749648	0.0650485	-0.198821	0.676631	0.99543	0.00821188	0.0469611	0.970681	LMJF_34_1450	R3H-associated_N-terminal_domain_containing_protein
5164	LBRM2904_28.2710	0.475011	0.0187402	0.375445	0.0562362	0.706627	0.000147332	0.607061	0.0304557	LMJF_28_2520	R3H_domain_containing_protein
3211	LBRM2904_20.5500	0.733161	0.0119753	0.472758	0.103468	0.286361	0.360911	0.0259584	0.984128	LMJF_20_0620	Quinonprotein_alcohol_dehydrogenase-like_protein
221	LBRM2904_03.0540	0.532347	0.0334176	0.892509	8.37358e-05	0.524772	0.0284786	0.884935	0.00885928	LMJF_03_0570	quinone_oxidoreductase
5564	LBRM2904_30.0450	-0.290508	0.287718	-0.506012	0.0368482	0.444491	0.0730936	0.228986	0.582857	LMJF_30_0430	quiescin_sulfhydryl_oxidase
4639	LBRM2904_27.0020	-0.552748	0.00468962	-0.526507	0.00463611	0.38189	0.0482803	0.40813	0.159585	LMJF_27_0030	Queuine_tRNA-ribosyltransferase
5696	LBRM2904_30.1770	0.0856093	0.868843	-1.15001	0.000288515	-0.520363	0.132171	-1.75598	0.000107943	LMJF_30_1800	queuine_tRNA-ribosyltransferase
797	LBRM2904_08.0030	0.381474	0.278329	-0.999613	0.000896628	-0.0463084	0.932906	-1.4274	0.00100222	LMJF_08_0030	Qc-SNARE_protein
3368	LBRM2904_21.0600	-0.734413	0.0110103	-1.36858	1.57926e-07	-0.347352	0.248673	-0.981521	0.0137008	LMJF_21_0560	Qc-SNARE_protein
4124	LBRM2904_25.0110	0.644607	0.00230409	0.352424	0.0982377	1.48689	6.92746e-15	1.19471	2.19024e-05	LMJF_25_0090	Qc-SNARE_protein
4434	LBRM2904_26.0640	0.435212	0.121581	-0.0147558	0.999326	0.902926	0.000289728	0.452959	0.264287	LMJF_26_0690	Qc-SNARE_protein
5288	LBRM2904_29.0650	0.185211	0.434817	-0.00542992	0.999899	0.618726	0.0014704	0.428085	0.16069	LMJF_29_0630	Qc-SNARE_protein
616	LBRM2904_06.0870	0.87026	0.00037483	0.279664	0.288387	0.569097	0.018784	-0.0214989	0.985849	LMJF_06_0820	Qb-SNARE_protein
3316	LBRM2904_21.0060	0.590417	0.0189947	0.119937	0.695388	1.16051	3.33669e-07	0.690028	0.0505288	LMJF_21_0050	Qb-SNARE_protein
3849	LBRM2904_23.1750	0.339101	0.223569	-0.420411	0.102171	1.39144	2.34697e-09	0.631928	0.0873847	LMJF_23_1740	Qb-SNARE_protein
3850	LBRM2904_23.1760	0.453516	0.132656	-0.0265272	0.975613	1.19613	4.88872e-06	0.716083	0.0798594	LMJF_23_1750	Qb-SNARE_protein
725	LBRM2904_07.0560	0.326339	0.480385	-0.717412	0.0670575	0.447755	0.286771	-0.595995	0.332305	LMJF_07_0520	QA-SNARE_protein_putative
2521	LBRM2904_19.0100	-0.128091	0.600442	-0.409356	0.0372368	1.10797	1.33606e-09	0.826703	0.00253922	LMJF_19_0120	QA-SNARE_protein_putative
5232	LBRM2904_29.0090	0.611332	0.0532232	-0.18496	0.606097	1.66144	2.37471e-09	0.865152	0.0464256	LMJF_29_0070	QA-SNARE_protein_putative
6802	LBRM2904_33.1670	0.685166	0.00154395	0.473298	0.0253561	0.591191	0.00456778	0.379323	0.252273	LMJF_33_1340	QA-SNARE_protein_putative
7257	LBRM2904_34.2570	0.11327	0.75467	-0.767683	0.00284392	0.940968	0.000211733	0.0600156	0.922163	LMJF_35_2720	QA-SNARE_protein_putative
7333	LBRM2904_34.3330	-0.012114	0.999825	-0.377346	0.590557	0.570024	0.385251	0.204791	0.864515	LMJF_33_1340	QA-SNARE_protein_putative
740	LBRM2904_07.0710	0.175133	0.38077	-0.437697	0.00957406	0.394812	0.0215626	-0.218019	0.441371	LMJF_07_0670	Qa-SNARE_protein
5049	LBRM2904_28.1560	0.617647	0.0148958	0.281485	0.287874	1.01988	1.06042e-05	0.683718	0.0555121	LMJF_28_1470	Qa-SNARE_protein
5050	LBRM2904_28.1570	0.940972	8.51415e-06	0.721812	0.000430845	1.35842	7.35929e-12	1.13926	9.81464e-05	LMJF_28_1470	Qa-SNARE_protein
6225	LBRM2904_32.0070	0.501556	0.0899896	-0.208118	0.515469	1.0604	5.51962e-05	0.350727	0.439463	LMJF_32_0070	Qa-SNARE_protein
1357	LBRM2904_11.1080	-0.663444	0.0340127	-1.9489	1.15306e-12	0.483982	0.118167	-0.801475	0.0673947	LMJF_11_1000	pyruvate_phosphate_dikinase
920	LBRM2904_08.1260	-0.454134	0.305776	-1.0368	0.00670109	-0.475676	0.260277	-1.05835	0.0648296	LMJF_35_0030	pyruvate_kinase
7003	LBRM2904_34.0030	-0.780878	0.075278	-1.80769	2.91913e-06	-1.20001	0.00274842	-2.22682	7.17709e-05	LMJF_35_0030	pyruvate_kinase
2482	LBRM2904_18.1490	-0.507757	0.118988	-1.9691	1.02683e-12	-1.1388	7.32565e-05	-2.60014	5.27571e-11	LMJF_18_1380	pyruvate_dehydrogenase_E1_component_alpha_subunit
3872	LBRM2904_24.0050	0.41932	0.139678	-0.471087	0.0760212	0.0971447	0.776354	-0.793263	0.0351701	LMJF_24_0010	pyruvate_dehydrogenase_(lipoamide)_kinase
6551	LBRM2904_32.3330	0.350763	0.150734	-0.393871	0.0847873	0.415172	0.0691704	-0.329462	0.357696	LMJF_32_3140	pyrroline-5-carboxylate_synthetase-like_protein
1679	LBRM2904_13.1840	-0.440025	0.179583	-1.63097	3.58536e-09	-0.736381	0.012653	-1.92733	1.52969e-06	LMJF_13_1680	pyrroline-5-carboxylate_reductase
6014	LBRM2904_31.1160	-0.779697	0.146365	-2.43401	1.10757e-07	-2.6696	5.83001e-09	-4.32391	2.37169e-11	LMJF_31_1220	Pyrophosphate-energized_vacuolar_membrane_proton_pump_1
2898	LBRM2904_20.2320	0.904646	0.000130496	0.73928	0.00118065	1.19039	7.58515e-08	1.02502	0.00185348	LMJF_34_2000	pyroglutamyl-peptidase_I_(C15_family)
2035	LBRM2904_16.0420	0.218482	0.383434	-0.320453	0.155014	0.312099	0.169648	-0.226836	0.534996	LMJF_16_0420	Pyridoxal-dependent_decarboxylase_conserved_domain_containing_protein
5772	LBRM2904_30.2540	1.19937	7.4025e-05	0.475577	0.131244	1.67954	2.86491e-09	0.955753	0.0288507	LMJF_30_2500:pseudogenic_transcript	Pyridoxal-dependent_decarboxylase_conserved_domain/Beta-eliminating_lyase
4376	LBRM2904_26.0060	0.427267	0.300317	-0.913005	0.0107459	0.0625601	0.916221	-1.27771	0.0137008	LMJF_26_0030	pyridoxal_phosphate_containing_glycine_decarboxylase
5651	LBRM2904_30.1320	0.334311	0.175734	0.208778	0.407134	0.534873	0.0166053	0.409339	0.240581	LMJF_30_1250	pyridoxal_kinase
8127	LBRM2904_35.6100	0.91429	1.16797e-07	0.490188	0.00446077	0.996364	1.4668e-09	0.572262	0.0243284	LMJF_36_5660	Pyridine_nucleotide-disulphide_oxidoreductase/FAD_dependent_oxidoreductase/NAD(P)-binding_Rossmann-like_domain_containing_protein
7108	LBRM2904_34.1080	1.12184	0.0952101	0.77176	0.24986	-1.01939	0.116567	-1.36947	0.148439	LMJF_35_1190	Pyridine_nucleotide-disulphide_oxidoreductase/FAD_dependent_oxidoreductase/Glucose_inhibited_division_protein_A/FAD_binding_domain/NAD(P)-binding_Rossmann-like_domain_containing_protein
1729	LBRM2904_14.0480	-0.264367	0.165659	-0.477468	0.00486577	0.776417	2.20213e-06	0.563316	0.0241524	LMJF_14_0440	Pyridine_nucleotide-disulphide_oxidoreductase
2701	LBRM2904_20.0270	-0.38248	0.174303	-0.794727	0.00130208	-0.00459106	0.999779	-0.416837	0.303603	LMJF_34_0270	Pyridine_nucleotide-disulphide_oxidoreductase
1703	LBRM2904_14.0210	-0.379837	0.411492	-1.4352	0.000132012	0.0446353	0.956182	-1.01073	0.0824081	LMJF_14_0220	PX_domain_containing_protein
6958	LBRM2904_33.3230	0.553706	0.0355353	-0.383857	0.14177	0.300788	0.268651	-0.636776	0.0860283	LMJF_33_2820	PWWP_domain/TFIIS_helical_bundle-like_domain_containing_protein
800	LBRM2904_08.0060	-0.0522968	0.836756	-0.760238	2.00386e-06	-0.354294	0.0390883	-1.06224	3.6699e-06	LMJF_08_0070	Putative_zinc_finger_motif
3568	LBRM2904_22.0370	0.287184	0.322297	-0.538506	0.0344277	0.161112	0.598038	-0.664577	0.0762731	LMJF_22_0470	Putative_tRNA_binding_domain_containing_protein
3747	LBRM2904_23.0730	0.319567	0.159188	0.621397	0.00195527	-0.0643628	0.822782	0.237468	0.494054	LMJF_23_1650	Putative_tRNA_binding_domain_containing_protein
2159	LBRM2904_16.1680	-0.0697729	0.835112	-0.659012	0.00258938	-0.97441	4.77146e-06	-1.56365	2.20683e-07	LMJF_16_1630	Putative_snoRNA_binding_domain_containing_protein
3773	LBRM2904_23.0990	1.83209	5.895e-05	1.48532	0.000744703	1.73671	7.14297e-05	1.38993	0.0359991	LMJF_23_0780	Putative_serine_esterase_(DUF676)
3650	LBRM2904_22.1190	-0.325521	0.197199	-1.08596	3.68585e-07	0.368846	0.119818	-0.391593	0.274352	LMJF_22_1340	Putative_S-adenosyl-L-methionine-dependent_methyltransferase
3785	LBRM2904_23.1110	0.467913	0.0880493	-0.151396	0.625562	0.69543	0.00563806	0.0761209	0.890089	LMJF_23_0890	Putative_S-adenosyl-L-methionine-dependent_methyltransferase
595	LBRM2904_06.0660	-0.210705	0.579175	-0.717767	0.0184753	-0.239892	0.501795	-0.746954	0.10288	LMJF_06_0620	Putative_Phosphatase/Protein_of_unknown_function_DUF89
1973	LBRM2904_15.1390	-0.177662	0.736369	-0.558361	0.174264	-0.685459	0.0890283	-1.06616	0.0629008	LMJF_15_1370	Putative_papain-like_cysteine_peptidase_(DUF1796)
5677	LBRM2904_30.1580	1.15525	1.05798e-06	1.38489	5.61527e-10	0.750179	0.00135283	0.979822	0.00380272	LMJF_30_1570	Putative_papain-like_cysteine_peptidase_(DUF1796)
3695	LBRM2904_23.0100	0.261897	0.469646	-0.565801	0.0653994	0.57974	0.060232	-0.247957	0.643221	LMJF_23_0100	Putative_methyltransferase/tRNA_(Uracil-5-)-methyltransferase/Methyltransferase_small_domain/Methyltransferase_domain_containing_protein
1925	LBRM2904_15.0910	0.507552	0.0209697	-0.20346	0.387918	0.288493	0.19836	-0.422519	0.192393	LMJF_15_0820	Putative_methyltransferase/GDP_dissociation_inhibitor
1915	LBRM2904_15.0780	0.575505	0.00195332	0.444658	0.0133757	1.28602	1.98625e-14	1.15517	2.59044e-06	LMJF_15_0730	Putative_methyltransferase
5090	LBRM2904_28.1970	0.333204	0.194966	-0.368895	0.126276	0.498322	0.0333102	-0.203777	0.616822	LMJF_28_1870	Putative_methyltransferase
908	LBRM2904_08.1140	-0.346153	0.109701	-1.06192	1.16213e-08	-0.431281	0.0323738	-1.14705	2.5036e-05	LMJF_08_1190	Putative_intraflagellar_transport_protein_D4
5509	LBRM2904_29.2880	0.299128	0.207419	-0.163944	0.507689	0.77229	0.000165361	0.309217	0.367557	LMJF_29_2760	Putative_intraflagellar_transport_protein_C3
5239	LBRM2904_29.0160	0.202224	0.630862	-0.549781	0.108217	0.635702	0.0603769	-0.116304	0.863884	LMJF_29_0150	Putative_intraflagellar_transport_protein_B2
4262	LBRM2904_25.1490	-0.264293	0.353235	-1.03547	9.27013e-06	-0.163495	0.578827	-0.934676	0.0074989	LMJF_25_1430	Putative_intraflagellar_transport_protein_A1
1478	LBRM2904_12.0790	0.526515	0.174068	-0.355031	0.36236	0.601311	0.098401	-0.280234	0.65493	LMJF_12_1160	Putative_integral_membrane_protein_conserved_region_(DUF2404)
1479	LBRM2904_12.0800	0.516029	0.223569	0.0152921	0.999899	0.500197	0.218483	-0.000540446	0.999891	LMJF_12_1170	Putative_integral_membrane_protein_conserved_region_(DUF2404)
1580	LBRM2904_13.0850	0.205487	0.538916	-0.373107	0.198593	-0.199471	0.536015	-0.778065	0.0519536	LMJF_13_0710	Putative_GTPase_activating_protein_for_Arf
5081	LBRM2904_28.1880	0.841359	0.00689208	0.132529	0.736901	1.44509	3.67596e-07	0.736257	0.102082	LMJF_28_1770	Putative_GTPase_activating_protein_for_Arf
5258	LBRM2904_29.0350	0.357425	0.015524	0.157903	0.308118	0.458277	0.00086667	0.258755	0.241867	LMJF_29_0330	Putative_GTPase_activating_protein_for_Arf
6384	LBRM2904_32.1660	0.657343	0.101842	0.000655112	0.999899	0.174609	0.712705	-0.482079	0.431055	LMJF_32_1570	Putative_GTPase_activating_protein_for_Arf
4977	LBRM2904_28.0840	0.423205	0.158285	-0.576892	0.0353212	0.671932	0.0133279	-0.328165	0.470982	LMJF_28_0790	putative_dual-specificity_protein_phosphatase
6916	LBRM2904_33.2810	0.557474	0.0101767	0.102151	0.701992	0.687589	0.000695762	0.232266	0.51073	LMJF_33_2410	Putative_diphthamide_synthesis_protein
7320	LBRM2904_34.3200	0.557389	0.0633746	-0.544656	0.0566977	-0.75186	0.00677767	-1.85391	1.03593e-06	LMJF_35_3360	Putative_death-receptor_fusion_protein_(DUF2428)
6367	LBRM2904_32.1490	0.832111	3.38855e-08	0.231274	0.153792	0.980256	9.16861e-12	0.379419	0.100075	LMJF_32_1410	Putative_cyclase
1487	LBRM2904_12.0880	0.53253	0.0630212	0.0473908	0.920576	0.264697	0.378916	-0.220442	0.644032	LMJF_12_1250	puromycin-sensitive_aminopeptidase-like_protein
4360	LBRM2904_25.2470	0.19588	0.426161	-0.954012	1.08524e-06	-0.478444	0.0215858	-1.62834	3.92064e-09	LMJF_25_2360	pumillio_protein_8
1440	LBRM2904_12.0410	0.46807	0.17853	0.108295	0.804619	0.783585	0.0124032	0.42381	0.410082	LMJF_12_0380	pumillio_protein_4
3510	LBRM2904_21.2060	0.935791	0.0718745	0.124402	0.866513	0.423767	0.446387	-0.387623	0.65493	LMJF_21_1680	pumillio_protein_3
1304	LBRM2904_11.0450	0.390806	0.189722	-1.02458	6.43347e-05	-0.350581	0.224648	-1.76597	1.13478e-06	LMJF_11_0470	pumillio_protein_10
3277	LBRM2904_20.6170	-0.760787	0.0878534	-1.19775	0.00304131	0.169204	0.754388	-0.267763	0.726863	LMJF_20_1365	pumilio_protein_9
6781	LBRM2904_33.1450	0.883961	0.125431	0.121689	0.883696	-0.551531	0.349168	-1.3138	0.0961018	LMJF_33_1150	pumilio_protein_6
2485	LBRM2904_18.1520	1.13411	0.0487756	0.767732	0.180557	0.14065	0.86072	-0.225731	0.83382	LMJF_18_1420	pumilio_protein_2
6398	LBRM2904_32.1800	0.790734	0.00193434	-0.29969	0.266319	0.361941	0.170136	-0.728484	0.0453351	LMJF_32_1750	pumilio/PUF_RNA_binding_protein_7
536	LBRM2904_06.0060	-0.363334	0.533783	-0.86256	0.0779617	-0.818721	0.0982342	-1.31795	0.060179	LMJF_06_0050	pumilio/PUF_RNA_binding_protein_5
7530	LBRM2904_35.0050	0.200418	0.664691	-0.909838	0.0097246	0.740664	0.0406431	-0.369592	0.544508	LMJF_36_0050	PUF1
1331	LBRM2904_11.0790	-0.709866	0.0481459	-1.63276	2.77712e-07	-0.446007	0.21961	-1.3689	0.00411623	LMJF_11_0720	PUF_nine_target_1
1026	LBRM2904_09.1050	0.966357	0.000248074	0.146123	0.65031	-0.361184	0.195464	-1.18142	0.00119811	LMJF_09_1000	PUB_domain_containing_protein
1349	LBRM2904_11.0970	0.976095	2.34067e-08	1.02242	8.651e-10	0.250265	0.190148	0.296585	0.296962	LMJF_11_0920	PUB_domain_containing_protein
7538	LBRM2904_35.0130	0.353496	0.059867	-0.00788743	0.999899	0.550079	0.00134563	0.188695	0.528712	LMJF_36_0130	PUB_domain_containing_protein
4273	LBRM2904_25.1600	0.896313	0.00534049	0.384488	0.252843	0.630926	0.0471427	0.119102	0.849157	LMJF_25_1500	PUA_domain/NOL1/NOP2/sun_family
2494	LBRM2904_18.1610	0.329785	0.383806	0.320162	0.376803	0.389196	0.270459	0.379573	0.484323	LMJF_18_1510	P-type_H+-ATPase
2495	LBRM2904_18.1620	0.518629	0.255128	0.151646	0.783274	0.649983	0.124372	0.283001	0.701679	LMJF_18_1510	P-type_H+-ATPase
206	LBRM2904_03.0390	0.988563	0.0235841	0.552335	0.21376	1.69188	2.05151e-05	1.25565	0.0383098	LMJF_03_0420	PTP1-interacting_protein
2836	LBRM2904_20.1700	0.675737	0.00143445	-0.0169923	0.984528	0.640842	0.00152909	-0.0518866	0.912655	LMJF_34_1250	PTP1-interacting_protein
6348	LBRM2904_32.1300	0.0657422	0.912985	-0.85266	0.0102748	0.374537	0.312438	-0.543865	0.309905	LMJF_32_1240	PTHB1_N-terminus/PTHB1_C-terminus
1280	LBRM2904_11.0210	0.0869403	0.831714	0.909596	0.000572666	-0.249109	0.423162	0.573547	0.172154	LMJF_11_0220	pterin-4-alpha-carbinolamine_dehydratase
1108	LBRM2904_10.0270	0.903096	0.000968912	1.10004	1.64522e-05	0.618862	0.0217638	0.815808	0.0369675	LMJF_10_0250	Pterin_4_alpha_carbinolamine_dehydratase
266	LBRM2904_04.0020	1.19722	0.00255282	0.0764584	0.906555	0.78819	0.0453396	-0.332575	0.625809	LMJF_04_0020	pteridine_transporter_(truncated)
665	LBRM2904_06.1360	-1.62697	4.00116e-15	-2.02731	1.67024e-24	-0.498946	0.0229805	-0.899295	0.00346791	LMJF_06_1260	pteridine_transporter_(truncated)
1083	LBRM2904_10.0020	0.704945	0.262001	0.113247	0.902796	0.134056	0.872051	-0.457641	0.644071	LMJF_10_0020	pteridine_transporter_(truncated)
1119	LBRM2904_10.0380	0.691372	0.186615	-0.462461	0.382236	0.205003	0.737439	-0.94883	0.19301	LMJF_10_0020	pteridine_transporter_(truncated)
1120	LBRM2904_10.0390	0.0501286	0.965867	-0.720675	0.110201	0.253015	0.633873	-0.517788	0.476105	LMJF_10_0020	pteridine_transporter_(truncated)
1121	LBRM2904_10.0410	-0.0954087	0.946521	-1.00965	0.141945	0.0819183	0.948833	-0.832318	0.443681	LMJF_10_0020	pteridine_transporter_(truncated)
1122	LBRM2904_10.0420	0.182448	0.753994	-0.437461	0.351565	0.726903	0.0981698	0.106995	0.911695	LMJF_10_0020	pteridine_transporter_(truncated)
1123	LBRM2904_10.0430	1.07803	0.0130353	0.11	0.861038	0.634809	0.148794	-0.333216	0.65517	LMJF_10_0020	pteridine_transporter_(truncated)
1258	LBRM2904_10.1830	0.656788	0.269277	0.184447	0.801045	0.121291	0.878441	-0.35105	0.71729	LMJF_10_1310	pteridine_transporter_(truncated)
7482	LBRM2904_34.4820	0.00049322	0.999825	0.00031427	0.999899	0.000611501	0.999779	0.000432551	0.999891	LMJF_35_5150	pteridine_transporter_(truncated)
7500	LBRM2904_34.5000	0.00049322	0.999825	0.00031427	0.999899	0.000611501	0.999779	0.000432551	0.999891	LMJF_35_5150	pteridine_transporter_(truncated)
3711	LBRM2904_23.0260	0.673361	0.000135932	0.132576	0.517564	0.738353	9.86502e-06	0.197569	0.504495	LMJF_23_0270	pteridine_reductase_1
1093	LBRM2904_10.0120	0.00388514	0.999825	-0.753063	0.280001	-1.39458	0.0313103	-2.15152	0.0197632	LMJF_10_0120	PSP1_C-terminal_conserved_region_containing_protein
1578	LBRM2904_13.0830	-1.05653	0.0221659	-1.36797	0.00137684	-0.437784	0.375413	-0.749224	0.281619	LMJF_13_0690	PSP1_C-terminal_conserved_region_containing_protein
5344	LBRM2904_29.1210	0.608511	0.397311	-0.130026	0.896542	0.457357	0.525467	-0.28118	0.813546	LMJF_29_1120	PSP1_C-terminal_conserved_region_containing_protein
5663	LBRM2904_30.1440	-0.337899	0.624601	-0.575144	0.338372	-0.934536	0.0976517	-1.17178	0.15861	LMJF_30_1370	PSP1_C-terminal_conserved_region_containing_protein
6381	LBRM2904_32.1630	1.71407	1.23978e-06	1.31525	0.000129181	2.12654	2.24465e-10	1.72772	0.000520634	LMJF_32_1550	PSP1_C-terminal_conserved_region_containing_protein
6767	LBRM2904_33.1310	0.677073	0.249194	0.540618	0.350257	-0.198403	0.772959	-0.334857	0.729817	LMJF_33_1020	PSP1_C-terminal_conserved_region_containing_protein
7467	LBRM2904_34.4670	2.35673	4.26036e-05	1.83323	0.00101421	-0.647781	0.307013	-1.17128	0.186998	LMJF_35_5000	PSP1_C-terminal_conserved_region_containing_protein
8277	LBRM2904_35.7640	-1.91969	2.56118e-19	-2.58837	2.04432e-36	-0.720083	0.00115135	-1.38876	7.09108e-06	LMJF_36_7000	PSP1_C-terminal_conserved_region_containing_protein
27	LBRM2904_01.0270	0.263683	0.382868	-0.319223	0.251874	-0.214246	0.473962	-0.797152	0.0338346	LMJF_01_0280	pseudouridylate_synthase-like_protein
4411	LBRM2904_26.0410	0.799037	0.00868244	-0.171435	0.633398	-0.152967	0.677275	-1.12344	0.007074	LMJF_26_0420	pseudouridylate_synthase-like_protein
3229	LBRM2904_20.5680	0.354902	0.295781	-0.712398	0.0161709	-0.539803	0.079318	-1.6071	8.61492e-05	LMJF_20_0850	pseudouridine_synthase_TruD
5675	LBRM2904_30.1560	0.862194	3.74224e-05	0.586761	0.00419855	0.969754	9.66855e-07	0.694322	0.0213775	LMJF_30_1550	pseudouridine_synthase_A-like_protein
3608	LBRM2904_22.0770	-0.43917	0.0355945	-0.557639	0.00403334	-0.0251841	0.947071	-0.143653	0.689421	LMJF_22_0910	Prp18_domain_containing_protein
387	LBRM2904_04.1230	-0.482217	0.17801	-0.82296	0.0100874	-0.688209	0.0359211	-1.02895	0.0282249	LMJF_04_1110	proton_motive_ATPase
3859	LBRM2904_23.1850	-0.057496	0.941935	-1.22849	0.000796252	-0.691698	0.076544	-1.86269	0.000382778	LMJF_23_1520	protoheme_IX_farnesyltransferase
7756	LBRM2904_35.2330	0.255208	0.319438	-0.6345	0.0037847	1.02484	1.33293e-06	0.135129	0.748146	LMJF_36_2180	protein-tyrosine_phosphatase_1-like_protein
2019	LBRM2904_16.0250	0.634188	0.0108069	0.154191	0.592415	-0.272656	0.300353	-0.752653	0.0303186	LMJF_16_0250	protein_tyrosine_phosphatase-likie_protein
2017	LBRM2904_16.0230	0.0683196	0.831194	-1.33441	1.69997e-11	-1.24484	5.23525e-10	-2.64757	2.97702e-21	LMJF_16_0230	protein_tyrosine_phosphatase-like_protein
431	LBRM2904_05.0300	-1.57105	9.74057e-10	-2.90494	7.78796e-34	-1.12485	8.38923e-06	-2.45874	2.34983e-12	LMJF_05_0280	protein_tyrosine_phosphatase
3633	LBRM2904_22.1020	0.660517	0.130168	-0.0427906	0.96814	0.5487	0.198115	-0.154608	0.84776	LMJF_22_1170	Protein_tyrosine_kinase/Protein_kinase_domain_containing_protein
3253	LBRM2904_20.5930	0.453955	0.00310152	0.317066	0.0351323	1.53873	1.83903e-29	1.40184	1.25082e-12	LMJF_20_1140	Protein_transport_protein_yif1
4216	LBRM2904_25.1030	-0.521669	0.102229	-1.87204	6.74054e-12	-0.624706	0.0366121	-1.97508	7.09531e-07	LMJF_25_1015	protein_transport_protein_Sec61_gamma_subunit
1368	LBRM2904_11.1190	-0.0431504	0.964359	-0.881429	0.0142499	-0.118889	0.810778	-0.957168	0.0746424	LMJF_11_1160	protein_transport_protein_SEC31
4253	LBRM2904_25.1400	-0.31161	0.440882	-1.09108	0.000891503	-0.0829473	0.870555	-0.862416	0.0873024	LMJF_25_1340	protein_transport_protein_Sec24C
5246	LBRM2904_29.0230	0.20331	0.512603	-0.535205	0.0373241	0.370066	0.171166	-0.368449	0.370914	LMJF_29_0220	protein_transport_protein_Sec24A
8213	LBRM2904_35.7000	0.303448	0.41316	-0.531295	0.102008	1.08625	0.000348108	0.251506	0.654595	LMJF_36_6430	protein_transport_protein_Sec23-like_protein
1115	LBRM2904_10.0340	0.249619	0.529698	-0.872426	0.00629054	0.576219	0.0865201	-0.545827	0.288731	LMJF_10_0310	protein_transport_protein_SEC23
4961	LBRM2904_28.0680	0.153908	0.579175	-1.02308	1.21355e-06	-0.0895237	0.759111	-1.26651	3.37403e-05	LMJF_28_0650	protein_transport_protein_SEC13
6223	LBRM2904_32.0050	0.0671567	0.828272	-1.07962	2.56001e-08	0.0879077	0.743238	-1.05887	0.000216361	LMJF_32_0050	protein_transport_protein_SEC13
3129	LBRM2904_20.4680	0.429191	0.0794643	-0.0534588	0.880426	1.29597	1.22374e-09	0.813324	0.0124695	LMJF_34_4190	protein_serine/threonine_phosphatase
6768	LBRM2904_33.1320	0.473303	0.0680396	0.0243327	0.972472	1.08558	2.32667e-06	0.636606	0.0761495	LMJF_33_1030	Protein_prenyltransferase_alpha_subunit_repeat
3899	LBRM2904_24.0320	0.442463	0.175978	-0.0962915	0.817693	0.852317	0.00335206	0.313562	0.533962	LMJF_24_0270	protein_phosphotase
4867	LBRM2904_27.2300	-0.236992	0.355955	-1.34373	6.52685e-11	0.0894294	0.757632	-1.01731	0.00101483	LMJF_27_2320	protein_phosphatase-like_protein
1463	LBRM2904_12.0640	0.246372	0.682245	-0.755794	0.11401	0.247318	0.664905	-0.754849	0.302595	LMJF_12_0660	protein_phosphatase_with_EF-Hand_domains_(PPEF)
526	LBRM2904_05.1260	0.30555	0.191904	-0.609525	0.00311595	-0.440724	0.0395518	-1.3558	2.06551e-06	LMJF_05_1210	protein_phosphatase_type_1_regulator-like_protein
5241	LBRM2904_29.0180	0.459647	0.0189069	-0.0604595	0.81903	0.0247406	0.944069	-0.495366	0.0741736	LMJF_29_0170	Protein_phosphatase_inhibitor_2_(IPP-2)
748	LBRM2904_07.0790	0.495909	0.0103822	0.16526	0.435891	0.831536	2.55904e-06	0.500887	0.0688563	LMJF_07_0743	Protein_phosphatase_inhibitor
1771	LBRM2904_14.0900	0.206564	0.618358	-0.633125	0.0578196	0.718044	0.0301898	-0.121645	0.853916	LMJF_14_0900	protein_phosphatase_2C-like_protein
2950	LBRM2904_20.2850	1.58299	0.0955886	0.779772	0.435891	-0.639986	0.538103	-1.4432	0.302196	LMJF_34_2500	protein_phosphatase_2C-like_protein
2951	LBRM2904_20.2860	0.555453	0.343202	-0.951342	0.066937	-0.315962	0.607483	-1.82276	0.0120993	LMJF_34_2510	protein_phosphatase_2C-like_protein
7577	LBRM2904_35.0520	0.0735842	0.831714	-1.12124	2.63925e-07	-0.26196	0.304866	-1.45678	3.57533e-06	LMJF_36_0530	protein_phosphatase_2C-like_protein
4327	LBRM2904_25.2140	-0.264198	0.175532	-1.65029	7.60135e-25	-0.667347	8.18197e-05	-2.05344	5.91933e-19	LMJF_25_2060	Protein_phosphatase_2C/Stage_II_sporulation_protein_E_(SpoIIE)
6024	LBRM2904_31.1280	1.43465	0.000256219	0.601725	0.138752	0.478042	0.257299	-0.354885	0.601443	LMJF_31_1320	Protein_phosphatase_2C
7644	LBRM2904_35.1190	0.423894	0.0166444	0.299726	0.0860494	0.543119	0.000990491	0.418951	0.0982368	LMJF_36_1230	protein_phosphatase_2C
1935	LBRM2904_15.1010	0.660646	0.0407239	0.0852991	0.850189	1.13016	0.000117424	0.554809	0.244428	LMJF_15_0920	protein_phosphatase_2A_regulatory_subunit
6713	LBRM2904_33.0770	0.126344	0.728935	-0.951269	0.00022873	0.308252	0.296426	-0.769361	0.0508151	LMJF_33_0670	protein_phosphatase_2A_regulatory_subunit
6538	LBRM2904_32.3200	-0.272695	0.459653	-1.33263	4.63472e-06	-0.71725	0.0199324	-1.77719	2.26039e-05	LMJF_32_3040	protein_phosphatase_2A_catalytic_subunit
1861	LBRM2904_15.0240	0.315995	0.254156	-1.11077	1.74648e-06	-0.41028	0.108865	-1.83705	2.34672e-08	LMJF_15_0220	protein_phosphatase_1_catalitic_subunit
4190	LBRM2904_25.0770	-0.17251	0.790448	-1.04693	0.021492	-0.98732	0.0323956	-1.86174	0.00380717	LMJF_25_0750	protein_phosphatase
7438	LBRM2904_34.4380	0.548446	0.128558	-0.331731	0.367428	1.01302	0.00169002	0.132838	0.840734	LMJF_35_4650	protein_phosphatase
3483	LBRM2904_21.1790	0.406279	0.132686	-0.153389	0.606906	-0.0529838	0.889585	-0.612652	0.0965361	LMJF_21_1540	Protein_of_unknown_function_N-terminal_domain_(DUF2450)/Sec8_exocyst_complex_component_specific_domain_containing_protein
4095	LBRM2904_24.2340	-0.0713026	0.904004	-0.703928	0.040075	-0.0451571	0.9439	-0.677782	0.196572	LMJF_24_2170	Protein_of_unknown_function_N-terminal_domain_(DUF2450)/Protein_of_unknown_function_C-terminus_(DUF2451)
6060	LBRM2904_31.1640	1.44942	1.06502e-14	1.04862	1.36641e-08	0.0803901	0.755713	-0.320407	0.309347	LMJF_31_1620	Protein_of_unknown_function_DUF84
7744	LBRM2904_35.2210	0.0307815	0.941298	-0.327752	0.117793	-0.0193267	0.967655	-0.37786	0.227944	LMJF_36_2060	Protein_of_unknown_function_DUF72
350	LBRM2904_04.0860	0.779537	0.00275708	0.363693	0.174472	0.464108	0.0760904	0.0482642	0.93898	LMJF_04_0730	Protein_of_unknown_function_(DUF974)
3471	LBRM2904_21.1670	0.53608	0.209458	0.165042	0.743181	0.227514	0.626252	-0.143525	0.852209	LMJF_21_1410	Protein_of_unknown_function_(DUF971)
1468	LBRM2904_12.0690	1.87421	1.15926e-14	1.66954	1.70314e-12	1.87124	2.98217e-15	1.66658	1.50025e-06	LMJF_12_0710	Protein_of_unknown_function_(DUF962)
1469	LBRM2904_12.0700	-0.137219	0.516236	-0.70534	1.89725e-05	0.125026	0.542927	-0.443095	0.0857403	-	Protein_of_unknown_function_(DUF962)
7426	LBRM2904_34.4260	0.735018	0.00202511	0.0234348	0.972328	1.61582	6.43792e-14	0.904238	0.0060196	LMJF_35_4520	Protein_of_unknown_function_(DUF962)
45	LBRM2904_01.0450	0.256542	0.185796	-0.272591	0.13615	-1.00569	8.34564e-10	-1.53482	3.4801e-11	LMJF_01_0440	Protein_of_unknown_function_(DUF791)
38	LBRM2904_01.0380	0.631105	0.0274858	0.270489	0.373678	-0.686239	0.0113168	-1.04685	0.00671864	LMJF_01_0370	Protein_of_unknown_function_(DUF788)
6518	LBRM2904_32.3000	0.666322	0.149438	-0.0489906	0.961648	0.878213	0.0397462	0.162901	0.84776	LMJF_32_2880	Protein_of_unknown_function_(DUF778)
3217	LBRM2904_20.5560	-0.567072	0.0387662	-1.5373	1.76909e-10	0.169275	0.58706	-0.800958	0.033747	LMJF_20_0680	Protein_of_unknown_function_(DUF775)
5887	LBRM2904_30.3700	0.542474	0.0117367	0.428323	0.040288	1.15996	2.21832e-09	1.04581	0.00025772	LMJF_30_3610	Protein_of_unknown_function_(DUF773)
2343	LBRM2904_18.0090	1.15983	0.000153746	0.418506	0.195688	0.530172	0.0927884	-0.211148	0.704445	LMJF_18_0110	Protein_of_unknown_function_(DUF726)
3102	LBRM2904_20.4410	0.679271	0.00269582	-0.160049	0.538035	1.69383	1.05913e-16	0.854508	0.00625488	LMJF_34_3920	Protein_of_unknown_function_(DUF705)/NLI_interacting_factor-like_phosphatase
3351	LBRM2904_21.0410	-0.0196749	0.989065	-0.763344	0.00171068	0.243176	0.388143	-0.500493	0.195429	LMJF_21_0380	Protein_of_unknown_function_(DUF667)
1313	LBRM2904_11.0610	-0.11068	0.724463	-0.931552	2.5589e-05	0.188016	0.48671	-0.632856	0.0649221	LMJF_11_0540	Protein_of_unknown_function_(DUF563)
4423	LBRM2904_26.0530	0.345865	0.267455	-0.359468	0.223793	1.42819	3.73845e-08	0.722853	0.0770613	LMJF_26_0580	Protein_of_unknown_function_(DUF525)
3941	LBRM2904_24.0750	0.383042	0.0599943	-0.12241	0.594108	0.588441	0.00157847	0.0829895	0.825614	LMJF_24_0710	Protein_of_unknown_function_(DUF523)
3082	LBRM2904_20.4210	-0.1484	0.660773	-0.830095	0.00103577	0.134205	0.681937	-0.54749	0.172016	LMJF_34_3720	Protein_of_unknown_function_(DUF501)
7926	LBRM2904_35.4090	0.320148	0.438012	-0.558051	0.12211	0.548858	0.130451	-0.329341	0.58332	LMJF_36_3720	Protein_of_unknown_function_(DUF498/DUF598)
5051	LBRM2904_28.1580	-0.34567	0.270992	-1.21937	3.49711e-06	-0.318222	0.296922	-1.19192	0.0022311	LMJF_28_1490	Protein_of_unknown_function_(DUF423)
5052	LBRM2904_28.1590	-0.194133	0.708386	-0.688661	0.0863701	-0.612943	0.133771	-1.10747	0.0529534	LMJF_28_1500	Protein_of_unknown_function_(DUF423)
5053	LBRM2904_28.1600	0.0904349	0.773752	-0.965254	5.56375e-06	0.462605	0.0425593	-0.593084	0.0742141	LMJF_28_1510	Protein_of_unknown_function_(DUF423)
5895	LBRM2904_30.3780	0.398658	0.33233	-0.595517	0.10867	1.07716	0.00209243	0.08298	0.920339	LMJF_30_3690	Protein_of_unknown_function_(DUF3808)/Tetratricopeptide_repeat
2859	LBRM2904_20.1930	1.46516	0.000632198	0.783012	0.0699154	2.425	8.58107e-10	1.74285	0.00337887	LMJF_34_1500	Protein_of_unknown_function_(DUF3808)
703	LBRM2904_07.0340	0.0587025	0.881788	-0.630666	0.0086222	-0.0573371	0.875148	-0.746705	0.0350372	LMJF_07_0330	Protein_of_unknown_function_(DUF3735)/Abscisic_acid_G-protein_coupled_receptor
2488	LBRM2904_18.1550	1.05271	0.00110715	0.675789	0.033621	0.980335	0.00148725	0.603418	0.219595	LMJF_18_1450	Protein_of_unknown_function_(DUF3648)
6013	LBRM2904_31.1150	0.457446	0.268429	-0.37477	0.355979	-1.09225	0.00227443	-1.92447	0.000131081	LMJF_31_1210	Protein_of_unknown_function_(DUF3638)/Protein_of_unknown_function_(DUF3645)/Zn-finger_in_Ran_binding_protein_and_others
768	LBRM2904_07.1000	0.380432	0.320852	-0.276864	0.47086	-0.48685	0.169768	-1.14415	0.0173126	LMJF_07_0920	Protein_of_unknown_function_(DUF3608)
2838	LBRM2904_20.1720	1.40139	0.000278143	0.984693	0.00890088	1.46881	5.94972e-05	1.05211	0.0607602	LMJF_34_1270	Protein_of_unknown_function_(DUF3595)
7881	LBRM2904_35.3640	0.417478	0.229735	-0.0675788	0.892352	0.1698	0.658379	-0.315257	0.553673	LMJF_36_3340	Protein_of_unknown_function_(DUF3595)
7590	LBRM2904_35.0650	-0.47704	0.0760914	-0.535886	0.0332625	0.0393197	0.926789	-0.0195263	0.989988	LMJF_36_0630	Protein_of_unknown_function_(DUF3592)
3821	LBRM2904_23.1470	0.186644	0.520055	-0.673149	0.00385758	-0.328117	0.1965	-1.18791	0.000308352	LMJF_23_1250	Protein_of_unknown_function_(DUF3250)
2088	LBRM2904_16.0950	-0.592749	0.259191	-1.41655	0.00175244	-0.402801	0.451577	-1.22661	0.0752611	LMJF_16_1000	Protein_of_unknown_function_(DUF3184)
2089	LBRM2904_16.0960	-0.150773	0.64273	-0.71198	0.00405583	-0.703149	0.00480625	-1.26436	0.000303089	LMJF_16_1000	Protein_of_unknown_function_(DUF3184)
2090	LBRM2904_16.0970	0.135593	0.813318	-0.827888	0.0369536	-0.588546	0.157574	-1.55203	0.00537027	LMJF_16_1000	Protein_of_unknown_function_(DUF3184)
2091	LBRM2904_16.0980	-0.699782	0.029299	-1.63825	9.02839e-09	-1.17703	5.79758e-05	-2.1155	2.66837e-07	-	Protein_of_unknown_function_(DUF3184)
2092	LBRM2904_16.0990	-0.243664	0.491986	-0.937775	0.000954206	-1.04046	0.000234126	-1.73457	1.39686e-05	LMJF_16_1000	Protein_of_unknown_function_(DUF3184)
3916	LBRM2904_24.0490	0.279156	0.702762	-0.773876	0.185381	-0.794358	0.174529	-1.84739	0.0200597	LMJF_24_0440	Protein_of_unknown_function_(DUF3184)
3917	LBRM2904_24.0500	0.247391	0.622342	-0.818256	0.0407244	-0.540486	0.202125	-1.60613	0.00405584	LMJF_24_0440	Protein_of_unknown_function_(DUF3184)
8206	LBRM2904_35.6930	1.52395	5.2498e-08	1.39227	2.21938e-07	0.276109	0.392044	0.144431	0.793354	LMJF_36_6360	Protein_of_unknown_function_(DUF2962)
3189	LBRM2904_20.5280	0.208669	0.934968	-0.748781	0.636171	-0.700862	0.662091	-1.65831	0.438217	LMJF_20_0360	Protein_of_unknown_function_(DUF2946)
1917	LBRM2904_15.0830	0.757164	0.000899211	0.739256	0.000629853	0.138025	0.610839	0.120117	0.779545	LMJF_15_0740	Protein_of_unknown_function_(DUF2871)
7898	LBRM2904_35.3810	-0.218608	0.357175	-0.957862	7.13894e-07	-0.182362	0.436476	-0.921617	0.00129194	LMJF_36_3490	Protein_of_unknown_function_(DUF2870)
8008	LBRM2904_35.4910	0.27598	0.358668	-0.466502	0.0802842	0.633116	0.0145813	-0.109366	0.832138	LMJF_36_4500	Protein_of_unknown_function_(DUF2870)
7076	LBRM2904_34.0760	0.602149	0.00810783	-0.183049	0.467717	0.397564	0.0796998	-0.387633	0.261736	LMJF_35_0850	Protein_of_unknown_function_(DUF2838)
5824	LBRM2904_30.3060	-0.402674	0.0590286	-1.46377	1.51215e-15	-0.182683	0.421087	-1.24378	4.50009e-06	LMJF_30_2990	Protein_of_unknown_function_(DUF2817)
891	LBRM2904_08.0970	0.0765095	0.823384	-0.339863	0.162163	-0.0590966	0.863253	-0.475469	0.181328	LMJF_08_0970	Protein_of_unknown_function_(DUF2453)
8257	LBRM2904_35.7440	0.281015	0.297245	-0.595208	0.011002	-0.0668029	0.844199	-0.943026	0.00478998	LMJF_36_6840	Protein_of_unknown_function_(DUF2453)
7699	LBRM2904_35.1760	-0.276932	0.432893	-0.810833	0.00544549	1.21109	1.96042e-05	0.677185	0.132468	LMJF_36_1670	Protein_of_unknown_function_(DUF2419)
4433	LBRM2904_26.0630	-0.285569	0.302015	-1.61199	6.22336e-13	-0.435118	0.0829326	-1.76154	6.29056e-08	LMJF_26_0680	Protein_of_unknown_function_(DUF2012)
7393	LBRM2904_34.3930	0.0511967	0.868769	-0.501496	0.0100419	0.574256	0.00298454	0.021563	0.977721	LMJF_35_4160	Protein_of_unknown_function_(DUF2009)
7910	LBRM2904_35.3930	0.00555584	0.999825	-1.1252	8.74361e-09	-0.699893	0.000567795	-1.83065	4.08367e-11	LMJF_36_3580	Protein_of_unknown_function_(DUF2009)
1250	LBRM2904_10.1750	0.647328	0.0121453	-0.917014	0.000113396	0.174056	0.554703	-1.39029	4.24542e-05	LMJF_10_1230	Protein_of_unknown_function_(DUF1861)
1251	LBRM2904_10.1760	0.0166056	0.999825	-0.525996	0.0913788	0.189197	0.603993	-0.353404	0.48506	LMJF_10_1240	Protein_of_unknown_function_(DUF1861)
1252	LBRM2904_10.1770	0.486175	0.0795184	-0.723746	0.00418796	0.479456	0.0711199	-0.730465	0.0536247	LMJF_10_1250	Protein_of_unknown_function_(DUF1861)
1253	LBRM2904_10.1780	-0.148177	0.64542	-1.26862	6.5259e-08	-0.547255	0.0306246	-1.66769	8.28216e-07	LMJF_10_1260	Protein_of_unknown_function_(DUF1861)
1254	LBRM2904_10.1790	0.0333014	0.966446	-0.990892	0.000424674	-0.254626	0.447657	-1.27882	0.00175364	LMJF_10_1270	Protein_of_unknown_function_(DUF1861)
1255	LBRM2904_10.1800	0.695551	0.11536	-0.85037	0.037757	0.322114	0.49642	-1.22381	0.0386074	LMJF_10_1280	Protein_of_unknown_function_(DUF1861)
1256	LBRM2904_10.1810	0.523636	0.111263	-0.864801	0.00350209	0.625086	0.042267	-0.763351	0.0903765	LMJF_10_1290	Protein_of_unknown_function_(DUF1861)
6654	LBRM2904_33.0150	0.453137	0.0135707	0.485661	0.00497273	0.0794478	0.725397	0.111971	0.732992	LMJF_33_0150	Protein_of_unknown_function_(DUF1762)
708	LBRM2904_07.0390	0.266752	0.225897	-0.207464	0.339873	0.632722	0.000931963	0.158506	0.652566	LMJF_07_0360	Protein_of_unknown_function_(DUF1674)
660	LBRM2904_06.1310	1.03986	2.40759e-09	1.13402	8.55367e-12	0.797546	2.8195e-06	0.891704	0.000331548	LMJF_06_1230	Protein_of_unknown_function_(DUF1637)
3124	LBRM2904_20.4630	-0.312554	0.22559	-1.39399	6.66022e-11	-0.744706	0.000875366	-1.82614	2.65587e-09	LMJF_34_4130	Protein_of_unknown_function_(DUF1620)
1465	LBRM2904_12.0660	0.162779	0.506693	-0.583346	0.00309142	-0.217775	0.330816	-0.963899	0.000590434	LMJF_12_0680	Protein_of_unknown_function_(DUF1448)
4149	LBRM2904_25.0360	0.832901	8.27987e-07	0.310491	0.0777338	1.19785	5.08397e-14	0.675444	0.00538111	LMJF_25_0350	Protein_of_unknown_function_(DUF1308)
4266	LBRM2904_25.1530	0.403929	0.0686619	0.307579	0.157989	0.0366164	0.913884	-0.0597331	0.894551	LMJF_25_1445	Protein_of_unknown_function_(DUF1295)/Phospholipid_methyltransferase
4726	LBRM2904_27.0890	1.78041	0.00119996	1.39969	0.00836958	0.132149	0.86992	-0.248572	0.812343	LMJF_27_0920	Protein_of_unknown_function_(DUF1295)
6262	LBRM2904_32.0440	-0.0827604	0.861457	-1.4865	2.18784e-07	-0.406079	0.215323	-1.80982	1.35855e-05	LMJF_32_0440	Protein_of_unknown_function_(DUF1279)
7022	LBRM2904_34.0220	0.68165	0.0126501	0.062041	0.879733	0.0803375	0.827329	-0.539272	0.182599	LMJF_35_0210	Protein_of_unknown_function_(DUF1242)
3128	LBRM2904_20.4670	0.117088	0.687107	-0.602852	0.00570369	0.608369	0.00549337	-0.111571	0.794307	LMJF_34_4180	Protein_of_unknown_function_(DUF1193)
5683	LBRM2904_30.1640	0.182904	0.433591	-0.65644	0.000534665	0.313261	0.127909	-0.526084	0.070278	LMJF_30_1625	Protein_of_unknown_function_(DUF1077)
1560	LBRM2904_13.0650	-0.31384	0.271563	-1.12091	2.67889e-06	-0.43661	0.095665	-1.24368	0.000377743	LMJF_13_0520	Protein_of_unknown_function_(DUF1014)
1568	LBRM2904_13.0730	-0.213674	0.354778	-1.0315	3.30831e-08	0.740234	0.000114676	-0.0775937	0.847555	LMJF_13_0600	Protein_of_unknown_function
3348	LBRM2904_21.0380	0.363708	0.21727	0.842995	0.000949636	0.643092	0.0144613	1.12238	0.00239831	LMJF_21_0350	Protein_of_unknown_function
3511	LBRM2904_21.2070	-0.0499111	0.902	-0.76851	0.000682082	-0.203219	0.45001	-0.921818	0.00539185	LMJF_21_1690	Protein_of_unknown_function
5871	LBRM2904_30.3540	0.511062	0.463223	-0.128132	0.890813	-0.559216	0.3921	-1.19841	0.179272	LMJF_30_3430	protein_mkt1
4811	LBRM2904_27.1740	1.31123	0.0112641	0.617806	0.249381	0.776162	0.13728	0.0827396	0.950485	LMJF_27_1800	protein_kinase-like_protein
4829	LBRM2904_27.1920	0.623995	0.0440067	0.031736	0.967174	1.34928	1.06886e-06	0.757023	0.0808911	LMJF_27_1940	protein_kinase-like_protein
5262	LBRM2904_29.0390	1.07695	0.098566	0.779417	0.227735	-0.0109337	0.999779	-0.308466	0.789733	LMJF_29_0370	protein_kinase-like_protein
5832	LBRM2904_30.3140	0.399899	0.270033	-0.739743	0.0208251	0.32681	0.361711	-0.812832	0.0885131	LMJF_30_3050	protein_kinase-like_protein
7171	LBRM2904_34.1710	1.51008	0.00161128	0.454401	0.386803	0.0164849	0.999779	-1.0392	0.144356	LMJF_35_1860	protein_kinase-like_protein
76	LBRM2904_01.0760	0.570653	0.148437	0.0449603	0.954737	0.169071	0.712804	-0.356622	0.564359	-	Protein_kinase_domain_containing_protein
3631	LBRM2904_22.1000	0.847147	0.00629875	0.416348	0.190732	1.20793	2.50754e-05	0.777131	0.0809246	LMJF_22_1150	Protein_kinase_domain_containing_protein
4572	LBRM2904_26.2020	0.817305	0.0107645	0.135577	0.737506	0.829201	0.00653535	0.147473	0.80407	LMJF_26_2060	Protein_kinase_domain_containing_protein
4578	LBRM2904_26.2080	0.931134	0.00340303	0.384008	0.249381	0.463192	0.156715	-0.0839333	0.902398	LMJF_26_2120	Protein_kinase_domain_containing_protein
3406	LBRM2904_21.0980	0.58158	0.0868147	0.0823053	0.862894	0.154168	0.69929	-0.345106	0.518313	LMJF_21_0853	Protein_kinase_domain/Protein_tyrosine_kinase/Kinase-like
3396	LBRM2904_21.0880	0.266314	0.668027	-0.3369	0.552029	0.706926	0.161633	0.103712	0.926094	LMJF_21_0823	Protein_kinase_domain/Protein_tyrosine_kinase
6355	LBRM2904_32.1370	1.03637	0.0699966	0.0025212	0.999899	0.831722	0.13756	-0.20213	0.850677	LMJF_32_1290	Protein_kinase_domain/Protein_tyrosine_kinase
7046	LBRM2904_34.0460	0.691925	0.0154579	0.334166	0.258547	0.558513	0.0452148	0.200755	0.685878	LMJF_35_0490	Protein_kinase_domain/Protein_tyrosine_kinase
1511	LBRM2904_13.0160	-0.381612	0.420127	-1.22549	0.00160089	0.132442	0.808235	-0.711439	0.256695	LMJF_13_0160	protein_kinase_A_regulatory_subunit
7377	LBRM2904_34.3770	0.131417	0.873969	-0.620477	0.271605	-0.439094	0.464492	-1.19099	0.130417	LMJF_35_3960	protein_kinase_A_catalytic_subunit_isoform_1
2453	LBRM2904_18.1200	0.107075	0.864024	-1.01298	0.0105954	-0.369458	0.417398	-1.48951	0.00911641	LMJF_18_1080	protein_kinase_A_catalytic_subunit
850	LBRM2904_08.0560	0.76888	0.000304409	0.597884	0.00374321	0.309756	0.164658	0.138759	0.721112	LMJF_08_0530	protein_kinase_
75	LBRM2904_01.0750	0.725919	0.118483	0.25856	0.617941	0.123501	0.839302	-0.343857	0.653307	LMJF_01_0750	protein_kinase
138	LBRM2904_02.0530	1.03153	0.080946	0.562034	0.357198	0.0918506	0.920256	-0.37764	0.707665	LMJF_02_0570	protein_kinase
189	LBRM2904_03.0220	-0.540961	0.120224	-1.60201	8.97774e-08	-0.769258	0.0160112	-1.83031	2.7771e-05	LMJF_03_0210	protein_kinase
199	LBRM2904_03.0320	0.778631	0.0398104	0.391083	0.320361	0.0746525	0.892594	-0.312896	0.61954	LMJF_03_0350	protein_kinase
415	LBRM2904_05.0140	0.0245937	0.992847	-1.30681	5.29502e-05	0.346068	0.360485	-0.985338	0.0468075	LMJF_05_0130	protein_kinase
442	LBRM2904_05.0410	0.545368	0.174303	-0.406198	0.306679	1.72025	5.40701e-07	0.768684	0.16756	LMJF_05_0390	protein_kinase
596	LBRM2904_06.0670	0.721425	0.0526372	0.186385	0.669924	0.250697	0.544889	-0.284344	0.648764	LMJF_06_0640	protein_kinase
654	LBRM2904_06.1250	0.627315	0.0121072	-0.057321	0.878371	1.43454	1.69989e-10	0.749906	0.0315957	LMJF_06_1180	protein_kinase
688	LBRM2904_07.0190	1.23223	4.60941e-06	0.865009	0.00100736	0.354731	0.224648	-0.0124871	0.999891	LMJF_07_0160	protein_kinase
689	LBRM2904_07.0200	0.864357	0.0458635	0.395243	0.387918	0.727517	0.0846428	0.258402	0.733846	LMJF_07_0170	protein_kinase
696	LBRM2904_07.0270	0.833869	0.0647532	0.0803914	0.911448	0.843369	0.0505563	0.0898917	0.928092	LMJF_07_0250	protein_kinase
742	LBRM2904_07.0730	0.492121	0.279038	-0.158248	0.770634	0.661113	0.114529	0.0107449	0.999891	LMJF_07_0690	protein_kinase
765	LBRM2904_07.0970	0.317511	0.469965	-0.126894	0.802712	0.704539	0.0598211	0.260134	0.695922	LMJF_07_0880	protein_kinase
887	LBRM2904_08.0930	0.408369	0.503851	0.0918368	0.916883	-0.408523	0.484176	-0.725055	0.371685	LMJF_08_0930	protein_kinase
916	LBRM2904_08.1220	0.302168	0.338936	0.0249714	0.978978	0.255716	0.41137	-0.0214809	0.989959	LMJF_08_1228	protein_kinase
1265	LBRM2904_11.0060	0.714535	0.012817	-0.428415	0.137625	0.240444	0.448039	-0.902506	0.0235335	LMJF_11_0060	protein_kinase
1310	LBRM2904_11.0580	1.95982	4.42296e-06	0.826508	0.0597532	0.773212	0.0826358	-0.360098	0.637213	LMJF_11_0510	protein_kinase
1586	LBRM2904_13.0910	0.815048	0.00486298	0.187732	0.576419	0.315344	0.308101	-0.311972	0.511187	LMJF_13_0780	protein_kinase
1763	LBRM2904_14.0820	0.243712	0.583055	-0.240045	0.573273	0.39828	0.311362	-0.0854761	0.917178	LMJF_14_0830	protein_kinase
1790	LBRM2904_14.1090	-0.0820742	0.923989	-1.02238	0.0264702	-0.331972	0.542333	-1.27228	0.0599685	LMJF_14_1070	protein_kinase
1815	LBRM2904_14.1340	1.2609	0.0300869	0.652609	0.277116	0.697865	0.242938	0.0895753	0.952163	LMJF_14_1300	protein_kinase
1829	LBRM2904_14.1480	0.795803	0.0416934	-0.32226	0.443694	0.571741	0.140062	-0.546321	0.358692	LMJF_14_1410	protein_kinase
1918	LBRM2904_15.0840	0.811168	0.0868374	-0.132168	0.835538	1.23082	0.00449552	0.287488	0.724007	LMJF_15_0770	protein_kinase
1953	LBRM2904_15.1190	0.383706	0.209564	-0.0635875	0.882625	0.123279	0.726337	-0.324015	0.480507	LMJF_15_1200	protein_kinase
1954	LBRM2904_15.1200	0.845884	0.0949231	0.373353	0.490662	0.0810941	0.916221	-0.391437	0.637587	LMJF_15_1200	protein_kinase
1991	LBRM2904_15.1570	0.281743	0.483059	0.0492244	0.938841	0.59344	0.0848434	0.360921	0.523211	LMJF_15_1550	protein_kinase
2023	LBRM2904_16.0300	0.424715	0.127557	-0.17285	0.570301	0.168482	0.581502	-0.429083	0.288487	LMJF_16_0300	protein_kinase
2075	LBRM2904_16.0820	0.0170934	0.996808	-0.905653	0.000266555	0.0690365	0.855073	-0.853709	0.0220376	LMJF_16_0870	protein_kinase
2087	LBRM2904_16.0940	0.26635	0.6354	-0.369979	0.462458	-0.689826	0.133721	-1.32616	0.0380897	LMJF_16_0990	protein_kinase
2222	LBRM2904_17.0570	1.11911	0.00745314	0.329686	0.478514	1.96734	2.4806e-07	1.17791	0.0462677	LMJF_17_0390	protein_kinase
2236	LBRM2904_17.0710	0.189783	0.706729	-0.391915	0.35109	-0.561004	0.161426	-1.1427	0.038459	LMJF_17_0490	protein_kinase
2259	LBRM2904_17.0970	0.435565	0.267096	0.0714928	0.901335	-0.462501	0.214384	-0.826573	0.113482	LMJF_17_0670	protein_kinase
2545	LBRM2904_19.0340	0.461771	0.45691	-0.0526463	0.971757	0.0488242	0.968457	-0.465593	0.607208	LMJF_19_0360	protein_kinase
2568	LBRM2904_19.0590	0.628703	0.128331	0.129064	0.806683	0.688705	0.077689	0.189066	0.794918	LMJF_19_0590	protein_kinase
2658	LBRM2904_19.1490	0.701925	0.0569403	-0.367435	0.336243	0.509461	0.163524	-0.5599	0.309449	LMJF_19_1470	protein_kinase
2670	LBRM2904_19.1610	-0.0838116	0.747492	-0.30993	0.116222	0.313917	0.112455	0.0877982	0.812219	LMJF_19_1610	protein_kinase
2681	LBRM2904_20.0070	0.144789	0.508086	-0.786427	3.93582e-06	0.225024	0.248575	-0.706192	0.00558125	LMJF_34_0030	protein_kinase
2907	LBRM2904_20.2420	0.443814	0.0821904	-0.696993	0.00262363	1.36888	7.23104e-10	0.228075	0.578655	LMJF_34_2090	protein_kinase
3012	LBRM2904_20.3470	1.74942	0.000955707	0.986213	0.0628207	1.39527	0.00660614	0.632057	0.465906	LMJF_34_3020	protein_kinase
3221	LBRM2904_20.5600	1.86004	2.56265e-05	0.905162	0.0430498	0.837638	0.0655552	-0.117241	0.905781	LMJF_20_0770	protein_kinase
3240	LBRM2904_20.5790	1.76809	0.00161128	1.03235	0.064893	0.449298	0.479331	-0.286446	0.7847	LMJF_20_0960	protein_kinase
3340	LBRM2904_21.0300	0.426693	0.197214	-0.0343232	0.962305	-0.110387	0.779266	-0.571402	0.21621	LMJF_21_0270	protein_kinase
3506	LBRM2904_21.2020	1.08739	0.00824708	-0.00836454	0.999899	0.566164	0.180181	-0.529587	0.416647	LMJF_21_1650	protein_kinase
3570	LBRM2904_22.0390	0.749543	0.0714066	-0.0719107	0.914884	1.2131	0.00133382	0.391646	0.556628	LMJF_22_0490	protein_kinase
3611	LBRM2904_22.0800	0.213406	0.768049	-0.445667	0.453263	0.012051	0.999779	-0.647021	0.453867	LMJF_22_0950	protein_kinase
3894	LBRM2904_24.0270	-0.17214	0.467209	-0.529502	0.00620401	-0.00955788	0.999157	-0.36692	0.231148	LMJF_24_0230	protein_kinase
3936	LBRM2904_24.0700	-0.187552	0.654206	-0.612158	0.0644565	-0.0183951	0.993758	-0.443001	0.4021	LMJF_24_0670	protein_kinase
4200	LBRM2904_25.0870	-0.236496	0.352106	-0.18985	0.44901	0.285981	0.226065	0.332627	0.347044	LMJF_25_0870	protein_kinase
4275	LBRM2904_25.1620	1.08581	4.95106e-06	0.347411	0.16966	1.15031	3.86774e-07	0.411912	0.276697	LMJF_25_1520	protein_kinase
4279	LBRM2904_25.1660	0.332981	0.440079	-0.491518	0.202106	0.663764	0.0755435	-0.160736	0.820598	LMJF_25_1560	protein_kinase
4320	LBRM2904_25.2070	-0.247577	0.385012	-0.75621	0.00138515	0.286036	0.283624	-0.222597	0.601267	LMJF_25_1990	protein_kinase
4377	LBRM2904_26.0070	0.0702145	0.827286	-1.0737	1.10359e-07	0.364171	0.10429	-0.779739	0.011325	LMJF_26_0040	protein_kinase
4462	LBRM2904_26.0920	0.736118	0.226041	-0.105546	0.908588	-0.78746	0.171115	-1.62912	0.0395522	LMJF_26_0980	protein_kinase
4539	LBRM2904_26.1690	0.951589	0.00619593	0.140366	0.753616	1.32305	3.94085e-05	0.511826	0.344471	LMJF_26_1730	protein_kinase
4577	LBRM2904_26.2070	1.57956	0.00124964	1.41116	0.00253593	1.75658	0.000140118	1.58818	0.0215343	LMJF_26_2110	protein_kinase
4609	LBRM2904_26.2390	-0.331221	0.329735	-0.52775	0.0826856	-0.426756	0.173559	-0.623285	0.169728	LMJF_26_2440	protein_kinase
4616	LBRM2904_26.2460	0.91044	2.08243e-06	1.09824	1.26428e-09	1.32846	1.76318e-13	1.51626	4.85991e-09	LMJF_26_2510	protein_kinase
4622	LBRM2904_26.2520	1.27482	0.000224288	0.548571	0.124356	2.04937	1.50469e-10	1.32312	0.00642604	LMJF_26_2570	protein_kinase
4646	LBRM2904_27.0090	0.456966	0.119186	-0.00691555	0.999899	1.02706	7.13434e-05	0.563177	0.173408	LMJF_27_0100	protein_kinase
4770	LBRM2904_27.1330	0.311177	0.593025	-0.190414	0.760184	0.439399	0.404372	-0.0621914	0.966387	LMJF_27_1370	protein_kinase
4882	LBRM2904_27.2450	0.870513	3.66349e-07	0.445349	0.0094837	0.557681	0.000974762	0.132517	0.672129	LMJF_27_2460	protein_kinase
4883	LBRM2904_27.2460	0.379113	0.284989	-0.339384	0.323984	0.673914	0.0331976	-0.044583	0.96147	LMJF_27_2470	protein_kinase
4948	LBRM2904_28.0550	-0.6616	0.0458166	-1.33912	5.93326e-06	0.48844	0.135373	-0.189079	0.74716	LMJF_28_0520	protein_kinase
4958	LBRM2904_28.0650	-0.000274497	0.999825	-0.753887	0.0133513	0.115002	0.777094	-0.63861	0.176598	LMJF_28_0620	protein_kinase
5080	LBRM2904_28.1870	0.735637	0.0252725	0.116395	0.785232	0.545852	0.0923197	-0.0733891	0.919232	LMJF_28_1760	protein_kinase
5107	LBRM2904_28.2140	1.32485	0.0519392	0.673023	0.342761	-1.0704	0.108554	-1.72222	0.0689332	LMJF_28_2000	protein_kinase
5483	LBRM2904_29.2620	-0.139102	0.767113	-0.980984	0.00291124	0.768664	0.0233896	-0.0732169	0.926094	LMJF_29_2490	protein_kinase
5582	LBRM2904_30.0630	1.62988	0.00723116	1.01479	0.0934788	-0.42348	0.541861	-1.03857	0.259266	LMJF_30_0600	protein_kinase
5626	LBRM2904_30.1070	-0.0811383	0.884382	-0.6857	0.047706	0.324185	0.401349	-0.280377	0.644904	LMJF_30_1000	protein_kinase
5676	LBRM2904_30.1570	1.06578	0.000276146	0.336101	0.287375	0.29024	0.371671	-0.439435	0.346802	LMJF_30_1560	protein_kinase
5694	LBRM2904_30.1750	0.157602	0.511162	-0.747192	7.20794e-05	0.0258211	0.944565	-0.878973	0.00141255	LMJF_30_1780	protein_kinase
5734	LBRM2904_30.2160	-0.347346	0.503296	-0.827538	0.0568865	0.187477	0.734094	-0.292716	0.708318	LMJF_30_2130	protein_kinase
6052	LBRM2904_31.1560	1.34035	0.0185486	0.679342	0.246586	0.0523782	0.967535	-0.608625	0.50829	LMJF_31_1530	protein_kinase
6077	LBRM2904_31.1810	0.812779	0.0113066	-0.317218	0.3546	0.177021	0.640041	-0.952976	0.0337387	LMJF_31_1830	protein_kinase
6079	LBRM2904_31.1830	2.07912	2.82166e-05	1.56854	0.00113836	0.867148	0.0924264	0.356561	0.693836	LMJF_31_1830	protein_kinase
6210	LBRM2904_31.3170	0.939984	0.000140685	-0.276435	0.302758	0.370041	0.153024	-0.846378	0.0162378	LMJF_31_3160	protein_kinase
6299	LBRM2904_32.0810	1.31948	0.00923313	0.577611	0.277116	0.538948	0.318664	-0.202921	0.834336	LMJF_32_0780	protein_kinase
6325	LBRM2904_32.1070	0.549289	0.00803275	-0.176387	0.439121	0.744933	0.000108591	0.019257	0.983161	LMJF_32_1020	protein_kinase
6404	LBRM2904_32.1860	1.75027	0.00359253	1.0097	0.0943671	1.09511	0.0686665	0.354534	0.747004	LMJF_32_1810	protein_kinase
6810	LBRM2904_33.1750	0.543728	0.145602	-0.0972988	0.845993	0.0142033	0.999779	-0.626824	0.23739	LMJF_33_1400	protein_kinase
6846	LBRM2904_33.2110	0.415578	0.303451	-0.152518	0.743275	0.290402	0.479549	-0.277693	0.662301	LMJF_33_1710	protein_kinase
6905	LBRM2904_33.2700	0.906503	0.0099809	0.310501	0.418655	0.40082	0.279707	-0.195182	0.759897	LMJF_33_2290	protein_kinase
7096	LBRM2904_34.0960	0.650313	0.195489	0.15058	0.812212	2.43034	1.02546e-08	1.93061	0.00234087	LMJF_35_1050	protein_kinase
7221	LBRM2904_34.2210	0.481086	0.413974	-0.00107111	0.999899	-0.467057	0.408512	-0.949214	0.220793	LMJF_35_2320	protein_kinase
7271	LBRM2904_34.2710	0.501445	0.0981944	-0.291597	0.348447	0.808288	0.00333636	0.0152457	0.999891	LMJF_35_2870	protein_kinase
7302	LBRM2904_34.3020	1.0716	0.0124007	0.466294	0.300077	1.50595	0.000146469	0.900653	0.15154	LMJF_35_3170	protein_kinase
7303	LBRM2904_34.3030	1.58556	0.00199211	1.12364	0.024749	1.06509	0.0357573	0.603172	0.470881	LMJF_35_3170	protein_kinase
7435	LBRM2904_34.4350	0.327948	0.219172	-0.455094	0.0611006	0.861094	0.000177697	0.0780526	0.875838	LMJF_35_4620	protein_kinase
7800	LBRM2904_35.2830	0.560939	0.250833	-0.231751	0.669194	-0.264106	0.615681	-1.0568	0.103815	LMJF_36_2630	protein_kinase
5431	LBRM2904_29.2100	0.538881	0.0439302	-0.258613	0.355979	0.880266	0.000303576	0.0827723	0.875429	LMJF_29_1950	protein_farnesyltransferase_alpha_subunit
8269	LBRM2904_35.7560	-1.78375	2.69633e-16	-2.80303	1.77728e-41	-1.2452	8.48901e-09	-2.26448	8.50319e-14	LMJF_36_6940	protein_disulfide_isomerase_2
642	LBRM2904_06.1130	-0.450861	0.0677211	-1.37672	1.23471e-10	-0.450621	0.0562397	-1.37648	1.15316e-05	LMJF_06_1050	protein_disulfide_isomerase
4431	LBRM2904_26.0610	-0.771042	0.00186683	-1.47181	5.4431e-11	-0.476409	0.0542406	-1.17718	0.000451851	LMJF_26_0660	protein_disulfide_isomerase
7596	LBRM2904_35.0710	0.0552758	0.9258	-0.487908	0.140221	0.274935	0.448938	-0.26825	0.631758	LMJF_36_0710	Protein_C21orf2_homolog
1324	LBRM2904_11.0720	0.973397	0.0340127	-0.0705014	0.93031	0.770733	0.0872761	-0.273166	0.736876	LMJF_11_0650	Protein_Associated_with_Differentiation
1325	LBRM2904_11.0730	0.978522	0.0713967	-0.0453244	0.979824	-0.263173	0.677428	-1.28702	0.0872859	LMJF_11_0650	Protein_Associated_with_Differentiation
1327	LBRM2904_11.0750	1.84777	0.000724515	1.27593	0.017044	-0.539012	0.370861	-1.11085	0.179472	LMJF_11_0650	Protein_Associated_with_Differentiation
1681	LBRM2904_13.1860	0.26883	0.526913	-0.942592	0.00580357	0.678056	0.0570442	-0.533366	0.340193	LMJF_13_1690	Protein_Associated_with_Differentiation
7697	LBRM2904_35.1740	-0.216381	0.388709	-1.14134	1.19709e-08	0.568762	0.00735211	-0.356199	0.29517	LMJF_36_1650	proteasome_subunit_beta_type-5
3525	LBRM2904_21.2210	-0.502972	0.0872367	-1.77412	1.96735e-12	-0.291262	0.336973	-1.56242	2.79859e-05	LMJF_21_1830	proteasome_subunit_alpha_type-5
7691	LBRM2904_35.1680	-0.474198	0.000912387	-1.27854	1.31235e-23	-0.333891	0.0175027	-1.13823	1.13441e-09	LMJF_36_1600	proteasome_subunit_alpha_type-1
2624	LBRM2904_19.1150	-0.289762	0.268995	-0.735671	0.00106091	-0.0466378	0.897408	-0.492547	0.165956	LMJF_19_1120	proteasome_regulatory_non-ATP-ase_subunit_9
121	LBRM2904_02.0360	-0.160459	0.494278	-0.897863	9.14221e-07	-0.15074	0.506379	-0.888144	0.0010399	LMJF_02_0370	proteasome_regulatory_non-ATPase_subunit_6
3389	LBRM2904_21.0810	-0.58085	0.0451904	-1.46602	9.21299e-09	-0.223426	0.480765	-1.1086	0.00402971	LMJF_21_0760	proteasome_regulatory_non-ATP-ase_subunit_5
4779	LBRM2904_27.1420	-0.103653	0.768191	-0.816146	0.00084186	-0.0514114	0.895891	-0.763905	0.0379549	LMJF_27_1460	proteasome_regulatory_non-ATP-ase_subunit_3
5077	LBRM2904_28.1840	0.0545515	0.936652	-0.94147	0.00517257	0.498565	0.170394	-0.497456	0.36851	LMJF_28_1730	proteasome_regulatory_non-ATP-ase_subunit_2
2749	LBRM2904_20.0760	0.476636	0.0125717	-0.112629	0.611985	0.728151	3.3425e-05	0.138886	0.674399	LMJF_34_0650	proteasome_regulatory_non-ATPase_subunit_11
790	LBRM2904_07.1220	0.198913	0.353079	0.254584	0.195639	0.154444	0.471067	0.210115	0.50065	LMJF_07_1120	proteasome_regulatory_non-ATP-ase_subunit
6344	LBRM2904_32.1260	0.26847	0.32692	-0.441984	0.0700664	-0.0572322	0.872435	-0.767686	0.0260546	LMJF_32_1200	proteasome_regulatory_non-ATP-ase_subunit
6512	LBRM2904_32.2940	-0.843567	0.000117175	-1.6175	5.88717e-16	-0.637226	0.0028553	-1.41116	1.68949e-06	LMJF_32_2820	proteasome_regulatory_non-ATP-ase_subunit
5236	LBRM2904_29.0130	-0.201016	0.435529	-1.00037	9.93295e-07	0.12158	0.649169	-0.677775	0.0312611	LMJF_29_0120	proteasome_regulatory_non-ATPase_subunit
1423	LBRM2904_12.0240	-0.526989	0.000365305	-1.23178	2.61665e-20	-0.217845	0.158542	-0.922637	3.23141e-06	LMJF_12_0210	proteasome_regulatory_ATPase_subunittcc1l8.3
3582	LBRM2904_22.0510	-0.452483	0.171698	-1.12076	9.14074e-05	0.00298659	0.999779	-0.66529	0.144299	LMJF_22_0620	proteasome_regulatory_ATPase_subunit_5
1618	LBRM2904_13.1230	-0.397758	0.0597181	-1.1942	7.75695e-11	0.422647	0.0349984	-0.37379	0.22442	LMJF_13_1090	proteasome_regulatory_ATPase_subunit_2
3577	LBRM2904_22.0460	-0.244291	0.303381	-0.705383	0.000437145	0.306905	0.163564	-0.154188	0.681845	LMJF_22_0570	proteasome_regulatory_ATPase_subunit_1
2549	LBRM2904_19.0380	-0.278561	0.207794	-1.14953	4.53957e-10	0.169288	0.458422	-0.701683	0.0135209	LMJF_19_0410	Proteasome_maturation_factor_UMP1
7163	LBRM2904_34.1630	-0.0178607	0.986545	-1.15455	7.25989e-09	-0.287815	0.209309	-1.4245	8.12558e-07	LMJF_35_1760	Proteasome_complex_subunit_Rpn13_ubiquitin_receptor
1404	LBRM2904_12.0050	-0.573214	0.00662789	-1.74218	8.16004e-21	-0.959316	6.60437e-07	-2.12828	2.0189e-15	LMJF_12_0030	proteasome_beta-1_subunit
4910	LBRM2904_28.0170	-0.785941	1.72732e-05	-1.90965	1.2085e-30	-0.831686	1.74902e-06	-1.95539	4.86208e-16	LMJF_28_0110	proteasome_beta_3_subunit
7361	LBRM2904_34.3610	-0.504322	0.0526847	-1.63855	3.89881e-13	-1.02902	9.92753e-06	-2.16325	2.37169e-11	LMJF_35_3840	proteasome_beta_2_subunit
1282	LBRM2904_11.0230	-0.660405	0.000199739	-1.46825	6.62373e-20	-0.840852	4.2934e-07	-1.6487	1.34634e-12	LMJF_11_0240	proteasome_alpha_7_subunit
4655	LBRM2904_27.0180	-1.01855	3.92259e-10	-1.77468	2.14976e-31	-0.74274	3.39179e-06	-1.49887	1.80995e-11	LMJF_27_0190	proteasome_alpha_7_subunit
1713	LBRM2904_14.0310	-0.568343	0.0501868	-1.49401	4.46448e-09	-0.752076	0.005247	-1.67774	6.07532e-06	LMJF_14_0310	proteasome_alpha_3_subunit
3512	LBRM2904_21.2080	-0.787832	0.00142357	-2.17715	3.90598e-23	-1.02422	8.30577e-06	-2.41353	3.1145e-14	LMJF_21_1700	proteasome_alpha_2_subunit
7454	LBRM2904_34.4540	-0.688859	0.00144011	-1.96471	1.49305e-24	-0.635312	0.00212704	-1.91117	8.08531e-12	LMJF_35_4850	proteasome_alpha_1_subunit
7065	LBRM2904_34.0650	0.01166	0.999825	-0.684318	0.00284392	0.347199	0.162002	-0.348779	0.357111	LMJF_35_0750	proteasome_activator_protein_pa26
2022	LBRM2904_16.0290	0.408744	0.012596	0.16869	0.331728	-0.129505	0.477664	-0.369559	0.119324	LMJF_16_0290	proteasome_26S_non-ATPase_subunit_9
6112	LBRM2904_31.2170	0.289352	0.207332	-0.564946	0.00516406	0.38341	0.0704466	-0.470888	0.130853	LMJF_31_2150	prostaglandin_f2-alpha_synthase/D-arabinose_dehydrogenase
6264	LBRM2904_32.0460	0.333564	0.179583	-0.789836	0.000253474	-0.0821244	0.782581	-1.20552	9.38735e-05	LMJF_32_0460	prostaglandin_f_synthase
4945	LBRM2904_28.0520	0.71886	0.159588	0.0863671	0.914646	1.36495	0.00270447	0.732458	0.323893	LMJF_28_0490	propionyl-coa_carboxylase_beta_chain
2467	LBRM2904_18.1340	-0.709184	0.219785	-1.6136	0.00127353	-1.3013	0.0113106	-2.20572	0.00233111	LMJF_18_1210	prolyl-tRNA_synthetase
2468	LBRM2904_18.1350	-0.426919	0.323168	-1.17593	0.00129464	-1.65677	3.61226e-06	-2.40578	2.4426e-06	LMJF_18_1210	prolyl-tRNA_synthetase
4530	LBRM2904_26.1600	-0.0707323	0.886568	-0.364614	0.264066	-0.687934	0.0231803	-0.981815	0.0242557	LMJF_26_1610	proline_oxidase
1979	LBRM2904_15.1450	-1.28095	3.5979e-05	-2.55454	1.9237e-19	-1.65774	1.24947e-08	-2.93132	8.1338e-13	LMJF_15_1450	proliferative_cell_nuclear_antigen_(PCNA)
2157	LBRM2904_16.1660	-0.785501	0.00222624	-1.63261	1.7218e-12	-1.84325	1.95602e-15	-2.69036	2.7698e-16	LMJF_16_1610	prohibitin
7008	LBRM2904_34.0080	-0.82999	2.56823e-06	-2.25464	1.3052e-44	-0.849022	4.84529e-07	-2.27367	1.74961e-22	LMJF_35_0070	prohibitin
3067	LBRM2904_20.4060	0.859513	3.04398e-06	0.0955464	0.684574	0.151872	0.481932	-0.612095	0.0227923	LMJF_34_3550	Programmed_cell_death_protein_2
3427	LBRM2904_21.1190	0.629737	0.000224288	0.805158	4.21029e-07	0.948936	2.14835e-09	1.12436	8.56201e-07	LMJF_21_0950	Programmed_cell_death_protein_2
1655	LBRM2904_13.1600	-0.186296	0.382868	-1.24701	1.29801e-13	0.931115	6.07657e-08	-0.129596	0.697234	LMJF_13_1460	programmed_cell_death_6_protein-like_protein
6268	LBRM2904_32.0500	-0.501447	0.0768723	-2.09112	4.69232e-18	-0.950927	0.000184243	-2.5406	2.81686e-13	LMJF_32_0520	profilin
2227	LBRM2904_17.0620	0.285548	0.190653	-0.534797	0.00559752	0.571244	0.00305698	-0.249101	0.44383	LMJF_17_0420	Probable_N6-adenine_methyltransferase
3803	LBRM2904_23.1290	0.176772	0.533817	-0.807038	0.000299049	-0.116554	0.690056	-1.10036	0.000656996	LMJF_23_1090	Probable_methyltransferase_BTM2_homolog
2684	LBRM2904_20.0100	0.356586	0.274125	-0.479361	0.108849	0.339971	0.280958	-0.495975	0.275526	LMJF_34_0100	PrimPol-like_protein_2
6642	LBRM2904_33.0030	0.182789	0.525487	-0.868054	0.000122188	0.368313	0.136487	-0.68253	0.0479757	LMJF_33_0030	PrimPol-like_protein_1
4604	LBRM2904_26.2340	-0.0873647	0.792004	-0.704568	0.00183193	-0.318616	0.19977	-0.935819	0.00433937	LMJF_26_2390	Primase_zinc_finger/Mcm10_replication_factor
3761	LBRM2904_23.0870	-0.299788	0.320228	-1.57286	1.21581e-10	-0.257507	0.38434	-1.53058	2.02794e-05	-	Primase_C_terminal_2_(PriCT-2)
1461	LBRM2904_12.0620	-1.10672	0.0053785	-2.00948	2.47181e-08	-0.731079	0.0647216	-1.63383	0.00253265	LMJF_12_0640	primase_2
1362	LBRM2904_11.1130	-1.13855	0.00115577	-2.54799	5.94784e-16	-0.786393	0.0225741	-2.19583	2.32772e-06	LMJF_11_1050	pretranslocation_protein
1988	LBRM2904_15.1540	0.0757324	0.867668	-0.579047	0.0485076	1.19718	1.46881e-05	0.542399	0.22871	LMJF_15_1530	presenilin-like_aspartic_peptidase
6874	LBRM2904_33.2390	-0.11266	0.553485	-0.705215	1.28737e-06	0.549202	0.000224993	-0.0433531	0.897416	LMJF_33_2000	Presenilin_enhancer-2_subunit_of_gamma_secretase
719	LBRM2904_07.0500	0.853045	0.000424125	-0.362111	0.148865	-0.279565	0.285837	-1.49472	4.02971e-06	LMJF_07_0470	pre-rrna-processing_protein_tsr1_homolog
2470	LBRM2904_18.1370	0.0281751	0.957767	-0.494146	0.0237796	0.0395553	0.910836	-0.482766	0.147046	LMJF_18_1240	pre-RNA_processing_PIH1/Nop17
2654	LBRM2904_19.1450	0.889189	1.09815e-05	0.521388	0.00944204	-0.070926	0.794448	-0.438726	0.158509	LMJF_19_1430	pre-RNA_processing_PIH1/Nop17
5421	LBRM2904_29.2000	0.518313	0.0481069	0.130118	0.673859	0.229021	0.413505	-0.159174	0.728272	LMJF_29_1850	pre-RNA_processing_PIH1/Nop17
7410	LBRM2904_34.4100	0.1858	0.311333	-0.39383	0.0134025	0.692264	5.80228e-06	0.112635	0.701154	LMJF_35_4330	pre-RNA_processing_PIH1/Nop17
5034	LBRM2904_28.1410	-0.0670173	0.851243	-0.586241	0.0111497	0.845534	0.000170208	0.326311	0.389125	LMJF_28_1320	prenyltransferase
7287	LBRM2904_34.2870	0.135683	0.606389	-0.216725	0.350998	1.53142	2.90186e-15	1.17901	3.87561e-05	LMJF_35_3030	prenyl_protein_specific_carboxyl_methyltransferase
4139	LBRM2904_25.0260	0.765486	8.05661e-05	1.03893	8.8792e-09	0.468356	0.0153854	0.741795	0.00689377	LMJF_25_0240	Pre-mRNA-splicing_factor_of_RES_complex
8074	LBRM2904_35.5570	0.325781	0.111734	-0.00468148	0.999899	0.942786	1.11153e-07	0.612324	0.0246158	LMJF_36_5160	Pre-mRNA-splicing_factor_CWC22
3979	LBRM2904_24.1130	0.861003	0.00209278	0.173204	0.598795	0.418142	0.145867	-0.269657	0.565903	LMJF_24_1100	pre-mRNA-splicing_factor_ATP-dependent_RNA_helicase
3254	LBRM2904_20.5940	0.54685	0.0128175	0.297183	0.18388	1.25024	2.42941e-10	1.00057	0.000660714	LMJF_20_1150	Pre-mRNA-splicing_factor_38
2924	LBRM2904_20.2590	0.360393	0.157838	-0.540357	0.0192877	0.996038	6.08886e-06	0.0952882	0.835912	LMJF_34_2260	pre-mRNA_splicing_factor_ATP-dependent_RNA_helicase
7110	LBRM2904_34.1100	1.14772	2.68212e-10	0.181883	0.389472	0.0755181	0.758696	-0.890318	0.000675872	LMJF_35_1200	pre-mRNA_splicing_factor_ATP-dependent_RNA_helicase
7612	LBRM2904_35.0870	0.399081	0.0939268	-0.0430405	0.908118	1.09603	1.34263e-07	0.65391	0.0422958	LMJF_36_0870	pre-mRNA_splicing_factor_ATP-dependent_RNA_helicase
7822	LBRM2904_35.3050	0.399941	0.180223	-0.0249261	0.977891	0.470899	0.0918995	0.0460319	0.948378	LMJF_36_2830	pre-mRNA_splicing_factor_ATP-dependent_RNA_helicase
57	LBRM2904_01.0570	0.0216309	0.972792	-0.519655	0.0112472	0.285581	0.196684	-0.255705	0.457983	LMJF_01_0560	pre-mRNA_processing_factor_3_(PRP3)/Protein_of_unknown_function_(DUF1115)
5764	LBRM2904_30.2460	0.22874	0.471552	0.00475074	0.999899	0.37782	0.177074	0.153831	0.756791	LMJF_30_2410	pre-mRNA_cleavage_complex_II_Clp1_protein
7845	LBRM2904_35.3280	0.418131	0.0520001	0.354174	0.089474	0.21365	0.342585	0.149693	0.68195	LMJF_36_3040	pre-mRNA_branch_site_protein_p14
4503	LBRM2904_26.1330	-0.680023	0.00553935	-1.33773	1.47137e-09	-0.973943	1.73316e-05	-1.63165	3.45461e-07	LMJF_26_1380	prefoldin-like_protein
990	LBRM2904_09.0670	-0.0157543	0.999452	-0.90732	0.000213306	-0.403181	0.131628	-1.29475	0.00024285	LMJF_09_0670	prefoldin_subunit_2
525	LBRM2904_05.1250	0.011292	0.999825	-0.778966	0.00130634	-1.51711	7.80065e-11	-2.30737	2.77092e-12	LMJF_05_1200	prefoldin_subunit
1007	LBRM2904_09.0860	0.337545	0.226629	0.491155	0.0521376	0.172232	0.561531	0.325842	0.427357	LMJF_09_0810	Prefoldin_subunit
4195	LBRM2904_25.0820	-0.569847	0.0190105	-1.33038	7.75696e-10	-1.0217	3.66161e-06	-1.78223	9.34982e-09	LMJF_25_0820	Prefoldin_subunit
5610	LBRM2904_30.0910	-0.126597	0.65945	-0.0716954	0.81903	-0.848133	6.92691e-05	-0.793231	0.0124912	LMJF_30_0830	Prefoldin_subunit
6514	LBRM2904_32.2960	0.0563592	0.910836	-0.31878	0.301792	0.21246	0.522115	-0.16268	0.759897	LMJF_32_2840	Prefoldin_subunit
3585	LBRM2904_22.0540	-0.460195	0.00689535	-1.48191	4.41522e-23	-0.571468	0.000328577	-1.59318	2.06452e-13	LMJF_22_0670	prefoldin_5-like_protein
4178	LBRM2904_25.0650	0.477298	0.0152781	-0.299274	0.128252	-0.103037	0.659182	-0.879609	0.000818473	LMJF_25_0650	predicted_zinc_finger_protein
7373	LBRM2904_34.3730	0.0152503	0.999825	-0.852958	0.00150665	0.243209	0.443295	-0.625	0.136502	LMJF_35_3970	predicted_zinc_finger_protein
7403	LBRM2904_34.4030	0.529792	0.102777	0.754006	0.0110557	2.0129	5.12556e-13	2.23711	2.48149e-08	LMJF_35_4260	predicted_zinc_finger_protein
7832	LBRM2904_35.3150	0.707366	0.009826	-0.0403312	0.935875	1.60288	7.91686e-11	0.855178	0.0250548	LMJF_36_2930	predicted_zinc_finger_protein
7682	LBRM2904_35.1590	0.0825528	0.903752	-0.535483	0.199792	0.537403	0.200664	-0.0806328	0.931599	LMJF_36_1550	predicted_tripartite_motif_protein
7665	LBRM2904_35.1420	0.0626445	0.87729	-0.449644	0.0845257	0.900165	0.000229502	0.387877	0.340996	LMJF_36_1410	predicted_RanGDP_binding_protein
4763	LBRM2904_27.1260	0.313135	0.207039	-0.515027	0.020394	-0.0170228	0.981323	-0.845185	0.00754161	LMJF_27_1290	predicted_leucine-rich_repeat_protein
2554	LBRM2904_19.0430	0.521097	0.000741849	0.573606	7.72003e-05	0.379434	0.0121346	0.431943	0.0525178	LMJF_19_0460	Predicted_coiled-coil_domain-containing_protein_(DUF2360)
7989	LBRM2904_35.4720	1.6452	0.00275762	0.958903	0.0812976	1.0849	0.0466738	0.398602	0.679999	LMJF_36_4320	predicted_C2_domain_protein
7991	LBRM2904_35.4740	1.24437	0.00678625	0.609518	0.196563	1.05496	0.0176636	0.420109	0.585486	LMJF_36_4330	predicted_C2_domain_protein
6821	LBRM2904_33.1860	-0.0553161	0.910875	-0.463874	0.107821	0.997006	0.000201678	0.588448	0.16775	LMJF_33_1520	PRA1_family_protein
6822	LBRM2904_33.1870	0.337161	0.103293	-0.529623	0.00471902	0.698667	0.000146608	-0.168117	0.617061	LMJF_33_1530	PRA1_family_protein
1792	LBRM2904_14.1110	-0.410172	0.269277	-1.43896	3.71232e-06	0.11732	0.788745	-0.911466	0.0591632	LMJF_14_1090	PQ_loop_repeat
4570	LBRM2904_26.2000	0.745353	0.0622091	-0.111197	0.837961	1.8315	2.1019e-07	0.974951	0.0788816	LMJF_26_2040	PQ_loop_repeat
7280	LBRM2904_34.2800	0.068964	0.834636	-0.474158	0.0323007	0.715632	0.000831508	0.17251	0.662566	LMJF_35_2950	PPR_repeat/Pentatricopeptide_repeat_domain_containing_protein
8041	LBRM2904_35.5240	0.895637	0.000101669	0.208252	0.423529	0.882171	6.07854e-05	0.194785	0.631572	LMJF_36_4810	PPR_repeat/Pentatricopeptide_repeat_domain/PPR_repeat_family
5004	LBRM2904_28.1110	0.17175	0.614998	-0.670576	0.0122344	0.536276	0.0522936	-0.306051	0.501977	LMJF_28_1020	PPR_repeat
1058	LBRM2904_09.1450	-0.0136995	0.999825	-0.925828	0.00546709	-0.1282	0.77459	-1.04033	0.0351998	LMJF_09_1300	PPPDE_putative_peptidase_domain_containing_protein
3934	LBRM2904_24.0680	0.621195	0.0877174	0.102575	0.833634	1.0119	0.0021889	0.493277	0.364972	LMJF_24_0650	PPPDE_putative_peptidase_domain_containing_protein
6359	LBRM2904_32.1410	0.538533	0.093101	-0.236627	0.490316	1.00452	0.000479741	0.229361	0.667363	LMJF_32_1330	PPPDE_putative_peptidase_domain_containing_protein
8174	LBRM2904_35.6570	0.515815	0.0576078	0.211779	0.46833	1.43028	2.04146e-09	1.12625	0.00155979	LMJF_36_6120	PP-loop_family
3910	LBRM2904_24.0430	0.141054	0.77753	-0.479157	0.206286	0.163393	0.719523	-0.456818	0.437254	LMJF_24_0380	ppg3-related_protein-like_protein
6624	LBRM2904_32.4060	0.0627776	0.848258	-0.890498	1.31892e-05	-0.141129	0.584497	-1.0944	0.000231401	LMJF_32_3830	Poxvirus_P21_membrane_protein
2671	LBRM2904_19.1620	-0.1143	0.726736	-0.925451	5.98325e-05	0.341845	0.183206	-0.469306	0.209937	LMJF_19_1620	potassium_voltage-gated_channel
84	LBRM2904_01.0840	0.846556	0.00942075	0.186418	0.627007	0.669248	0.0357573	0.00911006	0.999891	LMJF_01_0820	potassium_channel_subunit-like_protein
6717	LBRM2904_33.0810	-0.245201	0.312271	-1.2899	5.85634e-11	-0.195425	0.418107	-1.24012	1.86607e-05	LMJF_33_0710	POT_family
1844	LBRM2904_15.0070	-0.742708	0.00729708	-1.56268	3.19561e-10	-0.174643	0.586382	-0.994613	0.0090338	LMJF_15_0040	Possible_lysine_decarboxylase
2268	LBRM2904_17.1060	-0.244537	0.552322	-0.547977	0.114528	0.215296	0.592409	-0.0881446	0.906282	-	Possible_lysine_decarboxylase
7695	LBRM2904_35.1720	-0.549224	0.233699	-1.35146	0.000661201	-1.25471	0.00177389	-2.05694	0.00029709	LMJF_36_1635	poly-zinc_finger_protein_2
7902	LBRM2904_35.3850	-0.63608	0.750508	0.0484104	0.999899	-1.15479	0.497123	-0.470302	0.878133	LMJF_36_3530	polyubiquitin
7905	LBRM2904_35.3880	-0.150243	0.926453	-0.403314	0.719699	-0.821171	0.402519	-1.07424	0.456883	LMJF_36_3530	polyubiquitin
2532	LBRM2904_19.0210	-0.0148773	0.999825	-0.761743	0.00254348	0.258422	0.372497	-0.488444	0.224615	LMJF_19_0220	polyprenyl_synthase
6356	LBRM2904_32.1380	0.195229	0.483577	-0.00174424	0.999899	0.829173	0.000196244	0.6322	0.0631132	LMJF_32_1300	polypeptide_deformylase-like_protein
5539	LBRM2904_30.0200	0.767971	0.00233779	0.316081	0.23083	0.329078	0.212363	-0.122812	0.795135	-	Polynucleotide_kinase_3_phosphatase
2099	LBRM2904_16.1060	0.118098	0.647159	-1.12419	1.7635e-09	-0.948611	5.59506e-07	-2.1909	8.08491e-17	LMJF_16_1110	Polyketide_cyclase_/_dehydrase_and_lipid_transport
7471	LBRM2904_34.4710	0.234733	0.579175	-0.925328	0.00567113	0.206156	0.618606	-0.953905	0.0565495	LMJF_35_5040	polyadenylate-binding_protein_1
3882	LBRM2904_24.0150	0.242945	0.244714	-0.391298	0.0362874	-0.575973	0.00146795	-1.21022	1.43059e-06	LMJF_24_0110	Poly_A_polymerase_regulatory_subunit
7322	LBRM2904_34.3220	0.106005	0.759476	-0.891454	0.000214251	-0.748606	0.00230528	-1.74607	2.34776e-07	LMJF_35_3380	Poly_A_polymerase_regulatory_subunit
7655	LBRM2904_35.1300	0.75629	0.000460378	-0.0541368	0.868569	0.831431	4.68061e-05	0.021004	0.982117	LMJF_36_1350	Poly(ADP-ribose)_polymerase_and_DNA-Ligase_Zn-finger_region/Zinc-finger_(CX5CX6HX5H)_motif_containing_protein
3745	LBRM2904_23.0600	0.257116	0.247676	0.213262	0.326981	0.116683	0.628285	0.0728293	0.854961	LMJF_23_1630	poly(A)-specific_ribonuclease_PARN
7223	LBRM2904_34.2230	0.192336	0.537595	-0.300743	0.277583	-0.369518	0.171325	-0.862598	0.0186799	LMJF_35_2340	poly(A)-specific_ribonuclease_PARN
8204	LBRM2904_35.6870	1.19241	2.3214e-07	-0.18776	0.487855	-0.481489	0.0435978	-1.86166	2.58053e-09	LMJF_36_6350	poly(A)-specific_ribonuclease_PARN
4122	LBRM2904_25.0090	-0.0528001	0.913818	-1.67025	3.7783e-11	-0.797607	0.0028351	-2.41505	2.16812e-11	LMJF_25_0080	poly(A)-binding_protein_3
7390	LBRM2904_34.3900	0.378591	0.503851	-0.362714	0.502517	-0.532105	0.29901	-1.27341	0.0637334	LMJF_35_4130	poly(A)-binding_protein_2
1803	LBRM2904_14.1220	-0.0369111	0.911141	-0.344965	0.0700345	0.244057	0.222629	-0.0639972	0.867232	LMJF_14_1180	poly(A)_polymerase
5493	LBRM2904_29.2720	0.372708	0.0467603	-0.215076	0.259256	-0.217604	0.256118	-0.805388	0.00108104	LMJF_29_2600	poly(A)_polymerase
32	LBRM2904_01.0320	0.582623	0.00742331	-0.590682	0.00414149	-0.125158	0.625602	-1.29846	5.40567e-06	LMJF_01_0320	poly(A)_export_protein
2255	LBRM2904_17.0930	-1.08735	0.000165367	-1.11423	4.55375e-05	-0.434483	0.150542	-0.461366	0.312591	LMJF_17_0790	polo-like_protein_kinase
6124	LBRM2904_31.2290	0.505108	0.00740013	0.205265	0.302746	0.778151	7.14608e-06	0.478308	0.0764673	LMJF_31_2340	p-nitrophenylphosphatase
970	LBRM2904_09.0470	0.186277	0.47587	-0.229956	0.337533	1.01572	7.28514e-07	0.59949	0.0601004	LMJF_09_0430	Plus-3_domain/Zinc_finger
1413	LBRM2904_12.0140	-0.0962326	0.792567	-1.09149	7.21449e-06	0.488705	0.0635138	-0.50655	0.201809	LMJF_12_0100	Plus-3_domain/Zinc_finger
3397	LBRM2904_21.0890	0.250037	0.673093	-0.203981	0.73199	-0.866238	0.0642626	-1.32026	0.0478387	LMJF_21_0825	plectin
1721	LBRM2904_14.0390	0.220783	0.734116	-0.816445	0.0992698	0.926733	0.0592997	-0.110495	0.920781	LMJF_14_0380	Plasma-membrane_choline_transporter
7759	LBRM2904_35.2360	0.729874	0.0701705	-0.547325	0.16731	0.931891	0.0129256	-0.345308	0.599071	LMJF_36_2210	Plasma-membrane_choline_transporter
69	LBRM2904_01.0690	0.763117	0.0181733	0.475104	0.142174	0.857347	0.00491984	0.569334	0.237671	LMJF_01_0690	PLAC8_family
687	LBRM2904_07.0180	-0.974885	9.4733e-06	-1.5447	3.72011e-14	-0.642363	0.00313267	-1.21218	6.66998e-05	-	PLAC8_family
5665	LBRM2904_30.1460	0.32186	0.10674	-0.814977	2.81596e-06	0.763628	1.33579e-05	-0.373209	0.188477	LMJF_30_1390	PLAC8_family
1403	LBRM2904_12.0040	0.75608	0.00013324	0.101191	0.683523	0.220431	0.308986	-0.434458	0.146712	LMJF_12_0020	PITH_domain-containing_protein
1659	LBRM2904_13.1640	0.270255	0.54883	-0.429345	0.282143	0.183329	0.691912	-0.516271	0.385619	LMJF_13_1500	PIN_domain_containing_protein
8035	LBRM2904_35.5180	0.392175	0.082078	-0.171923	0.475751	-0.590498	0.00420426	-1.1546	5.9245e-05	LMJF_36_4750	PIG-P
6386	LBRM2904_32.1680	0.680547	0.0208881	0.22846	0.480971	1.4273	7.13122e-08	0.975212	0.015638	LMJF_32_1590	PIF1-like_helicase/AAA_domain_containing_protein
1291	LBRM2904_11.0320	-1.13106	0.0224655	-1.46487	0.00140993	-0.857331	0.0788041	-1.19115	0.0905771	LMJF_11_0330	PIF1_helicase-like_protein
7908	LBRM2904_35.3910	-0.301019	0.219946	-0.789133	0.000176009	-0.822028	9.60593e-05	-1.31014	1.14079e-05	LMJF_36_3560	phytoene_synthase
7823	LBRM2904_35.3060	0.320851	0.482799	-0.517814	0.1986	0.867363	0.0226953	0.0286985	0.990895	LMJF_36_2840	Phytochelatin_synthase
1999	LBRM2904_16.0050	0.778255	0.000129471	-0.269616	0.211331	-0.101753	0.689258	-1.14962	3.16428e-05	LMJF_16_0040	Phytanoyl-CoA_dioxygenase_(PhyH)/2OG-Fe(II)_oxygenase_superfamily
314	LBRM2904_04.0500	0.230987	0.466308	0.596037	0.0236129	-0.290174	0.319175	0.0748747	0.896764	LMJF_04_0380	Phytanoyl-CoA_dioxygenase_(PhyH)
2006	LBRM2904_16.0120	0.390662	0.271459	-0.433721	0.193559	0.519939	0.112137	-0.304443	0.574933	LMJF_16_0110	Phosphotransferase_enzyme_family
3951	LBRM2904_24.0850	0.777118	1.59258e-05	0.330499	0.0745563	0.692655	6.5046e-05	0.246036	0.404063	LMJF_24_0810	phosphotransferase
2285	LBRM2904_17.1230	0.267993	0.599983	-0.230454	0.646059	-0.148206	0.784303	-0.646653	0.321403	LMJF_17_0940	Phosphorylated_CTD_interacting_factor_1_WW_domain_containing_protein
4078	LBRM2904_24.2170	0.157315	0.559052	0.392568	0.0794618	0.489909	0.0255641	0.725162	0.0210415	LMJF_24_2000	Phosphorylated_CTD_interacting_factor_1_WW_domain_containing_protein
8114	LBRM2904_35.5970	1.0375	5.86118e-10	0.525421	0.00180658	1.25809	4.21889e-15	0.746015	0.0021303	LMJF_36_5530	Phosphorylated_CTD_interacting_factor_1_WW_domain_containing_protein
902	LBRM2904_08.1080	0.320227	0.272063	-0.847677	0.000668357	-0.329882	0.236012	-1.49779	2.07364e-05	LMJF_08_1130	phosphoribosylpyrophosphate_synthetase
6866	LBRM2904_33.2310	0.0417975	0.886415	-0.840575	5.27101e-07	-0.192109	0.330816	-1.07448	9.04251e-06	LMJF_33_1930	phosphoribosylpyrophosphate_synthetase
8099	LBRM2904_35.5820	1.0303	6.73269e-06	0.276422	0.269114	-0.0924274	0.759143	-0.84631	0.010134	LMJF_36_5390	phosphoribosylpyrophosphate_synthetase
5010	LBRM2904_28.1170	1.16935	0.0177369	0.407763	0.449406	0.698282	0.161775	-0.06331	0.966105	LMJF_28_1090	Phosphoribosylglycinamide_synthetase
412	LBRM2904_05.0110	0.167158	0.783524	-0.876334	0.0442526	0.121354	0.844383	-0.922138	0.162216	LMJF_05_0100	phosphoprotein_phosphatase
1660	LBRM2904_13.1650	0.488838	0.119768	0.0525348	0.916883	1.04371	0.000173579	0.607408	0.170164	LMJF_13_1510	phosphoprotein_phosphatase
1668	LBRM2904_13.1730	0.118918	0.834107	-0.52103	0.195435	1.1481	0.00193298	0.508155	0.412654	LMJF_13_1570	phosphoprotein_phosphatase
8133	LBRM2904_35.6160	0.259706	0.298153	-0.0233417	0.968502	0.347021	0.13031	0.0639726	0.893421	LMJF_36_5720	phosphoprotein_lepp12
5674	LBRM2904_30.1550	0.560202	0.00110502	0.239736	0.177757	0.775055	1.14762e-06	0.454589	0.0673174	LMJF_30_1540	phosphopantothenoylcysteine_decarboxylase
4311	LBRM2904_25.1980	-0.216786	0.458518	-0.796206	0.000729004	0.19	0.504735	-0.389419	0.317218	LMJF_25_1900	phosphopantothenate--cysteine_ligase
3227	LBRM2904_20.5660	0.868625	0.000682192	0.633882	0.0108602	0.900561	0.000204944	0.665819	0.0739125	LMJF_20_0830	phosphopantetheinyl_transferase-like_protein
5062	LBRM2904_28.1690	1.78888	6.36422e-06	1.90943	3.76281e-07	-0.469986	0.282726	-0.349437	0.619258	LMJF_28_1580	phosphonopyruvate_decarboxylase-like_protein
1980	LBRM2904_15.1460	-0.38148	0.0985642	-1.1778	3.29214e-09	-0.243305	0.299828	-1.03962	0.000447024	LMJF_15_1460	phosphomevalonate_kinase_protein
6385	LBRM2904_32.1670	0.616879	0.132686	-0.329982	0.439674	1.45863	4.88367e-05	0.511772	0.402197	LMJF_32_1580	phosphomannose_isomerase
3088	LBRM2904_20.4270	0.428276	0.170752	-0.190681	0.57259	0.85675	0.00195937	0.237793	0.635085	LMJF_34_3780	phosphomannomutase-like_protein
7731	LBRM2904_35.2080	-0.922219	1.39118e-05	-2.37534	5.28867e-35	-0.321576	0.152951	-1.77469	3.77362e-10	LMJF_36_1960	phosphomannomutase
2963	LBRM2904_20.2980	1.15915	0.0111955	0.504736	0.292421	0.267809	0.615681	-0.386609	0.617229	LMJF_34_2630	phospholipid-transporting_ATPase-like_protein
1662	LBRM2904_13.1670	0.681776	0.209655	0.00878465	0.999899	1.19142	0.0142911	0.518425	0.532341	LMJF_13_1530	phospholipid-transporting_ATPase_1-like_protein
1664	LBRM2904_13.1690	0.499586	0.431682	-0.298788	0.650489	1.20003	0.0257507	0.401651	0.676733	LMJF_13_1530	phospholipid-transporting_ATPase_1-like_protein
5749	LBRM2904_30.2310	0.432964	0.175411	-0.445538	0.140818	0.363748	0.244868	-0.514754	0.256411	LMJF_30_2260	phospholipid-translocating_P-type_ATPase_(flippase)
1035	LBRM2904_09.1220	0.277104	0.463059	-0.326162	0.349472	0.724936	0.0215858	0.121671	0.84776	LMJF_09_1040	phospholipid-diacylglycerol_acyltransferase
1015	LBRM2904_09.0940	0.164184	0.728949	-0.3823	0.319708	0.0760663	0.887422	-0.470418	0.410638	LMJF_09_0890	phospholipid_transporting_ATPase-like_protein
7286	LBRM2904_34.2860	0.453447	0.0611399	-0.734965	0.000811511	0.82625	0.000155164	-0.362162	0.317535	LMJF_35_3020	phospholipase_A1
5588	LBRM2904_30.0690	0.395376	0.428206	-0.759082	0.0785008	-0.19195	0.721258	-1.34641	0.0268134	LMJF_30_0660	Phosphoinositide-specific_phospholipase_C
799	LBRM2904_08.0050	-0.00652243	0.999825	0.174371	0.548719	-0.13353	0.660675	0.0473642	0.937884	LMJF_08_0060	phosphoglycerate_mutase_protein
7962	LBRM2904_35.4450	0.265534	0.323168	-0.607618	0.00856971	0.643816	0.00536427	-0.229336	0.570357	LMJF_36_4070	phosphoglycerate_mutase_family_member_5
6886	LBRM2904_33.2510	0.480057	0.183738	-0.200877	0.61023	1.23888	7.55322e-05	0.557945	0.278284	LMJF_33_2110	phosphoglycerate_mutase
3161	LBRM2904_20.5000	-0.123205	0.777638	-1.14654	0.000117575	-0.139415	0.726917	-1.16275	0.00862426	LMJF_20_0100	phosphoglycerate_kinase_C
6200	LBRM2904_31.3070	0.217236	0.455928	-0.840793	0.000316033	-0.865956	0.000215584	-1.92398	2.71237e-09	LMJF_31_3090	phosphoglycan_beta_1_-3_galactosyltransferase_5
6201	LBRM2904_31.3080	0.173869	0.747761	-1.13417	0.00326709	-0.865039	0.0298188	-2.17308	5.85999e-05	LMJF_31_3090	phosphoglycan_beta_1_-3_galactosyltransferase_5
86	LBRM2904_01.0860	1.02182	0.0824429	0.343823	0.602153	1.02703	0.0679012	0.349026	0.731678	-	phosphoglycan_beta_1_-3_galactosyltransferase_4
6213	LBRM2904_31.3200	0.911804	0.0788673	0.184283	0.778912	0.589504	0.261165	-0.138017	0.895684	LMJF_31_3190	phosphoglycan_beta_1_-3_galactosyltransferase_4
7526	LBRM2904_35.0010	1.31661	0.00253206	0.503841	0.274971	0.730763	0.0975991	-0.0820074	0.937884	LMJF_36_0010	phosphoglycan_beta_1_-3_galactosyltransferase_4
100	LBRM2904_02.0140	0.793292	0.0326936	0.175306	0.695809	-0.0487319	0.94051	-0.666718	0.223801	LMJF_02_0160	phosphoglycan_beta_1_-3_galactosyltransferase
102	LBRM2904_02.0160	0.806354	0.0680967	0.515436	0.24621	-0.623602	0.152254	-0.91452	0.145328	LMJF_02_0170	phosphoglycan_beta_1_-3_galactosyltransferase
104	LBRM2904_02.0180	1.01036	0.00762537	0.42699	0.283552	0.0680245	0.907465	-0.515344	0.385291	LMJF_02_0200	phosphoglycan_beta_1_-3_galactosyltransferase
105	LBRM2904_02.0190	0.727543	0.0609736	0.127914	0.800308	0.48539	0.213484	-0.114239	0.881871	LMJF_02_0210	phosphoglycan_beta_1_-3_galactosyltransferase
107	LBRM2904_02.0210	0.655928	0.0488135	-0.3921	0.245456	0.553188	0.0883822	-0.49484	0.323809	LMJF_02_0190	phosphoglycan_beta_1_-3_galactosyltransferase
3376	LBRM2904_21.0680	-0.126298	0.72397	-1.20978	1.30757e-06	-0.000781509	0.999779	-1.08426	0.00368795	LMJF_21_0640	phosphoglucomutase
4812	LBRM2904_27.1750	1.35131	0.00424695	0.438244	0.395742	1.50277	0.000743301	0.58971	0.437041	-	Phosphoenolpyruvate_carboxykinase
4923	LBRM2904_28.0300	0.557859	0.0676685	0.076859	0.857046	0.103192	0.785607	-0.377808	0.419955	LMJF_28_0270	phosphoadenosine_phosphosulfate_reductase-like_protein
1805	LBRM2904_14.1240	0.186633	0.539826	-0.961369	4.98734e-05	-0.390251	0.13396	-1.53825	5.08907e-06	LMJF_14_1200	phosphatidylserine_synthase
7432	LBRM2904_34.4320	0.0694716	0.848911	-1.10816	8.92606e-07	0.199209	0.471606	-0.978421	0.00370253	LMJF_35_4590	phosphatidylserine_decarboxylase
7004	LBRM2904_34.0040	0.48771	0.0476512	-0.744074	0.000920247	0.48289	0.0402135	-0.748894	0.0254835	LMJF_35_0040	phosphatidylinositol-specific_phospholipase-like_protein
5821	LBRM2904_30.3030	0.131055	0.67306	-0.723904	0.00183116	0.764658	0.000992175	-0.0903005	0.85082	-	Phosphatidylinositol-specific_phospholipase_C
7702	LBRM2904_35.1790	0.783396	0.00200038	0.461382	0.068036	1.73819	3.52429e-14	1.41617	2.78918e-05	LMJF_36_1710	phosphatidylinositolN-acetylglucosaminyltransfe_ra_sesubunit_c
6157	LBRM2904_31.2620	0.674538	0.0127566	-0.409508	0.13192	-0.207935	0.492501	-1.29198	0.000335883	LMJF_31_2710	phosphatidylinositol-4-phosphate_5-kinase-like_protein
7561	LBRM2904_35.0360	-0.134227	0.657997	-1.11168	4.74229e-07	0.187997	0.490944	-0.789461	0.0194036	LMJF_36_0370	phosphatidylinositol-4-phosphate_5-kinase-like_protein
7047	LBRM2904_34.0470	0.934367	0.046614	0.358068	0.482576	0.896574	0.046621	0.320275	0.689983	LMJF_35_0560	phosphatidylinositol-4-phosphate_5-kinase-like
3163	LBRM2904_20.5020	-0.312716	0.369284	-1.03405	0.000331742	-0.56938	0.0640498	-1.29072	0.00213046	LMJF_20_0130	phosphatidylinositol-4-phosphate_5-kinase_related
96	LBRM2904_02.0100	0.734726	0.0173154	0.420709	0.1783	-0.0682829	0.878226	-0.3823	0.433646	LMJF_02_0120	phosphatidylinositol_kinase_related_protein
97	LBRM2904_02.0110	1.29715	0.0238401	0.956597	0.0896992	-0.154033	0.844383	-0.494589	0.60533	LMJF_02_0120	phosphatidylinositol_kinase_related_protein
5705	LBRM2904_30.1860	0.894096	0.0442998	0.287715	0.564623	1.28079	0.00176366	0.67441	0.312821	LMJF_30_1850	phosphatidylinositol_kinase
3017	LBRM2904_20.3520	0.838609	0.000984085	0.10668	0.745698	1.86443	7.31461e-16	1.1325	0.00115731	LMJF_34_3090	phosphatidylinositol_4-phosphate_5-kinase_alpha
514	LBRM2904_05.1140	-0.289314	0.426161	-1.03569	0.000449971	-0.556606	0.0782992	-1.30298	0.00244838	LMJF_05_1080	Phosphatidylinositol_4-phosphate_5-kinase
5379	LBRM2904_29.1560	0.901334	0.0765172	0.196443	0.755909	0.266136	0.648492	-0.438756	0.594871	LMJF_29_1450	phosphatidylinositol_4-kinase_alpha
5380	LBRM2904_29.1570	1.18675	0.0349705	0.88577	0.109341	0.27164	0.685135	-0.0293432	0.999891	LMJF_29_1450	phosphatidylinositol_4-kinase_alpha
3071	LBRM2904_20.4100	0.0772643	0.856744	-0.707122	0.00951592	0.720584	0.00848016	-0.0638028	0.920688	LMJF_34_3590	phosphatidylinositol_4-kinase
6372	LBRM2904_32.1540	0.554058	0.00316822	-0.199319	0.32137	-0.272113	0.159155	-1.02549	4.16338e-05	LMJF_32_1460	phosphatidylinositol_3-related_kinase
6373	LBRM2904_32.1550	0.85943	0.0495889	0.173407	0.751036	-0.368244	0.433833	-1.05427	0.0851927	LMJF_32_1460	phosphatidylinositol_3-related_kinase
3142	LBRM2904_20.4810	1.46328	0.00918645	0.930705	0.0963603	-0.113246	0.892234	-0.645816	0.475907	LMJF_34_4530	phosphatidylinositol_3-kinase_(tor2)
3251	LBRM2904_20.5910	1.07484	0.0337959	0.603225	0.24316	0.845243	0.0891793	0.373631	0.664709	LMJF_20_1120	phosphatidylinositol_3-kinase
4079	LBRM2904_24.2180	-0.0295472	0.962545	-0.386638	0.125024	0.053732	0.884115	-0.303359	0.449732	LMJF_24_2010	phosphatidylinositol_3-kinase
4847	LBRM2904_27.2100	0.443347	0.385328	-0.385821	0.4377	1.13452	0.00879016	0.305354	0.701818	LMJF_27_2140	Phosphatidylinositol_3-_and_4-kinase
7833	LBRM2904_35.3160	0.783049	9.39507e-05	0.418432	0.0375665	0.0481563	0.872051	-0.316461	0.321739	LMJF_36_2940	Phosphatidylinositol_3-_and_4-kinase
4724	LBRM2904_27.0870	1.10938	0.00747191	0.774533	0.057521	0.512481	0.236057	0.177632	0.820842	LMJF_27_0890	phosphatidylinositol_(3_-5)_kinase
691	LBRM2904_07.0220	0.402278	0.0949217	-0.39423	0.0858873	0.321495	0.173838	-0.475013	0.164489	LMJF_07_0200	phosphatidylglycerolphosphate_synthase
6122	LBRM2904_31.2270	0.375809	0.0484341	-0.486023	0.00580357	0.392019	0.0305459	-0.469812	0.0771179	LMJF_31_2290	phosphatidylethanolaminen-methyltransferase-lik_e_protein
6205	LBRM2904_31.3120	0.337905	0.252033	-0.811938	0.0014105	-0.621726	0.0177555	-1.77157	5.41983e-07	LMJF_31_3120	phosphatidylethanolaminen-methyltransferase-lik_e_protein
6399	LBRM2904_32.1810	0.177896	0.526959	-0.567685	0.0128204	0.7027	0.00178693	-0.042881	0.940807	LMJF_32_1770	Phosphatidylethanolamine-binding_protein
2646	LBRM2904_19.1370	-0.145663	0.636294	-0.771548	0.000919635	0.488117	0.0463422	-0.137768	0.761157	LMJF_19_1350	phosphatidic_acid_phosphatase_protein-like_protein
2402	LBRM2904_18.0680	0.25659	0.9253	-0.592369	0.761831	0.171444	0.954496	-0.677516	0.810637	LMJF_18_0440	phosphatidic_acid_phosphatase
2403	LBRM2904_18.0690	0.00049322	0.999825	0.00031427	0.999899	0.000611501	0.999779	0.000432551	0.999891	LMJF_18_0440	phosphatidic_acid_phosphatase
2404	LBRM2904_18.0700	0.00049322	0.999825	0.00031427	0.999899	0.000611501	0.999779	0.000432551	0.999891	LMJF_18_0440	phosphatidic_acid_phosphatase
2405	LBRM2904_18.0710	0.000474404	0.999825	4.95459	0.0197063	0.000620462	0.999779	4.95473	0.128847	LMJF_18_0440	phosphatidic_acid_phosphatase
2406	LBRM2904_18.0720	0.410194	0.480286	-0.603208	0.245027	0.827674	0.0981142	-0.185728	0.84815	LMJF_18_0440	phosphatidic_acid_phosphatase
6517	LBRM2904_32.2990	0.215012	0.352274	-0.961778	3.02021e-07	-0.404982	0.0466186	-1.58177	2.82941e-09	LMJF_32_2870	phosphatidate_cytidylyltransferase-like_protein
214	LBRM2904_03.0470	0.534977	0.149697	-0.393464	0.284893	0.546175	0.122239	-0.382266	0.502637	LMJF_03_0500	phosphate-Repressible_Phosphate_Permease-like_protein
1084	LBRM2904_10.0030	0.984354	0.0125886	-0.635679	0.105484	-0.026336	0.985644	-1.64637	0.00194284	LMJF_10_0030	phosphate-Repressible_Phosphate_Permease-like_protein
1257	LBRM2904_10.1820	1.0521	0.0175517	-0.380524	0.429772	-0.233712	0.656141	-1.66634	0.0055013	LMJF_10_1300	phosphate-Repressible_Phosphate_Permease-like_protein
3154	LBRM2904_20.4930	0.475202	0.22174	-0.0541707	0.933731	0.84505	0.0148268	0.315678	0.603652	LMJF_10_0030	phosphate-Repressible_Phosphate_Permease-like_protein
5214	LBRM2904_28.3210	0.0674598	0.906275	-1.18076	0.000173575	-0.272612	0.472187	-1.52083	0.000874808	LMJF_28_2930	phosphate_transporter
5290	LBRM2904_29.0670	0.308628	0.154414	-0.12833	0.58714	-0.27089	0.198017	-0.707848	0.0118911	LMJF_29_0650	phosphate_transporter
6865	LBRM2904_33.2300	0.0463996	0.890177	-0.440068	0.0306074	-0.860531	8.0676e-06	-1.347	8.56201e-07	LMJF_33_1920	Phosphate_transport_(Pho88)
433	LBRM2904_05.0320	0.127083	0.502912	-0.30926	0.0508425	-0.347876	0.0270087	-0.784219	0.000283011	LMJF_05_0290	phosphate_carrier_protein
5559	LBRM2904_30.0400	0.00861931	0.999825	-0.896779	0.0458623	0.0973262	0.886386	-0.808072	0.243942	LMJF_30_0380	phosphatase_2C
6283	LBRM2904_32.0650	0.940964	0.0217037	-0.0807589	0.900876	1.0656	0.0057664	0.0438807	0.976415	LMJF_32_0640	phosphatase
4853	LBRM2904_27.2160	-0.857933	2.0402e-05	-1.41538	2.83052e-14	-0.847824	1.0486e-05	-1.40527	2.37403e-07	LMJF_27_2200	Phosducin/Thioredoxin
3888	LBRM2904_24.0210	0.03405	0.964746	-0.68167	0.0176491	1.00293	0.000323508	0.287213	0.562441	LMJF_24_0170	Phosducin
4914	LBRM2904_28.0210	-0.344532	0.258735	-1.51831	1.64675e-09	-0.149591	0.654502	-1.32337	0.000413108	LMJF_28_0170	phopshatase
477	LBRM2904_05.0760	0.573293	0.0737858	0.0701262	0.880426	1.03115	0.000358755	0.527981	0.260686	LMJF_05_0720	phophatase-like_protein
7831	LBRM2904_35.3140	0.102946	0.793119	0.0457328	0.927392	0.763747	0.00485677	0.706534	0.0838466	LMJF_36_2920	PHF5-like_protein
6307	LBRM2904_32.0890	-0.314886	0.238308	-1.21177	5.21301e-08	-0.18817	0.497177	-1.08505	0.00107452	LMJF_32_0870	phenylalanyl-tRNA_synthetase_alpha_chain
2616	LBRM2904_19.1070	-0.519662	0.154625	-2.23497	2.8764e-13	-1.50394	1.73394e-06	-3.21925	1.80529e-13	LMJF_19_1040	phenylalanyl-tRNA_synthetase
5030	LBRM2904_28.1370	0.404109	0.263525	-0.725637	0.0232622	1.17086	0.000144984	0.0411097	0.968604	LMJF_28_1280	phenylalanine-4-hydroxylase
2235	LBRM2904_17.0700	1.4413	0.0188147	0.612147	0.346566	0.766732	0.224648	-0.0624213	0.97871	LMJF_17_0480	Phenazine_biosynthesis-like_protein
7429	LBRM2904_34.4290	-0.466887	0.208253	-1.17106	0.000249947	-1.14063	0.000398082	-1.84481	5.23849e-05	-	PHD-like_zinc-binding_domain_containing_protein
3995	LBRM2904_24.1290	0.745624	4.28179e-05	0.752097	1.39926e-05	0.722467	3.39085e-05	0.72894	0.00461731	LMJF_24_1230	PHD-finger_containing_protein
145	LBRM2904_02.0600	1.25718	0.675606	-5.3452	0.0231116	-1.23879	0.665356	-7.84117	0.0195383	-	Phage_integrase_family
1401	LBRM2904_12.0020	0.00049322	0.999825	0.00031427	0.999899	0.000611501	0.999779	0.000432551	0.999891	-	Phage_integrase_family
4113	LBRM2904_24.2520	0.793122	0.720891	0.376982	0.884755	-2.02761	0.258596	-2.44375	0.358763	-	Phage_integrase_family
4894	LBRM2904_28.0010	3.1862	0.133702	1.74355	0.429359	-2.0389	0.345556	-3.48155	0.251331	-	Phage_integrase_family
4896	LBRM2904_28.0030	-3.63375	0.155689	-3.63393	0.134784	-3.34507	0.175255	-3.34525	0.37838	-	Phage_integrase_family
6215	LBRM2904_31.3220	1.38295	0.590712	-6.39492	0.00184417	-6.48864	0.00164716	-14.2665	5.49334e-07	-	Phage_integrase_family
6218	LBRM2904_31.3250	-4.35697	0.0559326	-0.855003	0.759683	0.000586177	0.999779	3.50255	0.309823	-	Phage_integrase_family
7525	LBRM2904_34.5250	1.6225	0.0778646	1.35405	0.129683	-2.38309	0.00478895	-2.65155	0.0331059	-	Phage_integrase_family
986	LBRM2904_09.0630	0.954907	0.000110716	0.570767	0.019868	1.26993	3.96745e-08	0.885791	0.011639	LMJF_09_0630	PH_domain_containing_protein
7412	LBRM2904_34.4120	0.260928	0.474787	-0.630404	0.0391678	0.237588	0.501983	-0.653744	0.158509	LMJF_35_4350	PGAP1-like_protein
4353	LBRM2904_25.2400	-0.267969	0.56976	-1.19456	0.00120856	-0.808371	0.0361071	-1.73496	0.00109064	LMJF_25_2290	Pex2_/_Pex12_amino_terminal_region/Zinc_finger
256	LBRM2904_03.0890	0.382601	0.276993	-0.764597	0.0131398	-0.613808	0.0536569	-1.76101	3.47891e-05	LMJF_03_0900	peter_pan_protein
357	LBRM2904_04.0930	0.232409	0.450128	-0.694362	0.00600491	-0.256328	0.373892	-1.1831	0.000974775	LMJF_04_0810	Pescadillo_N-terminus/BRCA1_C_Terminus_(BRCT)_domain_containing_protein
7131	LBRM2904_34.1310	-0.318461	0.535717	-1.18465	0.00398712	-0.161479	0.76985	-1.02767	0.102114	LMJF_35_1420	peroxisome_targeting_signal_1_receptor
3064	LBRM2904_20.3990	0.949923	3.04398e-06	0.881728	6.14143e-06	0.647323	0.00124454	0.579128	0.0553282	LMJF_34_3520	peroxisome_biosynthesis_protein-like_protein
2001	LBRM2904_16.0070	0.674159	0.000232038	-0.13709	0.517755	-0.0670945	0.780006	-0.878344	0.00048684	LMJF_16_0060	peroxisome_assembly_protein
5299	LBRM2904_29.0760	-0.469994	0.122783	-1.24945	2.22169e-06	-0.38211	0.200685	-1.16156	0.00312784	LMJF_29_0740	Peroxisomal_targeting_signal_2_receptor
4605	LBRM2904_26.2350	-0.156428	0.571012	-0.472804	0.0349666	-0.490857	0.0290445	-0.807233	0.0111799	LMJF_26_2400	peroxisomal_membrane_protein_4
1923	LBRM2904_15.0890	-0.197276	0.526686	-1.00099	3.83196e-05	-0.0580026	0.880714	-0.861718	0.0189626	LMJF_15_0810	Peroxisomal_membrane_protein_(Pex16)
2388	LBRM2904_18.0540	0.266335	0.440079	-1.18518	1.66893e-05	0.380531	0.221513	-1.07098	0.00945261	LMJF_18_0580	peroxisomal_enoyl-coa_hydratase
926	LBRM2904_09.0030	0.366282	0.0767416	-0.716515	0.000101712	0.100287	0.677275	-0.982509	0.000222026	LMJF_09_0030	Peroxisomal_biogenesis_factor_11_(PEX11)
7346	LBRM2904_34.3460	-0.512565	0.118089	-2.25564	3.3299e-16	-1.10125	0.000146946	-2.84432	8.66939e-13	LMJF_35_3690	Peroxisomal_biogenesis_factor_11_(PEX11)
7312	LBRM2904_34.3120	0.671977	0.00418839	-0.31377	0.194946	0.19683	0.452508	-0.788917	0.0158058	LMJF_35_3260	Peroxin_19
3526	LBRM2904_21.2220	0.062169	0.848501	-0.640457	0.00207918	0.685911	0.000960224	-0.0167148	0.989959	LMJF_21_1840	peroxin_14
2516	LBRM2904_19.0050	-0.147535	0.681473	-1.09843	2.69935e-05	0.736174	0.00677145	-0.214725	0.663544	LMJF_19_0070	peroxin_13
2638	LBRM2904_19.1290	0.266468	0.29761	-0.451108	0.047217	1.29101	8.20903e-10	0.573436	0.0857998	LMJF_19_1250	peroxin_12
3689	LBRM2904_23.0040	-1.09913	1.61073e-11	-2.02424	8.87155e-40	-0.98117	7.0166e-10	-1.90629	1.16044e-17	LMJF_23_0040	peroxidoxin
3494	LBRM2904_21.1900	-0.25518	0.43035	-0.657636	0.0150228	-0.127799	0.713499	-0.530255	0.20909	LMJF_21_1567	Peroxidase
7330	LBRM2904_34.3300	0.0534783	0.881483	-0.681961	0.00151407	-0.449112	0.0464447	-1.18455	9.83187e-05	LMJF_35_3460	Peroxidase
3730	LBRM2904_23.0450	1.20392	0.00721752	0.144517	0.811626	2.30816	1.36034e-08	1.24877	0.0487429	LMJF_23_0450	permease-like_protein
4716	LBRM2904_27.0790	1.2216	0.00221341	0.701492	0.0793375	0.189692	0.700771	-0.330415	0.631758	LMJF_27_0820	Periplasmic_copper-binding_protein_(NosD)/Right_handed_beta_helix_region_containing_protein
2418	LBRM2904_18.0840	0.844122	0.00190103	-0.151853	0.640947	-0.19824	0.525349	-1.19422	0.00126504	LMJF_18_0830	Periodic_tryptophan_protein_2_homolog
625	LBRM2904_06.0960	0.242447	0.231545	0.448051	0.0122308	0.0651332	0.786235	0.270737	0.353	LMJF_06_0910	Peptidyl-tRNA_hydrolase_PTH2
5765	LBRM2904_30.2470	0.882116	0.0003235	0.261713	0.327594	1.85857	1.26497e-16	1.23817	0.000219613	LMJF_30_2420	Peptidyl-tRNA_hydrolase_PTH2
779	LBRM2904_07.1110	-0.126599	0.643285	-0.459888	0.0314119	-0.256723	0.268218	-0.590012	0.0592254	LMJF_07_1030	peptidyl-prolyl_cis-trans_isomerase/rotamase
3574	LBRM2904_22.0430	0.361466	0.254573	-0.208493	0.527911	0.714004	0.0107441	0.144045	0.789733	LMJF_22_0530	peptidyl-prolyl_cis-trans_isomerase
7549	LBRM2904_35.0240	-0.17777	0.516409	-1.03116	1.16361e-06	-0.576741	0.00979099	-1.43013	2.66326e-06	LMJF_36_0230	peptidyl-prolyl_cis-trans_isomerase
792	LBRM2904_07.1240	0.0174814	0.994735	-0.952567	6.32542e-05	0.436152	0.0914739	-0.533897	0.162122	LMJF_07_1140	peptide_methionine_sulfoxide_reductase-like
358	LBRM2904_04.0940	0.423139	0.0348231	0.361031	0.0624407	-0.0300557	0.926205	-0.0921634	0.801119	LMJF_04_0820	Peptide_deformylase_2
4267	LBRM2904_25.1540	0.720019	1.44779e-05	0.525087	0.00116186	0.152107	0.422296	-0.0428247	0.90974	LMJF_25_1450	Peptide_chain_release_factor_1
2206	LBRM2904_17.0410	0.0100021	0.999825	-0.675461	0.0063016	0.712004	0.00400287	0.0265409	0.978854	LMJF_17_0140	peptidase_T
7701	LBRM2904_35.1780	-0.101465	0.798584	-0.329121	0.275562	1.1238	2.27467e-05	0.896149	0.0257188	LMJF_36_1690	Peptidase_M76_family
6085	LBRM2904_31.1900	0.314773	0.398201	-0.575698	0.0770977	-0.0500975	0.926229	-0.940568	0.0424354	LMJF_31_1890	peptidase_m20/m25/m40_family-like_protein
6096	LBRM2904_31.2010	0.0521847	0.931835	-0.770858	0.0134413	0.0325309	0.962911	-0.790511	0.091821	LMJF_31_1890	peptidase_m20/m25/m40_family-like_protein
6831	LBRM2904_33.1960	0.00049322	0.999825	0.00031427	0.999899	0.000611501	0.999779	0.000432551	0.999891	LMJF_33_1610	peptidase_m20/m25/m40_family-like_protein
6834	LBRM2904_33.1990	-5.47506	0.0107622	-5.47524	0.00708189	3.80792	0.0742842	3.80774	0.244574	LMJF_33_1610	peptidase_m20/m25/m40_family-like_protein
6836	LBRM2904_33.2010	-0.571631	0.114518	-1.25489	8.04261e-05	0.0765357	0.879024	-0.606725	0.243626	LMJF_33_1610	peptidase_m20/m25/m40_family-like_protein
3111	LBRM2904_20.4500	0.709017	1.18022e-05	0.36721	0.0239106	1.58648	1.78012e-26	1.24468	1.00166e-08	LMJF_34_4000	Peptidase_family_C78
3353	LBRM2904_21.0430	0.736574	0.166769	0.0733915	0.936038	0.644901	0.212831	-0.0182816	0.999891	LMJF_21_0400	Peptidase_C19
4725	LBRM2904_27.0880	1.15813	0.0062344	1.07189	0.00791985	-0.353206	0.453148	-0.43944	0.528601	LMJF_27_0910	Pep3/Vps18/deep_orange_family/Region_in_Clathrin_and_VPS
3339	LBRM2904_21.0290	0.172637	0.53594	0.26252	0.290459	-0.123673	0.661605	-0.0337901	0.958643	LMJF_21_0260	Pentatricopeptide_repeat_domain_containing_protein
4426	LBRM2904_26.0560	0.23938	0.397278	-0.120677	0.693505	1.12034	8.75468e-07	0.760288	0.0294873	LMJF_26_0610	Pentatricopeptide_repeat_domain/PPR_repeat/PPR_repeat_family
6345	LBRM2904_32.1270	0.448694	0.040401	0.170279	0.473731	0.62484	0.0020156	0.346425	0.290686	LMJF_32_1210	Pentatricopeptide_repeat_domain/PPR_repeat/PPR_repeat_family
7806	LBRM2904_35.2890	0.568543	0.0133723	-0.206624	0.406532	0.824695	0.000101812	0.0495287	0.92357	LMJF_36_2685	Pentapeptide_repeats_(8_copies)/Pentapeptide_repeats_(9_copies)
3706	LBRM2904_23.0210	0.117853	0.815408	-0.74228	0.0326417	-0.135849	0.76409	-0.995983	0.0490438	LMJF_23_0210	pentamidine_resistance_protein_1
3707	LBRM2904_23.0220	0.282233	0.466464	-0.308044	0.395119	0.0498819	0.928485	-0.540395	0.289643	LMJF_23_0210	pentamidine_resistance_protein_1
3710	LBRM2904_23.0250	0.291837	0.243355	-0.125152	0.64797	0.162797	0.535214	-0.254192	0.497226	LMJF_23_0210	pentamidine_resistance_protein_1
6019	LBRM2904_31.1230	0.668132	0.00447693	-0.235496	0.352415	-0.160073	0.554838	-1.0637	0.000825589	LMJF_31_1270	pentamidine_resistance_protein_1
6020	LBRM2904_31.1240	0.919135	0.000196189	0.426862	0.0909043	0.827042	0.000486984	0.334769	0.401153	LMJF_31_1270	pentamidine_resistance_protein_1
6040	LBRM2904_31.1440	0.53694	0.0873555	-0.280722	0.391194	0.0585736	0.897408	-0.759088	0.0791619	LMJF_31_1430	pentamidine_resistance_protein_1
1099	LBRM2904_10.0180	-0.244048	0.476845	-0.518029	0.0762041	0.250671	0.442346	-0.0233107	0.98876	LMJF_10_0190	PDZ_domain_(Also_known_as_DHR_or_GLGF)
3352	LBRM2904_21.0420	0.204252	0.538334	-0.345922	0.23452	0.679736	0.0117684	0.129562	0.80407	LMJF_21_0390	PD-(D/E)XK_nuclease_superfamily
4344	LBRM2904_25.2310	0.526861	0.0411977	-0.31164	0.233765	0.483372	0.052493	-0.355129	0.36646	LMJF_25_2210	PCI_domain_containing_protein
3467	LBRM2904_21.1630	0.447764	0.336088	-0.31694	0.499099	1.10089	0.0058766	0.336187	0.639984	LMJF_21_1350	PB1_domain_containing_protein
1316	LBRM2904_11.0640	-0.20303	0.750028	-1.31717	0.00375309	-0.567972	0.260277	-1.68211	0.0111799	LMJF_11_0570:pseudogenic_transcript	PAZ_domain/Piwi_domain_containing_protein
5866	LBRM2904_30.3480	-0.0202701	0.999825	-0.59063	0.133528	0.864625	0.022324	0.294265	0.663476	LMJF_30_3380	PAS-domain_containing_phosphoglycerate_kinase
4343	LBRM2904_25.2300	-0.665828	0.00804606	-1.22462	7.30167e-08	-0.797131	0.000717147	-1.35592	4.47502e-05	LMJF_25_2200	Parkin_co-regulated_protein
4624	LBRM2904_26.2540	1.21504	0.00504147	-0.139466	0.812919	1.42335	0.000470124	0.0688417	0.951384	LMJF_26_2590	Paraquat-inducible_protein_A
2399	LBRM2904_18.0650	-0.382708	0.158285	-1.1882	2.82823e-07	-0.241323	0.38332	-1.04681	0.00246203	LMJF_18_0470	paralyzed_flagella_protein_20
3281	LBRM2904_20.6210	0.0996928	0.804821	-0.727704	0.00831993	-0.340409	0.262938	-1.16781	0.00298231	LMJF_20_1400	paralyzed_flagella_protein_16
4819	LBRM2904_27.1820	-0.067376	0.864678	-0.675928	0.00661099	-0.299143	0.279983	-0.907694	0.0121031	LMJF_27_1850	paraflagellar_rod_protein_5
2134	LBRM2904_16.1430	-0.211887	0.754005	-0.866975	0.086895	-1.16467	0.0180427	-1.81976	0.00944915	LMJF_16_1425	paraflagellar_rod_protein_1D
2135	LBRM2904_16.1440	4.22318	0.0883049	4.35792	0.0631845	0.000638273	0.999779	0.13538	0.998772	LMJF_16_1425	paraflagellar_rod_protein_1D
2136	LBRM2904_16.1450	0.00049322	0.999825	0.00031427	0.999899	0.000611501	0.999779	0.000432551	0.999891	LMJF_16_1425	paraflagellar_rod_protein_1D
2137	LBRM2904_16.1460	0.00049322	0.999825	0.00031427	0.999899	0.000611501	0.999779	0.000432551	0.999891	LMJF_16_1425	paraflagellar_rod_protein_1D
2138	LBRM2904_16.1470	-1.17827	0.432754	-2.5281	0.048205	-2.40972	0.0632281	-3.75955	0.0414917	LMJF_16_1425	paraflagellar_rod_protein_1D
5408	LBRM2904_29.1850	-1.17483	0.674138	0.088461	0.999899	-2.74066	0.238086	-1.47737	0.707665	LMJF_29_1750	paraflagellar_rod_protein_1D
5409	LBRM2904_29.1860	0.00049322	0.999825	0.00031427	0.999899	0.000611501	0.999779	0.000432551	0.999891	LMJF_29_1750	paraflagellar_rod_protein_1D
5410	LBRM2904_29.1870	-0.413533	0.358472	-1.03064	0.00707215	-1.17565	0.00200163	-1.79276	0.000948647	LMJF_29_1750	paraflagellar_rod_protein_1D
5411	LBRM2904_29.1880	-1.20526	0.454162	-2.11526	0.131196	-1.75981	0.222701	-2.66981	0.198016	LMJF_29_1750	paraflagellar_rod_protein_1D
497	LBRM2904_05.0960	0.316656	0.492432	-0.165938	0.740526	0.175687	0.718674	-0.306908	0.653382	LMJF_05_0920	paraflagellar_rod_protein
701	LBRM2904_07.0320	-0.383413	0.291927	-0.982262	0.00157195	-0.5788	0.0796636	-1.17765	0.00981002	LMJF_07_0310	Paraflagellar_rod_protein
5407	LBRM2904_29.1840	-1.48865	0.356837	-0.778819	0.651127	-2.49882	0.0833714	-1.78898	0.438305	-	Paraflagellar_rod_protein
406	LBRM2904_05.0050	-0.0930813	0.779236	-0.597846	0.0105582	-0.403457	0.100561	-0.908222	0.00678924	LMJF_05_0040	paraflagellar_rod_component_par4
1060	LBRM2904_09.1470	-0.421193	0.2391	-1.25093	3.76803e-05	-0.926179	0.00304715	-1.75592	5.83394e-05	LMJF_09_1320	paraflagellar_rod_component
6707	LBRM2904_33.0710	-0.950644	1.2573e-05	-1.24363	1.03315e-09	-0.986223	2.02037e-06	-1.27921	1.82703e-05	LMJF_33_0610	paraflagellar_rod_component
7978	LBRM2904_35.4610	-0.0204377	0.998142	-1.07497	0.000495179	-0.236458	0.530671	-1.29099	0.00426666	LMJF_36_4230	paraflagellar_rod_component
8038	LBRM2904_35.5210	-0.0372532	0.980286	-0.761264	0.0633546	-0.688586	0.0989916	-1.4126	0.0141276	LMJF_36_4780	paraflagellar_rod_component
8147	LBRM2904_35.6300	0.255007	0.470011	-0.629403	0.0327504	0.453727	0.140858	-0.430683	0.362324	LMJF_36_5870	paraflagellar_rod_component
2407	LBRM2904_18.0730	2.23716	6.39143e-14	1.35436	5.05517e-06	1.76595	1.83115e-09	0.883144	0.0550323	LMJF_18_0430	PAP2_superfamily
3749	LBRM2904_23.0750	0.74619	0.134527	0.312651	0.564623	0.623762	0.200263	0.190222	0.833374	LMJF_23_1665	PAP2_superfamily
4913	LBRM2904_28.0200	-1.00308	0.0194022	-2.4401	1.49484e-10	-1.29484	0.00119415	-2.73186	8.26224e-07	LMJF_28_0140	pantothenate_kinase_subunit
1363	LBRM2904_11.1140	0.192365	0.751027	-0.108806	0.873762	0.0887345	0.897453	-0.212436	0.803322	LMJF_11_1090	palmitoyl_acyltransferase_7
1573	LBRM2904_13.0780	-0.343457	0.172314	-0.866702	6.71377e-05	0.307788	0.206842	-0.215456	0.585299	LMJF_13_0650	palmitoyl_acyltransferase_6
987	LBRM2904_09.0640	-0.201348	0.457693	-0.62319	0.00492445	0.425188	0.0671973	0.0033459	0.999891	LMJF_09_0640	palmitoyl_acyltransferase_5
5092	LBRM2904_28.1990	-0.0108072	0.999825	-0.951225	0.00106905	-0.106431	0.790009	-1.04685	0.014982	LMJF_28_1890	palmitoyl_acyltransferase_4
3470	LBRM2904_21.1660	0.419963	0.206232	0.135748	0.725864	0.764201	0.00984175	0.479986	0.312447	LMJF_21_1390	palmitoyl_acyltransferase_3
6662	LBRM2904_33.0230	-0.319292	0.331982	-1.63384	8.81058e-10	-0.364998	0.237979	-1.67955	1.69823e-05	LMJF_33_0230	palmitoyl_acyltransferase_2
3651	LBRM2904_22.1200	0.00227642	0.999825	-0.808002	0.00947341	0.53391	0.103449	-0.276368	0.61849	LMJF_22_1350	palmitoyl_acyltransferase_11
4352	LBRM2904_25.2390	-0.059513	0.920666	-0.816884	0.0108685	0.104398	0.815212	-0.652972	0.192102	LMJF_25_2280	palmitoyl_acyltransferase_10
331	LBRM2904_04.0670	0.422707	0.0577803	-0.0147244	0.991928	0.42973	0.0430217	-0.00770182	0.999891	LMJF_04_0520	palmitoyl_acyltransferase_1
7441	LBRM2904_34.4410	0.261412	0.339844	0.293182	0.25298	0.322916	0.204874	0.354686	0.355155	LMJF_35_4690	PACRGB
1237	LBRM2904_10.1600	-0.131574	0.644998	-1.49615	2.94577e-13	-0.348008	0.135113	-1.71259	7.71745e-09	LMJF_10_1110	PAB1-binding_protein_
2378	LBRM2904_18.0440	0.0241538	0.996356	-0.959104	0.00636622	0.0230668	0.98937	-0.960191	0.0692667	LMJF_18_0650	PA26_p53-induced_protein_(sestrin)
5028	LBRM2904_28.1350	0.208325	0.353796	-0.514299	0.00710937	-0.0685631	0.791147	-0.791187	0.00385522	LMJF_28_1240	p450_reductase
5000	LBRM2904_28.1070	2.47999	7.77063e-10	0.684608	0.113897	2.40915	6.63432e-10	0.613766	0.361229	LMJF_28_0980	P27_protein
2861	LBRM2904_20.1950	-0.917827	0.000780245	-1.89516	1.81308e-14	-0.223883	0.47132	-1.20122	0.00137034	LMJF_34_1520	p25-alpha
2862	LBRM2904_20.1960	0.678579	0.0587009	-0.175966	0.676631	1.18944	0.000247562	0.334893	0.562406	-	p25-alpha
5623	LBRM2904_30.1040	-0.407475	0.282544	-1.42931	6.555e-06	-1.30591	4.60168e-05	-2.32774	2.36045e-07	LMJF_30_0970	p22_protein_precursor
5094	LBRM2904_28.2010	0.434417	0.0629534	0.26562	0.260901	0.596632	0.00567808	0.427835	0.205986	LMJF_28_1910	p21-C-terminal_region-binding_protein
4907	LBRM2904_28.0140	0.799662	0.000960882	-0.4825	0.0447571	-0.194384	0.480517	-1.47655	4.69651e-06	LMJF_28_0090	oxygen-sensing_adenylate_cyclase
1581	LBRM2904_13.0860	0.567984	0.00104864	0.594305	0.000275187	1.28195	3.85055e-16	1.30827	8.094e-09	LMJF_13_0720	oxidoreductase-like_protein
2656	LBRM2904_19.1470	0.430018	0.0107499	-0.355643	0.028968	-0.122364	0.521078	-0.908024	4.36146e-05	LMJF_19_1450	oxidoreductase-like_protein
3742	LBRM2904_23.0570	0.435031	0.179159	-0.516584	0.0864871	0.0749871	0.863166	-0.876629	0.0400285	LMJF_23_1590	oxidoreductase-like_protein
4996	LBRM2904_28.1030	0.481245	0.125431	-0.28238	0.381492	-0.22764	0.497738	-0.991265	0.0164494	LMJF_28_0940	oxidoreductase-like_protein
7868	LBRM2904_35.3510	0.133227	0.519516	0.328188	0.0570569	0.655001	5.59209e-05	0.849962	0.000290558	LMJF_36_3230	oxidoreductase
7972	LBRM2904_35.4550	0.638478	0.00592595	-0.0159491	0.991726	1.16942	3.06476e-08	0.514988	0.129761	LMJF_36_4170	oxidoreductase
6294	LBRM2904_32.0760	0.0283624	0.966461	-0.885753	0.00020991	-0.0645962	0.86072	-0.978711	0.00546392	LMJF_32_0730	Outer_row_dynein-assembly_protein_7
6521	LBRM2904_32.3030	0.0318885	0.974073	-0.822569	0.00743545	0.0118973	0.999779	-0.84256	0.0675334	LMJF_32_2900	outer_dynein_arm_docking_complex
2129	LBRM2904_16.1380	0.721901	0.174068	-0.256272	0.669825	0.492042	0.359264	-0.486131	0.556022	LMJF_16_1385:pseudogenic_transcript	OTU-like_cysteine_protease
7128	LBRM2904_34.1280	0.555246	0.268429	-0.38559	0.446363	1.6578	0.000101852	0.716968	0.310749	LMJF_35_1390	OTU-like_cysteine_protease
8162	LBRM2904_35.6450	0.345157	0.152921	-0.139698	0.597566	1.44642	1.41031e-12	0.961563	0.00176336	LMJF_36_6020	OTU-like_cysteine_protease
6849	LBRM2904_33.2140	1.31633	0.0705567	1.17575	0.0935339	-0.848953	0.248606	-0.989537	0.366409	LMJF_33_1760	OTT_1508-like_deaminase
2841	LBRM2904_20.1750	0.670721	4.46998e-05	-0.0571032	0.802776	1.04705	7.90445e-12	0.319226	0.21009	LMJF_34_1300	OsmC-like_protein
2270	LBRM2904_17.1080	1.1245	0.00702943	0.568402	0.182827	-0.105167	0.85968	-0.661261	0.302349	LMJF_17_0800	OSM3-like_kinesin
6287	LBRM2904_32.0690	0.262603	0.534428	-0.367812	0.335223	0.631281	0.0764942	0.000866367	0.999891	LMJF_32_0680	OSM3-like_kinesin
5910	LBRM2904_31.0100	0.577005	0.00413237	0.541939	0.00467039	0.698712	0.000208578	0.663645	0.0181967	LMJF_31_0100	O-sialoglycoprotein_endopeptidase
2045	LBRM2904_16.0520	-9.70579e-05	0.999825	-1.72844	3.29275e-14	-1.62279	1.72525e-12	-3.35113	2.0553e-25	LMJF_16_0550	orotidine-5-phosphate_decarboxylase/orotate_phosphoribosyltransferase
1430	LBRM2904_12.0310	0.657206	0.0566059	-0.432963	0.208999	0.641876	0.0519848	-0.448293	0.39311	LMJF_12_0280	ornithine_decarboxylase
1371	LBRM2904_11.1220	0.636138	0.304379	-0.0894089	0.928577	0.605872	0.312008	-0.119675	0.925055	LMJF_11_1200	Organic_solute_transporter_Ostalpha
1376	LBRM2904_11.1270	0.273385	0.918029	0.113894	0.987072	0.0451339	0.999779	-0.114357	0.989959	LMJF_11_1200	Organic_solute_transporter_Ostalpha
8241	LBRM2904_35.7280	0.216931	0.687255	-1.08196	0.00759782	1.28551	0.00135355	-0.013377	0.999891	-	Organic_solute_transporter_Ostalpha
2314	LBRM2904_17.1520	0.551115	0.00975603	-0.0103525	0.999899	1.4046	1.81654e-13	0.843129	0.00361066	LMJF_17_1260	Organic_solute_transport_protein_1
1294	LBRM2904_11.0350	0.206665	0.532457	-0.22472	0.468988	-0.0148768	0.994895	-0.446261	0.299307	LMJF_11_0360	Optic_atrophy_3_protein_(OPA3)
7104	LBRM2904_34.1040	0.392242	0.0365531	0.0433193	0.874742	0.50488	0.00384611	0.155957	0.617586	LMJF_35_1130	oligosaccharyl_transferase_subunit
7105	LBRM2904_34.1050	0.187282	0.348767	-0.283955	0.113923	-0.310236	0.0826514	-0.781472	0.00120907	LMJF_35_1130	oligosaccharyl_transferase_subunit
1003	LBRM2904_09.0820	-0.279205	0.474862	-1.39692	5.47323e-06	-0.553754	0.100289	-1.67147	0.000187987	LMJF_09_0770	oligopeptidase_b
5212	LBRM2904_28.3190	-0.475746	0.114538	-1.13213	1.74745e-05	-0.203155	0.534755	-0.859541	0.0328391	LMJF_28_2900	oligomeric_golgi_complex_component_8
7849	LBRM2904_35.3320	0.460114	0.0384486	0.401144	0.061203	1.09777	2.80242e-08	1.0388	0.000358688	LMJF_36_3080	Octanoyltransferase
7054	LBRM2904_34.0540	0.217318	0.174196	0.313625	0.0309315	0.851325	3.20832e-10	0.947632	1.26063e-06	LMJF_35_0630	Nup53/35/40-type_RNA_recognition_motif_containing_protein
8178	LBRM2904_35.6610	0.131045	0.638821	-0.63303	0.00289938	0.459124	0.0373923	-0.304951	0.38773	LMJF_36_6160	NUP50_(Nucleoporin_50_kDa)
6380	LBRM2904_32.1620	0.81656	1.6021e-05	0.237074	0.246538	0.605158	0.00106606	0.025673	0.965553	LMJF_32_1530	NUDIX_hydrolase_dihydroneopterin_triphosphate_pyrophosphohydrolase/hydrolase
7919	LBRM2904_35.4020	0.873993	0.0166602	0.55915	0.125115	-0.577375	0.113291	-0.892218	0.0862312	LMJF_36_3660	NUDIX_hydrolase_3
411	LBRM2904_05.0100	0.940817	3.40132e-05	0.409792	0.0787906	0.877359	5.58864e-05	0.346333	0.343438	LMJF_05_0090	Nudix_hydrolase_2
704	LBRM2904_07.0350	0.0634154	0.888042	-0.384772	0.183617	0.34367	0.245152	-0.104518	0.849157	LMJF_07_0335	NUDIX_family_hydrolase
3192	LBRM2904_20.5310	0.25194	0.592757	-1.09921	0.00283063	-0.0513772	0.942058	-1.40252	0.00902438	LMJF_20_0380	NUDIX_domain_containing_protein
329	LBRM2904_04.0650	0.950032	0.00386795	0.312701	0.382569	0.396924	0.252208	-0.240408	0.676542	LMJF_04_0500	Nucleotidyltransferase_domain/Cid1_family_poly_A_polymerase
5156	LBRM2904_28.2630	0.346637	0.0666569	-0.160452	0.423491	0.78704	2.66211e-06	0.279951	0.321755	LMJF_28_2440	Nucleotidyl_transferase
3378	LBRM2904_21.0700	0.264798	0.267455	-0.684865	0.000804993	-0.414217	0.0553638	-1.36388	1.82823e-06	LMJF_21_0660	nucleotide-binding_protein
4398	LBRM2904_26.0280	0.0511867	0.883163	-0.127995	0.623275	0.531088	0.0127563	0.351906	0.301163	LMJF_26_0290	Nucleotide_hydrolase
4412	LBRM2904_26.0420	0.472425	0.00740723	-0.0207014	0.95762	0.32878	0.0599718	-0.164347	0.57737	LMJF_26_0430	nucleotide_binding_protein-like_protein
6071	LBRM2904_31.1750	0.631233	0.0021026	-0.314399	0.132901	-0.239671	0.272636	-1.1853	1.38731e-05	LMJF_31_1750	nucleosome_assembly_protein-like_protein
3270	LBRM2904_20.6100	0.0524997	0.902236	-1.21236	1.70803e-07	-0.596877	0.0155657	-1.86174	1.71027e-08	LMJF_20_1290	Nucleosome_assembly_protein_(NAP)
5468	LBRM2904_29.2470	-0.111889	0.779191	-1.21222	6.72444e-06	-2.05778	5.10589e-15	-3.15811	2.19301e-17	LMJF_29_2340	Nucleosome_assembly_protein_(NAP)
2552	LBRM2904_19.0410	-0.0236329	0.965526	-1.16386	7.10078e-10	-0.805783	3.2997e-05	-1.94601	3.56905e-13	LMJF_19_0440	nucleosome_assembly_protein
1958	LBRM2904_15.1240	0.723602	0.00132333	0.222998	0.36344	0.540328	0.0140754	0.0397229	0.943623	LMJF_15_1230	nucleoside_transporter_1
4952	LBRM2904_28.0590	0.340259	0.157304	-0.222907	0.357962	0.462368	0.036718	-0.100798	0.812343	-	Nucleoside_transporter
1225	LBRM2904_10.1480	-0.109962	0.745899	-0.451586	0.0757587	-0.0704687	0.842627	-0.412092	0.294896	LMJF_10_1010	nucleoside_phosphorylase-like_protein
6526	LBRM2904_32.3080	-1.47995	1.12809e-10	-2.03988	6.00439e-21	-1.75592	1.75213e-15	-2.31585	1.61788e-13	LMJF_32_2950	nucleoside_diphosphate_kinase_b
6527	LBRM2904_32.3090	-0.927189	0.00184934	-0.907849	0.00128724	-1.34756	9.67515e-07	-1.32822	0.00106814	LMJF_32_2950	nucleoside_diphosphate_kinase_b
3008	LBRM2904_20.3430	0.135948	0.364409	0.0822498	0.597086	0.688155	1.39582e-08	0.634457	0.000391577	LMJF_34_2980	Nucleoside_diphosphate_kinase
7364	LBRM2904_34.3640	-0.0842202	0.866396	-0.576646	0.0791966	-0.113554	0.789862	-0.60598	0.223168	LMJF_35_3870	nucleoside_diphosphate_kinase
3866	LBRM2904_23.1920	0.159737	0.591033	-0.972072	1.70395e-05	-0.870228	0.000143554	-2.00204	2.22681e-10	LMJF_23_1580	Nucleoside_2-deoxyribosyltransferase
7789	LBRM2904_35.2660	0.455346	0.118037	-0.69977	0.00797486	0.35938	0.210394	-0.795736	0.0416127	LMJF_36_2510	nucleoporin_interacting_component_(NUP93)
6178	LBRM2904_31.2850	0.572957	0.0033194	0.49362	0.00839239	0.333087	0.0905774	0.25375	0.415077	LMJF_31_2900	nucleoporin_(NUP54/57)
7630	LBRM2904_35.1050	-0.0429968	0.902424	-0.411552	0.0446246	0.336719	0.110433	-0.0318365	0.95461	LMJF_36_1060	nucleoplasmin-like_protein_(NLP)
775	LBRM2904_07.1070	-0.518796	0.0951777	-0.414791	0.171908	-0.0844104	0.836186	0.0195952	0.994798	LMJF_07_0990	nucleolar_RNA-binding_protein
416	LBRM2904_05.0150	0.108194	0.828036	-1.35136	2.02846e-05	-0.935717	0.00437584	-2.39527	8.72123e-08	LMJF_05_0140	nucleolar_RNA_helicase_II
1974	LBRM2904_15.1400	-0.337771	0.321035	-2.35335	4.8348e-18	-1.08439	0.000150038	-3.09997	1.94082e-15	LMJF_15_1380	nucleolar_RNA_binding_protein
2076	LBRM2904_16.0830	0.560611	0.0117733	-0.431323	0.0464508	-0.779372	0.000155989	-1.77131	4.72885e-10	LMJF_16_0890	Nucleolar_protein_-Nop52
3109	LBRM2904_20.4480	-0.177673	0.605317	-1.43036	2.2022e-08	-0.485478	0.0861731	-1.73817	2.69618e-06	LMJF_34_3980	nucleolar_protein_family_a_member-like_protein
3138	LBRM2904_20.4770	-0.363966	0.136513	-1.5736	1.87721e-14	-0.78494	0.000269579	-1.99457	1.46492e-11	LMJF_34_4290	nucleolar_protein_family_a
1102	LBRM2904_10.0210	-0.381662	0.172665	-1.98331	1.21477e-17	-1.0894	6.04734e-06	-2.69105	5.78847e-16	LMJF_10_0210	Nucleolar_protein_56
2691	LBRM2904_20.0170	0.348514	0.0766447	-0.101594	0.653803	-0.109552	0.623684	-0.55966	0.0358159	LMJF_34_0170	Nucleolar_protein_12_(25kDa)
5920	LBRM2904_31.0200	0.966815	2.01419e-06	-0.29184	0.180557	-0.337668	0.116227	-1.59632	6.3337e-09	LMJF_31_0190	nucleolar_protein
6859	LBRM2904_33.2240	0.10592	0.834636	-1.01743	0.00200783	-0.321864	0.399484	-1.44521	0.00233745	LMJF_33_1870	nucleolar_GTP-binding_protein
1314	LBRM2904_11.0620	0.00375354	0.999825	-1.01461	0.00902853	-0.0336591	0.974603	-1.05202	0.0709112	LMJF_11_0550	nucleobase_transporter
1630	LBRM2904_13.1350	0.254621	0.620732	-0.30081	0.528266	-0.340149	0.469223	-0.895579	0.147807	LMJF_13_1210	nucleobase_transporter
7289	LBRM2904_34.2890	0.606265	0.0159563	0.139311	0.636621	1.34111	2.87472e-09	0.874153	0.0111137	LMJF_35_3050	nucleic_acid_binding_protein
7864	LBRM2904_35.3470	0.531507	0.331982	-0.409264	0.452526	0.343141	0.543169	-0.597631	0.44995	LMJF_36_3190	nucleic_acid_binding_protein
8122	LBRM2904_35.6050	0.552993	0.0471561	-0.118176	0.729379	0.411601	0.134406	-0.259567	0.565371	LMJF_36_5610	Nuclease-related_domain_containing_protein
653	LBRM2904_06.1240	-0.17837	0.521898	-1.2661	2.78623e-09	-0.766072	0.000543137	-1.8538	1.09813e-09	LMJF_06_1170	nuclear_transport_factor_2_protein
1204	LBRM2904_10.1270	0.0488904	0.910836	-0.502248	0.0423581	-0.771893	0.00121712	-1.32303	8.39239e-05	LMJF_10_0850	nuclear_transport_factor_2
7075	LBRM2904_34.0750	0.0811204	0.70536	0.0186747	0.962201	0.430009	0.00705182	0.367563	0.132655	LMJF_35_0840	nuclear_transmembrane_protein
6220	LBRM2904_32.0020	-0.4109	0.0423893	-1.7738	1.69477e-24	-0.755739	3.55813e-05	-2.11864	2.71515e-17	LMJF_32_0020	nuclear_segregation_protein
455	LBRM2904_05.0540	0.12165	0.659187	-0.715461	0.00050171	0.608495	0.00369677	-0.228615	0.528712	LMJF_05_0520	nuclear_receptor_binding_factor-like_protein
4674	LBRM2904_27.0370	-0.487433	0.158399	-1.23465	3.64319e-05	-0.977298	0.00140524	-1.72452	6.19329e-05	LMJF_27_0380	Nuclear_pore_complex_protein_158
8263	LBRM2904_35.7500	0.142479	0.574628	-0.687429	0.000488595	0.0205675	0.96438	-0.809341	0.00513617	LMJF_36_6890	nuclear_pore_complex_protein_(NUP155)
5592	LBRM2904_30.0730	0.460572	0.0532747	0.0923828	0.757301	0.0467962	0.892234	-0.321393	0.37408	LMJF_30_0700	nuclear_movement_protein
4386	LBRM2904_26.0160	1.79389	0.000303676	0.994181	0.0455169	1.36089	0.00498212	0.561178	0.497584	LMJF_26_0160	nuclear_lim_interactor-interacting_factor-like_protein
8250	LBRM2904_35.7370	1.39073	0.163026	0.856538	0.400489	-1.01418	0.308735	-1.54838	0.278073	LMJF_36_6780	nuclear_lim_interactor-interacting_factor
5498	LBRM2904_29.2770	-0.0761057	0.898956	-0.342861	0.382313	-0.0376259	0.960327	-0.304381	0.622031	LMJF_29_2650	Nuclear_condensing_complex_subunits
5576	LBRM2904_30.0570	0.327243	0.274479	0.347386	0.21989	0.16781	0.599442	0.187954	0.69699	LMJF_30_0540	nuclear_cap_binding_protein
2555	LBRM2904_19.0440	0.705534	0.000131125	0.80691	3.30324e-06	0.527334	0.00342621	0.628711	0.0170185	LMJF_19_0470	nuclear_cap_binding_complex_subunit_CBP30
[truncated: 6,296 more rows]

## Sheet: TableS2b_TPM_up_AllQuies
L. braziliesnis																				L. lainsoni
ID	log2FoldChange.ProSta	padj.ProSta	log2FoldChange.ProLogPAT	padj.ProLogPAT	log2FoldChange.AmaSta	padj.AmaSta	log2FoldChange.AmaLogPAT	padj.AmaLogPAT	X	seqid	source	type	start	end	score	strand	phase	Lmj_ortho	product	Seq ID	Start	End	Identities %	Gaps	sequence
LBRM2904_04.0290	1.44059	5.17e-13	1.56206	3.64e-16	1.07368	4.79e-08	1.19515	2.84e-05	293	LbrM.04	CBMSO	CDS	80368	81786	NA	+	NA	LMJF_04_0180	surface_antigen-like_protein	RAIA01000134.1	66533	67324	93	1	>RAIA01000134.1:66533-67324 Leishmania lainsoni strain 216-34 L.lainsoni_CDCstrain_216-34.tig00000185, whole genome shotgun sequence, L. braziliensis ortho LBRM2904_04.0290 ATGCACTGCCGAGAGGCTCTGGCTGCAGCGCTAGTTGCGGCAGTGGTGGTCTGCATGGTAATCACACCGG CTACAGCCTACACTACCGAGCAGTGCCGTGAACTCTCACGATGCGACGTTGACGGCACCTTCGTGTACTC CTTCTCTGAGAAGTGCGTGTGTTGCCCGGAGCCACCGTCCGGCAGCATCCTTCCTGTGCAATGCGTTCCA TCGACAGCGTTTT…
LBRM2904_04.0300	2.14532	7.12e-23	2.17275	9.94e-25	1.46571	1.52e-11	1.49314	2.22e-06	294	LbrM.04	CBMSO	CDS	82789	84822	NA	+	NA	LMJF_04_0190	surface_antigen-like_protein	RAIA01000134.1	68851	70884	95	0	>RAIA01000134.1:68851-70884 Leishmania lainsoni strain 216-34 L.lainsoni_CDCstrain_216-34.tig00000185, whole genome shotgun sequence, L. braziliensis ortho LBRM2904_04.0300 ATGCCCAACTCTAGCCGGGGCTCTCTCACGGTGGCTGCCGTGGCATTTTGCCTGGCAGTGCTCGCCACGG TGGGCACGTGTGTCTTTGACTCACTGGAAATCGGCGGCACGTCTTACTCCTTCGCCGGGTGGTCGTCTGC GAGCAAAGAGGAGTTCTACCAGAGCTGCACCCTGACGAACGGAGCATTTACCATTCAAGGCGCCTCCGGC TCTCTTTCGGGCG…
LBRM2904_04.0310	2.23046	3.58e-09	3.01278	2.57e-17	1.3225	0.000441299	2.10483	8e-05	295	LbrM.04	CBMSO	CDS	87899	88726	NA	+	NA	LMJF_04_0210	surface_antigen-like_protein	RAIA01000134.1	73793	74616	92	1	>RAIA01000134.1:73793-74616 Leishmania lainsoni strain 216-34 L.lainsoni_CDCstrain_216-34.tig00000185, whole genome shotgun sequence, L. braziliensis ortho LBRM2904_04.0310 ATGCCCGCCTCTACCCTCCGCAGCAGCCTCCACCAGCGAAGTGCCACCGCCGCTTTGCTGGTGCTCATCG TCGCCGCTGCAGCCGCTGTGACGGCGTCTGCGCAGACGATTGCGGATTACCCTCCTGTCCCCTGCGATAG CACAATGGCGAACTGCATGGAGTGCCGGAATATAGGGGTGCTAACGTTCTGCTCGATCTGCAAGGAAGGC TACTCGACCGTTG…
LBRM2904_08.0750	1.57203	6.57e-09	2.04697	1.13e-15	2.53423	3.36e-23	3.00917	1.64e-16	897	LbrM.08	CBMSO	CDS	290749	291309	NA	+	NA	LMJF_08_0800	amastin-like_protein	RAIA01000056.1	292468	293023	84	0	>RAIA01000056.1:292468-293023 Leishmania lainsoni strain 216-34 L.lainsoni_CDCstrain_216-34.tig00000422, whole genome shotgun sequence, L. braziliensis LBRM2904_08.0750 ATGGAGTTTACCGTCGCCCTTCTGATTTACGCGATCCTCCAGCTCATCGCGTTCCTCTTTGTGCTCGTGG GCACGCCCCTCGACATGTTTCGCTTGAAGGGTGAGGGCCTATTTGGCAATACGCTTTGCCTGACACTCTG GGGCGGGAAGGCGAACTGCAGCACCCTTAAGAGCGACACGAGTTATGCCCAGTTGTGGGCCTTATGCCCC GAACGCCTTTCTAAGTT…
LBRM2904_08.0830	1.5082	1.26e-08	1.8681	8.7e-14	1.70353	1.67e-11	2.06343	1.27e-08	905	LbrM.08	CBMSO	CDS	318046	319041	NA	+	NA	LMJF_08_0800	amastin-like_protein	RAIA01000056.1	314010	315015	87	1	>RAIA01000056.1:314010-315015 Leishmania lainsoni strain 216-34 L.lainsoni_CDCstrain_216-34.tig00000422, whole genome shotgun sequence, L. braziliensis ortho LBRM2904_08.0830 ATGGCGTGCAACGTCGCGGTTGTGCTCTACGCGGTCCTCCAGCTCATCGCGTTCCTCTTTGTGCTCTTGG GCACGCCCATCGACATGTTTCGCCCGAGGGGTGAGAGCCTATTTGGCAACACGCTTTGCCTGACACTGTG GGGCAGCAAGTTAATGTGCTACGGCAGCACGTACAACGCCACTTTTGCGGAATTCCTGCCAAAGTGCCCC CACCGTTTCCT…
LBRM2904_08.0840	1.54272	1.1e-07	1.68954	8.73e-10	1.80708	6.14e-11	1.9539	1.03e-06	906	LbrM.08	CBMSO	CDS	319848	320447	NA	+	NA	LMJF_08_0800	amastin-like_protein	RAIA01000056.1	315830	316426	87	0	>RAIA01000056.1:315830-316426 Leishmania lainsoni strain 216-34 L.lainsoni_CDCstrain_216-34.tig00000422, whole genome shotgun sequence, L. braziliensis ortho LBRM2904_08.0840 ATGGCGTGCAACGTCGCGGTTGTGCTCTACGCGGTCCTCCAGCTCATCGCGTTCATCTTTGTGCTCGTGG CCACGCCCCTCGACATGTTTCGCTTGAAGGGTGAGAGCCTATTTGGCAATACGCTTTGCCTGACACTCTG GGGCGGGAAGGCGAACTGCAGCAGCCTCAAGAGCGACACGAGTTATGCCCAGTTGTGGGACTTATGCCCT GGACGCCTTGC…
LBRM2904_10.0510	1.40373	0.000145205	1.10274	0.00203263	1.88745	4.69e-08	1.58646	0.00206169	1169	LbrM.10	CBMSO	CDS	206527	209088	NA	+	NA	LMJF_10_0460	GP63	RAIA01000064.1	17930	20445	85	2	>RAIA01000064.1:17930-20445 Leishmania lainsoni strain 216-34 L.lainsoni_CDCstrain_216-34.tig00000418, whole genome shotgun sequence, L. braziliensis ortho LBRM2904_10.0510 TCACATCGCCGCTGTGTCGGCAGCGCCTCCTTCGAAGTCTATGATACCCTTGATGTTGGCCTGGCACACC TCCACGTACGGCGGGCACGTGATGTGGCTGCCTTGCACGAAGGCGGCGCTCAAGCTGGCCAGGTCAATGC TCTGGCCCGGCGTGCATGCAACGTAACCCCTGCTGCCGCGCACCTGGACGCTGTACGTGCGGTGGTGTCT GTCGCACTTCACG…
LBRM2904_10.0840	1.38261	5.06e-05	1.16449	0.000388249	1.82975	1.09e-08	1.61163	0.00068278	1199	LbrM.10	CBMSO	CDS	278295	279050	NA	+	NA	-	Leishmanolysin	RAIA01000068.1	340966	341720	91	0	>RAIA01000068.1:340966-341720 Leishmania lainsoni strain 216-34 L.lainsoni_CDCstrain_216-34.tig00000416, whole genome shotgun sequence, L. braziliensis ortho LBRM2904_10.0510 TCAGGGGAGGCTGATAAGGAGCAGCCACACCACGAGGCCTGCCATGGCAGCGAGCACTATCCCCAGCAGC GCAGCCGTCACAGTGGCCAATGCAGTCATCCTTTCACTCCACCGTCGCATCGCCGCTGTGTCGGCAGCGT CTCCTTCGAAGTCTATGATACCCTTGATGTTGGCCTGGCACACCTCCACGTACGGCGGGCACATGATGTA GCTGCCATTCA…
LBRM2904_12.0690	1.87421	1.16e-14	1.66954	1.7e-12	1.87124	2.98e-15	1.66658	1.5e-06	1518	LbrM.12	CBMSO	CDS	359710	360036	NA	+	NA	LMJF_12_0710	Protein_of_unknown_function_(DUF962)	RAIA01000027.1	347574	347900	98	0	>RAIA01000027.1:347574-347900 Leishmania lainsoni strain 216-34 L.lainsoni_CDCstrain_216-34.tig00005174, whole genome shotgun sequence, L. braziliensis ortho LBRM2904_12.0690 ATGGTCAACCTCAGCGCCAAGTTTCACATTTCGGCCTCTAACCACAGGGAGTTCCACATTTACTACCTGG CAAAGCACTCAAAGAAATGGACGCGTCGTATGCATCTCATTGGCACCGCGGTCGGCGTTGTTGGAACGGC CGTGTCGGCAGTGCGCATGAGCACCATTGGTGCCACGGTGAGCGCCGTTGTCGGTGTTGTGATTTGCTGG GCGGGTGATGC…
LBRM2904_12.0770	1.58416	0.000233506	1.37323	0.000881523	1.45175	0.000441299	1.24083	0.046819	1526	LbrM.12	CBMSO	CDS	411038	411646	NA	+	NA	-	hypothetical_protein	RAIA01000027.1	398222	398829	95	0	>RAIA01000027.1:398222-398829 Leishmania lainsoni strain 216-34 L.lainsoni_CDCstrain_216-34.tig00005174, whole genome shotgun sequence, L. braziliensis ortho LBRM2904_12.0770 ATGGGGGAGCGCAAGATTGCTTACGTTACCGTGGCGAGCGGCAGTGACGGCTACTACCACGGCCCAATAC CTGCTTCCCTCCTGCAGACGACCCTTCGCTGCTTTGGCGGCGTTGTCTTGTGCGACGACAACATAAGCCT GGCCGAGGCAGAGAAGCGCATAGCGACTGATGCAGTGCAGGGCGTTTGCATCACGCTGGGTGCAATTGCG AACCCAGACAT…
LBRM2904_15.0990	1.02397	1.04e-06	1.31975	2.07e-11	1.19747	1.87e-09	1.49326	1.77e-07	1986	LbrM.15	CBMSO	CDS	427512	429029	NA	-	NA	LMJF_15_0900	hypothetical_protein	RAIA01000031.1	214097	215616	98	0	>RAIA01000031.1:214097-215616 Leishmania lainsoni strain 216-34 L.lainsoni_CDCstrain_216-34.tig00005171, whole genome shotgun sequence, L. braziliensis ortho LBRM2904_15.0990 GCACCGTCGTCTTCGTTGGCGAATGCTGCCTCGCGAATGCACCGGCAGGTCTCTCGCATTGACCGTCAGA CGGCCGAGAAGCTCTTTCCGTGGGAGCAGCGGCGGCAGTGGCCCACCGGCTACCTCCCGGCAAGTGGCGT CGCCCACCTTCTTCACCCCGACGGCGTCCCGTTTGGCGAGGTACTCGAGTGCTACATGGACATAAAGAAA GACCGGCAGCA…
LBRM2904_17.1460	1.83428	0.000491326	1.46644	0.00394226	2.08326	2.71e-05	1.71542	0.0220465	2366	LbrM.17	CBMSO	CDS	586629	588809	NA	+	NA	LMJF_17_1190	hypothetical_protein	RAIA01000100.1	67203	69386	96	0	>RAIA01000100.1:67203-69386 Leishmania lainsoni strain 216-34 L.lainsoni_CDCstrain_216-34.tig00000232, whole genome shotgun sequence, L. braziliensis ortho LBRM2904_17.1460 ATGTCGGGTGTGTGTGGAGCTGCAGTAACGACGGCGCAGGAGTCGATGTTTCCGCAAAGGAGCCCAGTGA AGCGCGAGAAGACGGCTCCGATGTATGAGTTCTGTGCAGATGCTGGGCTTGTCGCGGCACCGCTTCCAAA AAGCAGCAGCAGCTGGGAGTTTCTGGACCTGGATGTGGGCGGGAGCCTCGCAGTGGCTTCAGGATCCTCG CACAGCGAGCCCG…
LBRM2904_19.0760	1.1387	3.24e-06	1.18794	3.21e-07	1.11043	2.21e-06	1.15967	0.000761632	2643	LbrM.19	CBMSO	CDS	311939	313501	NA	+	NA	LMJF_19_0750	hypothetical_protein	RAIA01000098.1	315009	316571	96	0	>RAIA01000098.1:315009-316571 Leishmania lainsoni strain 216-34 L.lainsoni_CDCstrain_216-34.tig00000400, whole genome shotgun sequence, L. braziliensis ortho LBRM2904_19.0760 ATGGATCGTGTGGAATCGATGCTGTCGGCGTTGACACCGATCCTAAAGAGGCACGAGTTAGGCAGCTGGA AGTCGGCTGAGGTAGAGCAACTCTGCACAATGCTGAGAAAATACGGTAAGCAGGAGCCACACGAGAAGTG CGGCACCTACTGTGACAGCGGCACCGCTACCACTGCCGCCTCTCTCCCTTCCCCCTCCAGCGCTCCTCCA CCACCGTCTAG…
LBRM2904_19.0830	1.74945	8.89e-12	1.96549	1.15e-15	1.16644	4.36e-06	1.38248	0.000176669	2650	LbrM.19	CBMSO	CDS	334099	334509	NA	+	NA	LMJF_19_0840	ATG8/AUT7/APG8/PAZ2	RAIA01000098.1	337569	337978	97	0	>RAIA01000098.1:337569-337978 Leishmania lainsoni strain 216-34 L.lainsoni_CDCstrain_216-34.tig00000400, whole genome shotgun sequence, L. braziliensis ortho LBRM2904_19.0830 ATGTCTGTGTACCGGTCGCTGATCTCCGCGGACGCGCGCCGCGCGGAGTGCGAGCGTGTGTGCCGCGAGC ACCCTGAGCAGGTGCCAATGGTGGTCGAGTCGGCCAACTCGAGCCACATCCGCTTCCTTGCCATGCCGCG CGATGCGATGGTAGCCGACCTGGAGGCTACGGTGCGCCAGACGCTGGGGACTACAAGCAAGAAGGTGGCG CTGGCGATCGA…
LBRM2904_19.0840	4.02429	2.22e-44	4.6137	1.79e-59	1.43747	1.61e-06	2.02688	2.2e-06	2651	LbrM.19	CBMSO	CDS	336484	336843	NA	+	NA	LMJF_19_0820	ATG8/AUT7/APG8/PAZ2	RAIA01000098.1	339770	340129	99	0	>RAIA01000098.1:339770-340129 Leishmania lainsoni strain 216-34 L.lainsoni_CDCstrain_216-34.tig00000400, whole genome shotgun sequence, L. braziliensis ortho LBRM2904_19.0840 ATGTCCGCCTACCAGAGCAGCAACACCGCCGAGGCACGCCGCGCCGAGTGCGCACGCCTGCAGGCCAAGT ACCCCGGCCACGTCGCCATGGTCGTCGAGGCCGCCAAGTCGAGCAAGGCGCACCTCCTCGCCCTCCCGCG CGACGCCACCGTCGCCGAGCTCGAGGCGGCCGTGCGCCAGGCGCTGGGCATCAGCGCCGCGAAGGTGACG CTCGCCGTGGA…
LBRM2904_19.1010	1.34789	1.2e-06	1.28236	1.4e-06	2.27121	2.64e-18	2.20568	4.23e-09	2668	LbrM.19	CBMSO	CDS	376012	378900	NA	+	NA	LMJF_19_0980	FYVE_zinc_finger_containing_protein	RAIA01000009.1	22559	25453	98	0	>RAIA01000009.1:22559-25453 Leishmania lainsoni strain 216-34 L.lainsoni_CDCstrain_216-34.tig00005183, whole genome shotgun sequence, L. braziliensis ortho LBRM2904_19.1010 ATGCCTTCCAACCGACGCAAGAATAAACAGCGGTGGATGCAAGCGCCTCTGCTGGGCTGGCGAGAAGAGG TACCAGAAACCAACAGCCTCAGCGATAGAAACGGCAGTGCAACCAGCCGCAGCGTTGCATCAAATGAGCT CTCGGCGCCGCAGAACACATGCAAACAAGAGGGGCAAGCGGCCAGCCTTGTCTCCTCACCGAAGCAGATA AAGCGCACCGCTT…
LBRM2904_20.1100	1.88625	2.24e-17	2.22321	3.42e-25	1.71029	4.92e-15	2.04725	5.61e-11	2841	LbrM.20	CBMSO	CDS	448894	449589	NA	+	NA	LMJF_34_1560	amastin-like_surface_protein	RAIA01000022.1	101420	101651	77	3	>RAIA01000022.1:101420-101651 Leishmania lainsoni strain 216-34 L.lainsoni_CDCstrain_216-34.tig00000373, whole genome shotgun sequence L. braziliensis ortho LBRM2904_20.1100 GGCTTCATCATGCTGTACTGCTGCTCCTCCTTCCGCTGGGTTTGCCTAACGCTCAATATGGTGGGCGCTG TCACGTTGTGCGTTGTCTGGGGGGCCATGGTGGTGACATACAGCACAGATGAAGGCCCTTCTGCCCCGAA CAGAAACGTTACCACACTTATGGTTCTGGTTTCGTTCTCTTCGTGCTGGCGTGGATTCTGGATATCCTCA ACATCATCTTCT…
LBRM2904_20.1140	1.83488	1.67e-11	1.76913	1.74e-11	2.11387	9.05e-16	2.04813	7.65e-08	2845	LbrM.20	CBMSO	CDS	461872	462429	NA	+	NA	LMJF_34_1560	amastin-like_surface_protein	RAIA01000018.1	16270	16829	84	0	>RAIA01000018.1:16270-16829 Leishmania lainsoni strain 216-34 L.lainsoni_CDCstrain_216-34.tig00000375, whole genome shotgun sequence, L. braziliensis ortho LBRM2904_20.1140 ATGGAGTGGAATGTTCCCATTCTTGTGTACGCGATAGTTCAGTTTATCGCCTTCTTGTTGGTGCTGGTGG CTACGCCGATCGACATGTACCGGTTTAGACCGCAGTATATCACCCACAACACCACCATTGTTACCCTATG GGGCGTGAAGATGGGTCCCTTCAACACCACCAACGTCATACCATCCGACTTTTTGTGGAGGAGGTGCATC AAGCGCCGTGACC…
LBRM2904_20.1190	2.29567	1.79e-22	2.18603	1.84e-21	2.21098	1.37e-21	2.10134	3.36e-10	2850	LbrM.20	CBMSO	CDS	474934	475677	NA	+	NA	LMJF_34_1560	amastin-like_surface_protein	RAIA01000018.1	18371	19114	88	0	>RAIA01000018.1:18371-19114 Leishmania lainsoni strain 216-34 L.lainsoni_CDCstrain_216-34.tig00000375, whole genome shotgun sequence, L. braziliensis ortho LBRM2904_20.1190 ATGGAGTGGAATGTTCCCATTCTTGTGTACGCGATAGTTCAGTTTATCGCCTTCTTGTTGGTGCTGGTGG CTACGCCGATCGACATGTACCGGTTTAGACCGCAGTATATCACCCACAACACCACCATTGTTACCCTATG GGGCGTGAAGATGGGTCCCTTCAACACCACCAACGTCATACCATCCGACTTTTGTGGAGGAGGTGCATCA AGCGCCGTGACCG…
LBRM2904_20.1350	1.69967	4.33e-05	1.34423	0.000829269	1.82376	3.79e-06	1.46832	0.0136266	2865	LbrM.20	CBMSO	CDS	540038	541534	NA	+	NA	LMJF_34_1170	hypothetical_protein	RAIA01000017.1	48012	49507	96	0	>RAIA01000017.1:48012-49507 Leishmania lainsoni strain 216-34 L.lainsoni_CDCstrain_216-34.tig00000376, whole genome shotgun sequence, L. braziliensis ortho LBRM2904_20.1350 ATGGAAACGCCGTCAAACTCCTTTCTTCACCGCGAGATCAGCGATGGCACGCTCATTTCGCAGGTGGTTT ACGAAAACGAGTCGCTTAAGATCGAAGTAGAGCACTGCGCGAAAAGCTCGAAAGCACCGGACTACTAAAT CTGGACAAACTCAGATGTGAGAATGAAGCTTTGAAGAGCGAGGTTGGGAAGCTGCGCATCCAGCTGTCTG AGAGAGCGAATCA…
LBRM2904_20.1390	1.69138	3.94e-19	1.25817	1.58e-11	2.96414	6.34e-60	2.53092	6.47e-22	2869	LbrM.20	CBMSO	CDS	553932	555350	NA	+	NA	LMJF_34_1150	hypothetical_protein	RAIA01000017.1	61621	63038	96	0	>RAIA01000017.1:61621-63038 Leishmania lainsoni strain 216-34 L.lainsoni_CDCstrain_216-34.tig00000376, whole genome shotgun sequence, L. braziliensis ortho LLBRM2904_20.1390 ATGAACTACCAAGTCTTCAGCTACATGCCGTCAGCGACGTTGGCTCCCGGTGCGGCGTCGCTTAGTGCTG CCGATCCACAACCACGACCCATTCGCGTCACTCCCTCAGCCCTATCTGCGCTTCTCTACGCTATTCTCTA CTCTATTGAGTTTCAATCCCCCGTCGGGCCTCGGCCCGTCGCGCTGCGCGACTACGCGGCGTCGCGCGGT TCTGGCGGTACG…
LBRM2904_20.1830	1.82701	2.04e-09	1.45336	9.16e-07	1.5934	7.14e-08	1.21975	0.00613173	2913	LbrM.20	CBMSO	CDS	736464	740423	NA	-	NA	LMJF_34_1380	hypothetical_protein	RAIA01000024.1	68534	72498	95	0	>RAIA01000024.1:68534-72498 Leishmania lainsoni strain 216-34 L.lainsoni_CDCstrain_216-34.tig00000372, whole genome shotgun sequence, L. braziliensis ortho LBRM2904_20.1830 ATGGAGCCAGAAATAAGCGAGCACAGCGCACCTGCGGCAGCCGGGTCAGCGACTACACCGCAGGAGCAAA CCATCCATGATCCCATTCACCCTCAGCGGGAGCTGTCGAGCCCACCGTACAAGAGCTACTCACACCATCG TAGTCCACGCACCGAAGAACTGAATCGCAGCATGTTGCACTCGTGGCCCTCATCCGCCAGCGCATCAGCT TCGGCGTATGGAC…
LBRM2904_20.2290	1.8062	5.35e-05	1.32215	0.00239853	2.35932	1.85e-08	1.87526	0.00280423	2959	LbrM.20	CBMSO	CDS	954455	955033	NA	-	NA	LMJF_34_1560	amastin-like_surface_protein	RAIA01000073.1	19790	20368	82	0	>RAIA01000073.1:19790-20368 Leishmania lainsoni strain 216-34 L.lainsoni_CDCstrain_216-34.tig00000092, whole genome shotgun sequence, L. braziliensis ortho LBRM2904_20.2290 CTATAATGTGCCTTCTTTTTGTTTGACCGGTCCATTTTCTGTGGTTACCATAGAGCTCATTGAGAGCACC AAGAGAACTATATTGATAATATCCAGCAACCATGCAACGACGAACAGAGCAAAGCCGCTACCGTATTGTG TTAATGACTGGAGAGCTGAGCATGGCCCATAGTCATTTCTAAGAAACGCTACAACCATCGACGCCCAGAC AAAGCACAGAGTG…
LBRM2904_20.3280	2.17888	2.11e-15	2.27702	8.87e-18	2.43359	7.5e-20	2.53173	4.02e-11	3058	LbrM.20	CBMSO	CDS	1373082	1373666	NA	+	NA	-	Amastin_surface_glycoprotein	RAIA01000035.1	1334250	1334834	82	1	>RAIA01000035.1:1334250-1334834 Leishmania lainsoni strain 216-34 L.lainsoni_CDCstrain_216-34.tig00000366, whole genome shotgun sequence, L. braziliensis ortho LBRM2904_20.3280 CTACTCCTCCTGACTGCTGCCCTCTTCCGAGTTGCAGGTCACATCTACGTTTTCATGCGGCCACGGGATA AACAAGAAAGCAATGTTGACGAGGTCCAGGCACAGGGCAGCTGCGAAGAGAGAAAAGCCGATCCCAAAAT CAAAATCACGTTTCAGTCGGGGGCATGCAAAATCTTCGTCAGTCTGATAAGACACCACCATAAGTGCCAA CGGAATCGC…
LBRM2904_20.3300	7.77112	2.61e-10	8.78437	7.16e-14	3.85456	0.000770611	4.86781	0.00341297	3060	LbrM.20	CBMSO	CDS	1377140	1377724	NA	+	NA	-	Amastin_surface_glycoprotein	RAIA01000035.1	1310822	1311406	90	0	>RAIA01000035.1:1310822-1311406 Leishmania lainsoni strain 216-34 L.lainsoni_CDCstrain_216-34.tig00000366, whole genome shotgun sequence, L. braziliensis ortho LBRM2904_20.3300 CTACTCCTCCTGACTGTTGCCCTCTTCCGAGTTGCAGGTCACATCTACGTTTTCATGCGGCCACGGGATA AACAAGAAAGCAATGTTGACGAGGTCCAGGCACAGGGCAGCTGCGAAGAGAAAAAAGCCGATCCCAAAAT CAAAATCACGTTTCAGTCGGGGGCATGCAAGACCTTCGTCAGTCTGATAAGACACCACCATAAGTGCCAA CGGAATCGC…
LBRM2904_20.3640	1.82749	1.11e-07	1.36125	4.73e-05	2.54107	5.17e-15	2.07482	1.42e-05	3094	LbrM.20	CBMSO	CDS	1526747	1528399	NA	+	NA	LMJF_34_3250	Alpha-keto-acid_decarboxylase	RAIA01000035.1	1148509	1150161	97	0	>RAIA01000035.1:1148509-1150161 Leishmania lainsoni strain 216-34 L.lainsoni_CDCstrain_216-34.tig00000366, whole genome shotgun sequence, L. braziliensis ortho LBRM2904_20.3640 TTACTTGCTCGTGGGCTTGCCGGGAAGCTGCACACAGCTGCACAGAGGACCCTCGAACTTGCCGACAAGC ACTTCGGCAAACACCATGTTGTCCTGGCTCTCGCGTAGCACCGCCTCTACGCCGCCAACCGAGTTAACAA CGCAGGTGCGTGGCTCCACGCCTTTGCAGAAGTTGCGCGCCAAGCCTGTCCAGTCCCAGGCGGCGACGTC GTTGTATGG…
LBRM2904_21.0390	1.16006	3.96e-07	1.19529	3.93e-08	1.1133	3.96e-07	1.14853	0.000358605	3418	LbrM.21	CBMSO	CDS	110879	111706	NA	+	NA	LMJF_21_0360	hypothetical_protein	RAIA01000061.1	108183	109010	97	0	>RAIA01000061.1:108183-109010 Leishmania lainsoni strain 216-34 L.lainsoni_CDCstrain_216-34.tig00000112, whole genome shotgun sequence, L. braziliensis ortho LBRM2904_21.0390 ATGTCCTCAAACACCGAGCAGTACTGGCGCAGGCAACTGGCTCAGATGGAGGCCGAGTACGAACAAATTA TTCAAGGCCTCCGTGATGAGGTGGAGCGACAGCAACGCCGTTGCTGCGAGCTCGTGCACGAGCAGGCGAT GCAGCGCGCCACGGCTGCTGCCAATATCCGCGACTTCTGTCAGCAGTACGTGACGAACGCAAAGCAGCAG CAGCAGCAGCG…
LBRM2904_21.1460	1.62117	7.07e-05	1.33255	0.000701093	1.80093	3.07e-06	1.51231	0.00907462	3525	LbrM.21	CBMSO	CDS	473964	474710	NA	-	NA	LMJF_21_1170	surface_antigen-like_protein	RAIA01000061.1	467118	467865	97	0	>RAIA01000061.1:467118-467865 Leishmania lainsoni strain 216-34 L.lainsoni_CDCstrain_216-34.tig00000112, whole genome shotgun sequence, L. braziliensis ortho LBRM2904_21.1460 TCATACCAACGCTCAGCGTTGAGGCGGCCTGCATATGTTGCCACTCCACGGGAAGCGTGCCATTCAATCG GTTCTTTTCCAATATCAAGGACCGAATCAACCTCATGCGCCCCCACTCCGGAGGTAGCGTACCGGTCAGG GCGTTGCGATCGAGGAACAAGAAGGAGACACTCTTCATGGTCTTTCCCCACCACCCCGGCAAACTCCCGG TGAGACTATTG…
LBRM2904_23.0990	1.83209	5.9e-05	1.48532	0.000744703	1.73671	7.14e-05	1.38993	0.0359991	3859	LbrM.23	CBMSO	CDS	373509	376256	NA	-	NA	LMJF_23_0780	Putative_serine_esterase_(DUF676)	RAIA01000069.1	387094	389823	95	0	>RAIA01000069.1:387094-389823 Leishmania lainsoni strain 216-34 L.lainsoni_CDCstrain_216-34.tig00000099, whole genome shotgun sequence, L. braziliensis ortho LBRM2904_23.0990 ATGCTGCGCAGTCTGTTCAAGTTGTGCGTCTCGTCGAGCTCGACGCCGCAGGACACTTTCAAGCGCGTGC ACGAAGGTCTCGCCAACCCGCCGCTGTCGAGCAGCTCAGCCGCTTTACCACAATCCCGCATTGTCGATCC GTATCACTTCATTGTGTGTCAGCACGGTGTTCTCGGCAGCGCGGCTGACTTTGAAAACGTCATTGTCGAC TTGTTTGTGAA…
LBRM2904_24.0590	1.52433	3.42e-08	1.71611	5.97e-11	1.5229	9.58e-09	1.71468	8.19e-06	4012	LbrM.24	CBMSO	CDS	211170	211562	NA	+	NA	LMJF_24_0552	hypothetical_protein	RAIA01000067.1	633287	633679	97	0	>RAIA01000067.1:633287-633679 Leishmania lainsoni strain 216-34 L.lainsoni_CDCstrain_216-34.tig00000103, whole genome shotgun sequence, L. braziliensis ortho LBRM2904_24.0590 TCATGCTGCGCGGCGGAGCGATGGGTAGCTCTGTGCGTCCGGCATGCGTGAAGCTTCATTCTCGCCATGC AGCGGTTCGGTGGGATGAAGCACCTGAAGCTCTTCCTGTCGCAGCTGCTGCCGTCGTTCTTCCACCATCT CATTATCGAGAAGCCTGTACGCGCGCAGGGCGCGGCGATCGCGATAGAGGCAAAAAACAAACAGCAGCAC CATGGCCAAAC…
LBRM2904_24.0830	1.10689	7.94e-11	1.33519	1.68e-16	1.3998	1.12e-17	1.6281	3.15e-12	4036	LbrM.24	CBMSO	CDS	293530	295203	NA	+	NA	LMJF_24_0790	hypothetical_protein	RAIA01000067.1	549845	551530	96	0	>RAIA01000067.1:549845-551530 Leishmania lainsoni strain 216-34 L.lainsoni_CDCstrain_216-34.tig00000103, whole genome shotgun sequence, L. braziliensis ortho LBRM2904_24.0830 TCATCGCGCCAGGGCACACAGCTCGTCCGCTTGCAGTGTCATCACCTCCTTTGTCCGGCTAATCTCTACT TCGACAGCCATCAATTCACCATCGGCGCCACGAACGCGGTTTCGGATAGTGCACATCTCGCCTCGCCGGT TCCCCAGTACCACCATGGCACGGCCACCCTTCTTAGGGACCACTGTCTCAAGTCCGTCCACCCCTATCAG CTCTCGCATTT…
LBRM2904_26.2070	1.57956	0.00124964	1.41116	0.00253593	1.75658	0.000140118	1.58818	0.0215343	4669	LbrM.26	CBMSO	CDS	809030	814360	NA	+	NA	LMJF_26_2110	protein_kinase	RAIA01000101.1	177114	182438	95	0	>RAIA01000101.1:177114-182438 Leishmania lainsoni strain 216-34 L.lainsoni_CDCstrain_216-34.tig00000399, whole genome shotgun sequence, L. braziliensis ortho LBRM2904_26.2070 ATGTCTGATGTACCCTTACATAGCGGACGCACCACCATACACAGCAACAACGCATACCACGATGCCGGCG AGGGGGAAGACCAGCATCTGGGGCAGAAGAAGCCTTCCGTGCATGACAGCCACGCTACCACCTCTGTCGA TCCGATGACGGCAGTGCAAGTTGTCGACCGGCTGCGCTGGTGGCGCACTTATCGTGTGCGTGAGCAGCCC ATCCCGGTCGA…
LBRM2904_28.1670	1.52509	2.01e-17	1.27835	3.54e-13	1.47732	5.27e-17	1.23059	1.8e-06	5152	LbrM.28	CBMSO	CDS	616502	617506	NA	+	NA	LMJF_28_1570	hydrolase	RAIA01000113.1	165076	166080	98	0	>RAIA01000113.1:165076-166080 Leishmania lainsoni strain 216-34 L.lainsoni_CDCstrain_216-34.tig00000393, whole genome shotgun sequence, L. braziliensis ortho LBRM2904_28.1670 TTACTCAGTCCGCTTCACAAGGCTCATGTTCAGCAAGACTTGATCAGCGATGGGCTTCATCAGCTCCACG GGGAAGCTGTGACCGAGCTTAGGAAAGATCACCAGCTTCGCTTTCGGCACCAGCTCGGCAAGTCGGTAGC CGTTTGCCACCGGTATCAGCGGATCATTGGCACCGTGCATGATTAACGTCGGGCACGTCAGCTTGCGCAG GCCCTTGGCGC…
LBRM2904_28.1680	1.3792	3.66e-12	1.58715	6.59e-17	1.04589	8.51e-08	1.25384	8.73e-06	5153	LbrM.28	CBMSO	CDS	622059	622592	NA	+	NA	-	hypothetical_protein	RAIA01000113.1	160078	160613	96	0	>RAIA01000113.1:160078-160613 Leishmania lainsoni strain 216-34 L.lainsoni_CDCstrain_216-34.tig00000393, whole genome shotgun sequence, L. braziliensis ortho LBRM2904_28.1680 TCAGAAGCCTTTCCCCGAGCCGGGTATGGGTGCTGGCGTCGCTGCGGCGTTGGAGAGTCTCTTTGCGGCA CCGCTGTGGATGCGGTCATGGGTGGTGCACGTGGTGCGCTCTCGCGGTGCTCGCGCGCCACGTTGTTCTT GGTGGGGCCGCCAGGTGAGGCGACCCGTGGCGAGGACGGCGTCCAAGGCGATGGCGCAGACGGATCCTTC ATGTCATCCGC…
LBRM2904_30.1230	1.50989	0.000260403	1.32419	0.000829269	1.60049	4.48e-05	1.41479	0.0160055	5736	LbrM.30	CBMSO	CDS	376828	379095	NA	+	NA	LMJF_30_1170	DHHC_palmitoyltransferase	RAIA01000123.1	933045	935309	96	0	>RAIA01000123.1:933045-935309 Leishmania lainsoni strain 216-34 L.lainsoni_CDCstrain_216-34.tig00000037, whole genome shotgun sequence, L. braziliensis ortho LBRM2904_30.1230 ACGTAGCGTGGAAGCCTCGCTTCTCCATGGATGCCCGCAGAATCTCGGTCTCCTGCTCTCTACGTGCCGT CGCGCCAGCCTCTCGTGCGGCAGCTTCGCGCTCCTCGACCTTCTTGCGCTCTTCCGGTGACAGAGCAATA AGCCAGTCAACCTTCTGATCCTCCACCGCCGCGGCAACAGTGACGCCGTAGTAGTAGCGCGAGTTCAGCC AGCGCAGCGGG…
LBRM2904_30.1690	1.359	1.56e-06	1.21299	8.29e-06	1.47197	4.98e-08	1.32596	0.000915872	5782	LbrM.30	CBMSO	CDS	559742	560113	NA	+	NA	LMJF_30_1720	hypothetical_protein	RAIA01000123.1	744020	744391	98	0	>RAIA01000123.1:744020-744391 Leishmania lainsoni strain 216-34 L.lainsoni_CDCstrain_216-34.tig00000037, whole genome shotgun sequence, L. braziliensis ortho LBRM2904_30.1690 CTACGTTGGCGGCGGCGGGAGATTGTAACGGGCGATCAGCATGTCAATGGTGTTCTGAACCATCTCGAGC TCGCCGCGTAGCTTGGCAGCTTCCGCCGCCTCCCGCTGCTCGTAGTCATGGTGGTGGTGCCGAAATGGCT GGTCATCCACGCCAATGCTGTAGCGTGGTAGTGGCAGACTTGGCGGCATCCATCTGATGTACGGGCCAAC TCCTGTGTACG…
LBRM2904_30.2010	1.67447	4.38e-07	1.36748	1.96e-05	1.92756	9.89e-10	1.62057	0.00053365	5814	LbrM.30	CBMSO	CDS	668164	668646	NA	+	NA	LMJF_30_1985	hypothetical_protein	RAIA01000123.1	633754	634235	94	0	>RAIA01000123.1:633754-634235 Leishmania lainsoni strain 216-34 L.lainsoni_CDCstrain_216-34.tig00000037, whole genome shotgun sequence, L. braziliensis ortho LBRM2904_30.2010 CTAGGCGCCTGGTTTTGCAATCAGCTGCACATATACCAAATTGACTACCACACCCGCGCCCTCATGCCGC CTAGAGCGCATTCGCTAACTCGTGCGGCACACAGCGACGCGCGATGCCACACGGCGAAGCTGCGACTTGT GCTGAAGGGTACCCAGAAGGCATCATCGTAGTGGTGAAGAGCGTGCGACCGCACGGTGGATACAGCCACC CACACGCAGTC…
LBRM2904_31.1350	1.63266	2.05e-10	1.92292	3.86e-15	1.62951	5.41e-11	1.91977	7.65e-08	6131	LbrM.31	CBMSO	CDS	545429	545953	NA	-	NA	LMJF_31_1360	hypothetical_protein	RAIA01000127.1	369951	370474	97	0	>RAIA01000127.1:369951-370474 Leishmania lainsoni strain 216-34 L.lainsoni_CDCstrain_216-34.tig00000388, whole genome shotgun sequence, L. braziliensis ortho LBRM2904_31.1350 TGGCCCAGCGGCGTCTGGAAGTGCAGAAGGCAGATTTAGCTGCACTTGAAGCTGCTGACAGGCTTGGCAC AACAAGTGATTCAAACGGAAACGCCACCGCTGGCAATGGACAAACACCACGGACGAAGAGCAGTGATGAA GCTGCGGCAGTGTCGACACTAGCGACTGGCTGCAACGACGTGCAGCTAGACGCTGCGGACGAAGAGTGTG CTGCGGACATG…
LBRM2904_31.1360	1.6803	2.58e-17	1.63399	2.57e-17	1.55126	1.95e-15	1.50495	1.05e-07	6132	LbrM.31	CBMSO	CDS	546103	546444	NA	-	NA	-	hypothetical_protein	RAIA01000127.1	369458	369798	98	0	>RAIA01000127.1:369458-369798 Leishmania lainsoni strain 216-34 L.lainsoni_CDCstrain_216-34.tig00000388, whole genome shotgun sequence, L. braziliensis ortho LBRM2904_31.1360 ATGCTCGGGAGCTTGGACGTCACCACCGGAGATGCTCTGCGCAGCTTCCACGACGCACTTGATCAAGCCC AGCAGTCGCTCCAGCGGGATGAGAAGCGCCTCAGCGCAACGGTGCAGCTGCTGAGCGATCTGACGCTCGA GGTGGACCACCTAAAGGCCGAGAGGGCTCCCAGCAGCGCCACTTGCCAGAGACGAGAAGCACTTCAAGCA GAAAAGGTAAA…
LBRM2904_31.2130	1.51801	0.000281156	1.18424	0.00342006	1.57222	7.49e-05	1.23845	0.0400363	6209	LbrM.31	CBMSO	CDS	947197	948984	NA	-	NA	LMJF_31_2120	hypothetical_protein	RAIA01000132.1	358395	360181	94	0	>RAIA01000132.1:358395-360181 Leishmania lainsoni strain 216-34 L.lainsoni_CDCstrain_216-34.tig00000386, whole genome shotgun sequence, L. braziliensis ortho LBRM2904_31.2130 TGCCATCTGTATCGGCGGTGCCGCCCTGTCTTGCGTTGCCTTCGCTCGACGCTCATCATCCACTGTGCAA TAACAGCAATCTCGCCTTGCGCTTCATGACGGAAGGCGACGTGGGGGATATGGCTGCGCGCTGGTGGGTA GCGCATCAGTTGCCGATGCCTGAGGTCAAGCAAGTGAAGCACTTGGAGAGTGTAACTCTTGAGACAGCTT CCAAAGATGTA…
LBRM2904_32.1250	1.25125	2.64e-06	1.03499	5.74e-05	1.44688	1.07e-08	1.23062	0.00107265	6446	LbrM.32	CBMSO	CDS	450979	452544	NA	+	NA	LMJF_32_1190	hypothetical_protein	RAIA01000133.1	446723	448288	94	0	>RAIA01000133.1:446723-448288 Leishmania lainsoni strain 216-34 L.lainsoni_CDCstrain_216-34.tig00000026, whole genome shotgun sequence, L. braziliensis ortho LBRM2904_32.1250 ATGTTGCGGAAGCACAACATGGTGGGCGTCCTGGCGCAGAGAGGTCTACCCGAACTGCGCATTCAAGGGT CGCCTGCGCAAGTACGGAAACCACACCCTACAGTCCCCCCGATGTCGCTGCCGAGTGAGCTGGGATCACC AGAGAGCATCATCTCCGCCATCACATATGAACGGCGCCGTTTTTCTTCTCAGATCGTGCCCGTGAACTCG GACAAGAGCAT…
LBRM2904_32.1480	1.59659	4.35e-07	1.3939	4.49e-06	1.33524	1.27e-05	1.13255	0.0137247	6469	LbrM.32	CBMSO	CDS	533369	538405	NA	-	NA	LMJF_32_1400	ATP-dependent_DNA_DEAD/DEAH_box_helicase	RAIA01000133.1	528393	533429	96	0	>RAIA01000133.1:528393-533429 Leishmania lainsoni strain 216-34 L.lainsoni_CDCstrain_216-34.tig00000026, whole genome shotgun sequence, L. braziliensis ortho LBRM2904_32.1480 TCACTGCCACCACGACTGAACCACCATAGAGGACCGTCGACGAACCTGCGGGGCGAAGTCGCCACTGCCG TTGGTGGACACTGACGCGAGTCTTCCCACAGACGCGTTTGCACGGTACACAAATCTGTCTGAGGGGGATG TTGTCGCATGAGGATCGCTACTCATCACGGCCACATGTGGCGGCTGGCGTAGTTGGGTTATTGGCGCCCG CATCGACGGGG…
LBRM2904_32.1630	1.71407	1.24e-06	1.31525	0.000129181	2.12654	2.24e-10	1.72772	0.000520634	6484	LbrM.32	CBMSO	CDS	592665	594011	NA	-	NA	LMJF_32_1550	PSP1_C-terminal_conserved_region_containing_protein	RAIA01000133.1	589622	590960	96	0	>RAIA01000133.1:589622-590960 Leishmania lainsoni strain 216-34 L.lainsoni_CDCstrain_216-34.tig00000026, whole genome shotgun sequence, L. braziliensis ortho LBRM2904_32.1630 TCAGTGCCTCGACGAGGTGCCTTTAAATTCTGAGCGAAAGCCGTGCATTTGCCGTCGCGCCACCAGACCT CGCGGCGCCTCATTGCGCACTGCCACGTTCGTGTTTTGCATCCAGATACGCGCGTTGAAGATGCGAAAAA GCTCCTTATTGAGTTGGCGAAAGTCAATCACTTCGGTAGAGTCGAAGAAGAAGCTGATCTTTGTCCCGTC GTATTGGTACT…
LBRM2904_32.3800	1.45285	9.85e-14	1.39645	1.49e-13	1.53823	5.37e-16	1.48182	7.16e-08	6701	LbrM.32	CBMSO	CDS	1403978	1404580	NA	+	NA	LMJF_32_3600	hypothetical_protein	RAIA01000133.1	1395397	1395999	97	0	>RAIA01000133.1:1395397-1395999 Leishmania lainsoni strain 216-34 L.lainsoni_CDCstrain_216-34.tig00000026, whole genome shotgun sequence, L. braziliensis ortho LBRM2904_32.3800 ATGAGCGAATCTCTGCTGCGTCGAAGCGAGCAGAGCGATGATGCCACACAAGACCGTATTCACTACGTGA GGGCGCAGCGGCGGCACCTTGAACGCGAGACACGAATGCTGCGCATGGCACTGGAGGAGTTGCACGAAGA AGCGGAGCAGATGAATGACGAAGAAGTGTTGGCGCGTCGCACAATACAGGAGAAGCATCGAGAGTTACTG CGGTGCCTA…
LBRM2904_35.1100	1.4946	7.29e-13	1.53937	1.82e-14	2.22954	4.37e-29	2.27431	2.02e-15	7742	LbrM.35	CBMSO	CDS	422152	423792	NA	+	NA	LMJF_36_1110	HORMA_domain_containing_protein	RAIA01000041.1	506414	508053	96	0	>RAIA01000041.1:506414-508053 Leishmania lainsoni strain 216-34 L.lainsoni_CDCstrain_216-34.tig00000363, whole genome shotgun sequence, L. braziliensis ortho LBRM2904_35.1100 TCAGCGAGACCACCGCTTTCGACTCCCGTCAGTGGTGCTTATGCGGCCCAAAGTCGCCTTGGCAGCCATC GCCCGTGGCGCCCTTCTCGACTCTTCCCGCGCCAAGTGTACATAGAGCTCCTGCAGGACATGGTGAGACT CATGCGTCAGGAGCTCTGTCAGAGCACCCAGCTGCATGAGTTGCTGAAGAAGCGATGCGGATGGGTCTGA AACAGTCCACT…
LBRM2904_35.5280	1.56028	2.18e-08	1.04049	0.00014519	2.01386	2.92e-14	1.49407	0.000146532	8159	LbrM.35	CBMSO	CDS	1843036	1844859	NA	+	NA	LMJF_36_4850	hypothetical_protein	RAIA01000047.1	820042	821865	98	0	>RAIA01000047.1:820042-821865 Leishmania lainsoni strain 216-34 L.lainsoni_CDCstrain_216-34.tig00000361, whole genome shotgun sequence, L. braziliensis ortho LBRM2904_35.5280 CTAACTTTCTTTACCCGATGCTACTTCAGCTTGGGTTTCCATGGATGACGACTTCACAACACCATCCTGC AGCAGCGGTGGCGAGAGCGCATCGGCAGCCTCGTACATTTTTAGTTTCTCCTCCAACTCCTCCACACGAC TCTTGTACTGCGCAACACTCGCACGGGCCTCCTCCAAACGCCGTGTGAGTCGCTCTACCGGCAGTAACAC TTTACTGGTTT…
LBRM2904_35.5360	1.08273	3.41e-21	1.01921	8.91e-20	1.55933	6.98e-45	1.49581	9.94e-21	8167	LbrM.35	CBMSO	CDS	1873098	1873913	NA	-	NA	LMJF_36_4940	Uncharacterized_protein_family_UPF0029	RAIA01000047.1	789704	790518	97	0	>RAIA01000047.1:789704-790518 Leishmania lainsoni strain 216-34 L.lainsoni_CDCstrain_216-34.tig00000361, whole genome shotgun sequence, L. braziliensis LBRM2904_35.5360 ATGTCTGCCAGTGAGGAGGAGATTGACATGATCTTGAGCATGTTTAGCGATGAGTGCGAGCGCTACGAGG GCAAGTCAAACTCGGTCCTCGTACATTTACCATTTCACTTTGAACTGCAAGTCACCCTTCCGGCGCACGG ATACCCGGATGAAAGCTATCCGCAACTCTACCTTCTTTCCGCCCCCAACACACAGCTAGCCAGCACCTTT TCTCAGGAAGTACATCG…
																							96
																							93.617

## Sheet: Table S2c_ModuTPM_STA_OR_PAT
mRNA with modulated TPM in both stages and exclusive for condition STA									mRNA with modulated TPM in both stages and exclusive for condition PAT
N	ID	log2FoldChange.ProSta	padj.ProSta	log2FoldChange.AmaSta	padj.AmaSta	Lb_product	TPM		N	ID	log2FoldChange.ProLogPAT	padj.ProLogPAT	log2FoldChange.AmaLogPAT	padj.AmaLogPAT	Lb_product	TPM
1	LBRM2904_06.0800	1.08	0.0334	1.02	0.0359	RNA-binding_protein-like_protein	Up		1	LBRM2904_01.0110	-1.13	5.07e-06	-1.74	8.86e-07	hypothetical_protein	Down
2	LBRM2904_06.1220	1.18	6.21e-08	1.23	4.48e-09	Domain_of_unknown_function_(DUF4379)	Up		2	LBRM2904_01.0170	-1.32	1.97e-12	-2.15	8.94e-16	CLC-type_chloride_channel	Down
3	LBRM2904_06.1340	1.18	2.14e-07	1.85	3.54e-18	hypothetical_protein	Up		3	LBRM2904_01.0230	-1.69	3.95e-08	-1.42	0.00208	DNA_excision/repair_protein_SNF2	Down
4	LBRM2904_08.0260	1.03	3.71e-05	1.54	3.98e-11	Isochorismatase_family	Up		4	LBRM2904_01.0290	-1.52	1.03e-06	-1.55	0.000784	hypothetical_protein	Down
5	LBRM2904_08.0670	1.09	1.35e-06	1.53	6.95e-13	DnaJ_domain_containing_protein	Up		5	LBRM2904_01.0340	-1.55	1.85e-12	-1.6	6.03e-07	Uncharacterised_protein_family_(UPF0041)	Down
6	LBRM2904_09.0330	1.09	2.22e-05	1.34	3.29e-08	hypothetical_protein	Up		6	LBRM2904_01.0470	-1.25	3.27e-09	-1.03	0.00123	nicotinamidase	Down
7	LBRM2904_09.0350	1.13	0.00191	1.75	1.87e-07	hypothetical_protein	Up		7	LBRM2904_01.0790	-1.44	1.03e-05	-1	0.0454	eukaryotic_initiation_factor_4a	Down
8	LBRM2904_10.0440	1.05	0.00103	1.14	0.000149	dihydroxyacetone_kinase_1-like_protein	Up		8	LBRM2904_02.0600	-5.35	0.0231	-7.84	0.0195	Phage_integrase_family	Down
9	LBRM2904_10.0500	1.18	0.000456	1.66	1.15e-07	GP63	Up		9	LBRM2904_03.0040	-1.13	2.93e-09	-1.79	3.57e-11	D-3-phosphoglycerate_dehydrogenase-like_protein	Down
10	LBRM2904_10.0530	1.39	0.00279	1.43	0.00113	Leishmanolysin	Up		10	LBRM2904_03.0090	-1.03	0.000159	-1.17	0.00374	DNA_primase_large_subunit	Down
11	LBRM2904_10.0540	1.3	1.2e-06	1.59	3.55e-10	Leishmanolysin	Up		11	LBRM2904_03.0100	-1.27	2.15e-05	-1.87	1.18e-05	cytochrome_c_oxidase_assembly_protein	Down
12	LBRM2904_10.0830	1.69	0.000169	1.71	6.88e-05	GP63	Up		12	LBRM2904_03.0220	-1.6	8.98e-08	-1.83	2.78e-05	protein_kinase	Down
13	LBRM2904_10.0880	1.37	0.000263	1.76	5.12e-07	GP63	Up		13	LBRM2904_03.0230	-1.07	0.000252	-1.3	0.0023	hypothetical_protein	Down
14	LBRM2904_10.0890	1.31	0.0313	1.7	0.00264	GP63	Up		14	LBRM2904_03.0670	-1.2	1.95e-05	-1.45	0.000392	DEAD/DEAH_box_helicase/Type_III_restriction_enzyme	Down
15	LBRM2904_10.0900	1.22	0.000331	1.87	3.09e-09	GP63	Up		15	LBRM2904_03.0940	-1.4	1.14e-05	-2.17	1.79e-06	Multicopper_oxidase	Down
16	LBRM2904_12.0370	1.12	0.0141	1.12	0.0104	hypothetical_protein	Up		16	LBRM2904_04.0070	-1.08	0.000155	-1.01	0.0178	hypothetical_protein	Down
17	LBRM2904_12.0830	1.18	0.012	1.1	0.0145	hypothetical_protein	Up		17	LBRM2904_04.0150	-1.26	2.39e-10	-1.4	1.41e-06	hypothetical_protein	Down
18	LBRM2904_13.0100	1.24	1.76e-05	1.14	3.81e-05	hypothetical_protein	Up		18	LBRM2904_04.0810	-1.6	1.85e-14	-1.38	8.17e-06	hypothetical_protein	Down
19	LBRM2904_15.0020	1.25	0.00021	1.22	0.000146	Galactosyltransferase	Up		19	LBRM2904_04.0970	-1.08	2.42e-08	-2.01	1.93e-13	serine_peptidase	Down
20	LBRM2904_17.0440	1.04	0.00118	1.01	0.000876	Regulator_of_chromosome_condensation_(RCC1)_repeat	Up		20	LBRM2904_04.1280	-1.56	2.36e-06	-1.22	0.015	fructose-1_-6-bisphosphatase	Down
21	LBRM2904_17.0580	1.28	0.0366	2.11	0.000161	hypothetical_protein	Up		21	LBRM2904_04.1300	-1.37	0.0356	-2.2	0.0183	RNA-binding_protein	Down
22	LBRM2904_17.0590	1.43	0.000467	1.73	6.37e-06	hypothetical_protein	Up		22	LBRM2904_04.1320	-1.05	1.86e-08	-1.19	1.26e-05	tRNA_nucleotidyltransferase	Down
23	LBRM2904_17.0880	1.14	6.19e-05	1.1	5.11e-05	GRAM_domain_containing_protein	Up		23	LBRM2904_04.1330	-1.04	0.000557	-1.45	0.000877	Leucine_Rich_repeat	Down
24	LBRM2904_17.1620	1.1	3.53e-11	1.25	6.95e-15	Cytochrome_b5-like_Heme/Steroid_binding_domain_containing_protein	Up		24	LBRM2904_04.1370	-1.29	6.16e-13	-1.15	1.34e-05	actin	Down
25	LBRM2904_19.0450	1.21	0.0161	1.09	0.0243	hypothetical_protein	Up		25	LBRM2904_05.0010	-1.32	0.000534	-1.3	0.0223	hypothetical_protein	Down
26	LBRM2904_19.0560	1.64	0.00228	1.08	0.0424	hypothetical_protein	Up		26	LBRM2904_05.0040	-2.17	2.9e-20	-2.26	4.09e-11	ras-like_small_GTPases	Down
27	LBRM2904_20.0020	1.23	0.00289	1.28	0.0011	ascorbate_peroxidase	Up		27	LBRM2904_05.0060	-1.17	3.78e-09	-1.17	5.33e-05	hypothetical_protein	Down
28	LBRM2904_20.0700	1.04	0.00129	1.08	0.000434	enoyl-[acyl-carrier-protein]_reductase	Up		28	LBRM2904_05.0090	-1.12	3.42e-08	-1.36	3.44e-06	Rrp15p	Down
29	LBRM2904_20.1300	1.39	0.00299	1.78	4.69e-05	amastin-like_surface_protein	Up		29	LBRM2904_05.0150	-1.35	2.03e-05	-2.4	8.72e-08	nucleolar_RNA_helicase_II	Down
30	LBRM2904_20.1330	1.25	0.000418	1.3	0.000107	Enriched_in_surface-labeled_proteome_protein_11	Up		30	LBRM2904_05.0170	-1.26	4.42e-09	-1.35	1.91e-05	hypothetical_protein	Down
31	LBRM2904_20.1720	1.4	0.000278	1.47	5.95e-05	Protein_of_unknown_function_(DUF3595)	Up		31	LBRM2904_05.0180	-1.27	1.99e-09	-1.13	0.000321	hypothetical_protein	Down
32	LBRM2904_20.1730	1.1	6.98e-13	1.49	5.73e-24	hypothetical_protein	Up		32	LBRM2904_05.0190	-1.94	1.81e-10	-1.35	0.0034	dihydrolipoamide_branched_chain_transacylase	Down
33	LBRM2904_20.1740	1.29	3.5e-05	1.74	2.89e-09	hypothetical_protein	Up		33	LBRM2904_05.0200	-1.01	6.44e-14	-1.35	3.69e-12	Fip1_motif/Zinc_finger_C-x8-C-x5-C-x3-H_type_(and_similar)	Down
34	LBRM2904_20.1940	1.11	0.00759	1.28	0.00115	hypothetical_protein	Up		34	LBRM2904_05.0310	-1.05	0.00106	-1.28	0.00607	ARP2/3_complex_16kDa_subunit	Down
35	LBRM2904_20.2390	1.42	0.0029	1.75	8.12e-05	FtsX-like_permease_family	Up		35	LBRM2904_05.0370	-1.96	3.01e-18	-1.41	2.82e-05	trypanothione_reductase	Down
36	LBRM2904_20.2620	1.03	0.00303	1.77	2.43e-08	twinfilin	Up		36	LBRM2904_05.0570	-1.38	1.53e-12	-1.46	2.97e-07	cdc2-related_kinase	Down
37	LBRM2904_20.3100	1.08	0.0118	1.23	0.00218	hypothetical_protein	Up		37	LBRM2904_05.0580	-1.56	2.16e-06	-1.91	6.63e-05	hypothetical_protein	Down
38	LBRM2904_20.3470	1.75	0.000956	1.4	0.00661	protein_kinase	Up		38	LBRM2904_05.1070	-1.29	2.28e-06	-2.24	5.73e-09	hypothetical_protein	Down
39	LBRM2904_21.1440	1.42	0.00449	1.26	0.00871	hypothetical_protein	Up		39	LBRM2904_05.1090	-1.3	1.48e-10	-1.61	3.22e-08	stomatin-like_protein	Down
40	LBRM2904_23.0440	1.38	0.0261	2.11	0.000209	hypothetical_protein	Up		40	LBRM2904_05.1130	-1.01	0.000683	-1.42	0.000906	hypothetical_protein	Down
41	LBRM2904_23.0810	1.45	0.000162	1.3	0.000461	hypothetical_protein	Up		41	LBRM2904_05.1140	-1.04	0.00045	-1.3	0.00245	Phosphatidylinositol_4-phosphate_5-kinase	Down
42	LBRM2904_23.1930	1.22	0.00163	1.04	0.00521	hypothetical_protein	Up		42	LBRM2904_05.1150	-1.61	1.4e-09	-1.71	1.06e-05	double-strand-break_repair_protein_rad21_homolog	Down
43	LBRM2904_24.0710	1.05	0.00475	1.84	5.36e-08	myo-inositol/proton_symporter_(MIT)	Up		43	LBRM2904_05.1160	-1.56	8.32e-12	-1.65	6.68e-07	Nodulation_protein_S_(NodS)/Methyltransferase_domain_containing_protein	Down
44	LBRM2904_24.0920	1.01	9.1e-05	1.59	3.5e-11	hypothetical_protein	Up		44	LBRM2904_05.1170	-1.48	5.62e-06	-1.2	0.0155	hypothetical_protein	Down
45	LBRM2904_25.1620	1.09	4.95e-06	1.15	3.87e-07	protein_kinase	Up		45	LBRM2904_05.1190	-1.07	8.28e-08	-1.24	1.88e-05	V-type_proton_ATPase_subunit_D	Down
46	LBRM2904_25.2350	1.04	1.33e-08	1.2	6.21e-12	hypothetical_protein	Up		46	LBRM2904_06.0110	-1.77	3.45e-44	-1.8	9.1e-23	cyclophilin_2	Down
47	LBRM2904_26.0160	1.79	0.000304	1.36	0.00498	nuclear_lim_interactor-interacting_factor-like_protein	Up		47	LBRM2904_06.0130	-1.56	1.59e-07	-1.46	0.000933	20S_proteasome_beta_6_subunit	Down
48	LBRM2904_26.0380	1.14	3.55e-09	1.29	2.39e-12	RET2	Up		48	LBRM2904_06.0260	-1.29	1.19e-05	-1.32	0.00232	5'-3'_exoribonuclease_A	Down
49	LBRM2904_26.1220	1.1	0.000103	1.08	6.1e-05	hypothetical_protein	Up		49	LBRM2904_06.0270	-1.92	1.19e-10	-1.81	3.77e-05	hypothetical_protein	Down
50	LBRM2904_26.1420	1.34	5.01e-07	1.84	2.53e-13	hypothetical_protein	Up		50	LBRM2904_06.0300	-1.1	0.000699	-1.89	3.58e-05	MYND_finger_domain-like_protein	Down
51	LBRM2904_26.2540	1.22	0.00504	1.42	0.00047	Paraquat-inducible_protein_A	Up		51	LBRM2904_06.0360	-1.66	3.43e-10	-1.8	3.26e-06	NAD(P)-dependent_steroid_dehydrogenase_protein	Down
52	LBRM2904_27.1680	1.46	0.00126	1.01	0.0237	hypothetical_protein	Up		52	LBRM2904_06.0520	-1.15	1.22e-05	-1.23	0.00139	hypothetical_protein	Down
53	LBRM2904_27.1690	1.29	0.0256	1.49	0.00619	hypothetical_protein	Up		53	LBRM2904_06.0620	-1.59	4.66e-11	-2.1	1.48e-09	deoxyuridine_triphosphatase	Down
54	LBRM2904_27.1750	1.35	0.00425	1.5	0.000743	Phosphoenolpyruvate_carboxykinase	Up		54	LBRM2904_06.1130	-1.38	1.23e-10	-1.38	1.15e-05	protein_disulfide_isomerase	Down
55	LBRM2904_27.2350	1.22	2.26e-13	1.29	1.25e-15	vesicle-associated_membrane_protein	Up		55	LBRM2904_06.1240	-1.27	2.79e-09	-1.85	1.1e-09	nuclear_transport_factor_2_protein	Down
56	LBRM2904_28.0260	1.12	0.00842	1.31	0.000963	hypothetical_protein	Up		56	LBRM2904_07.0030	-1.19	0.0066	-2.25	0.000258	hypothetical_protein	Down
57	LBRM2904_28.0880	1.01	0.000327	1.15	1.34e-05	hypothetical_protein	Up		57	LBRM2904_07.0180	-1.54	3.72e-14	-1.21	6.67e-05	PLAC8_family	Down
58	LBRM2904_28.1070	2.48	7.77e-10	2.41	6.63e-10	P27_protein	Up		58	LBRM2904_07.0240	-1.06	2.08e-05	-1.62	4.67e-06	hypothetical_protein	Down
59	LBRM2904_28.1470	1.63	1.41e-08	1.75	2.05e-10	haloacid_dehalogenase-like_hydrolase-like_protein	Up		59	LBRM2904_07.0360	-1.61	5.37e-22	-1.86	1.3e-14	hypothetical_protein	Down
60	LBRM2904_28.1790	1.2	0.000344	1.21	0.000152	differentiation_inhibitory_kinase	Up		60	LBRM2904_07.0380	-1.31	1.15e-05	-1.35	0.00214	hypothetical_protein	Down
61	LBRM2904_28.1800	1.21	2.33e-05	1.02	0.000228	sulfate_transporter-like_protein	Up		61	LBRM2904_07.0600	-1.18	1.2e-06	-1.16	0.00128	ras-related_protein_rab-14	Down
62	LBRM2904_28.2420	1.16	6.45e-08	1.67	1.59e-16	glycosomal_membrane_protein-like_protein	Up		62	LBRM2904_07.0990	-1.51	0.00073	-1.6	0.0153	serine/threonine_kinase	Down
63	LBRM2904_28.3200	1.03	0.00884	1.15	0.00198	glutamate_dehydrogenase	Up		63	LBRM2904_07.1140	-1.02	0.00253	-1.86	8.51e-05	cation-transporting_ATPase	Down
64	LBRM2904_29.0480	1.15	0.0164	1.25	0.00594	hypothetical_protein	Up		64	LBRM2904_07.1190	-1.28	0.000127	-1.09	0.0308	delta-5_fatty_acid_desaturase	Down
65	LBRM2904_29.1630	1.1	0.0235	1.41	0.00186	Nodulin-like/Major_Facilitator_Superfamily	Up		65	LBRM2904_08.0040	-1.42	2.47e-09	-1.29	0.000234	hypothetical_protein	Down
66	LBRM2904_29.2090	1.11	7.21e-05	1.11	3.12e-05	hypothetical_protein	Up		66	LBRM2904_08.0120	-1.37	3.59e-06	-1.62	0.000164	hypothetical_protein	Down
67	LBRM2904_29.2190	1.23	6.25e-07	1.05	1.07e-05	hypothetical_protein	Up		67	LBRM2904_08.0190	-1.41	7.35e-14	-1.29	3.31e-06	ABC1_family	Down
68	LBRM2904_30.0360	1.06	7.4e-05	1.25	6.55e-07	KU80_protein	Up		68	LBRM2904_08.0500	-1.31	9.32e-06	-1.76	3.32e-05	small_ubiquitin_protein	Down
69	LBRM2904_30.1260	1.48	0.00105	1.89	7.48e-06	hypothetical_protein	Up		69	LBRM2904_08.0590	-1.33	6.92e-08	-1.6	7.89e-06	eukaryotic_translation_initiation_factor_2_beta_subunit	Down
70	LBRM2904_30.1450	1.25	0.000515	1.52	6.65e-06	hypothetical_protein	Up		70	LBRM2904_08.1040	-1.34	1.17e-11	-2.24	1.62e-15	histone_deacetylase	Down
71	LBRM2904_30.1590	1.16	2.27e-07	1.51	8.89e-13	hypothetical_protein	Up		71	LBRM2904_08.1070	-1.32	1.18e-06	-1.59	5.83e-05	Repeat_of_unknown_function_(DUF1126)	Down
72	LBRM2904_30.2450	1.02	5.84e-07	1.03	1.42e-07	hypothetical_protein	Up		72	LBRM2904_08.1090	-1.13	1.75e-09	-1.27	3.56e-06	suppressive_immunomodulating_factor	Down
73	LBRM2904_30.2540	1.2	7.4e-05	1.68	2.86e-09	Pyridoxal-dependent_decarboxylase_conserved_domain/Beta-eliminating_lyase	Up		73	LBRM2904_08.1140	-1.06	1.16e-08	-1.15	2.5e-05	Putative_intraflagellar_transport_protein_D4	Down
74	LBRM2904_30.3520	1.42	0.000467	1.68	1.09e-05	WD_domain	Up		74	LBRM2904_09.0110	-1.28	1.46e-12	-1.64	3.28e-10	hypothetical_protein	Down
75	LBRM2904_31.0010	1.22	3.71e-07	1.89	3.86e-17	5-methyltetrahydropteroyltriglutamate-homocysteine_S-methyltransferase	Up		75	LBRM2904_09.0820	-1.4	5.47e-06	-1.67	0.000188	oligopeptidase_b	Down
76	LBRM2904_31.0020	1.02	0.00219	1.5	1.16e-06	Aquaglyceroporin_1	Up		76	LBRM2904_09.0890	-1.62	5.51e-13	-1.88	6.83e-09	Uncharacterised_protein_family_(UPF0160)	Down
77	LBRM2904_31.0620	1.92	2.42e-06	1.2	0.003	Transmembrane_amino_acid_transporter_protein/Tryptophan/tyrosine_permease_family	Up		77	LBRM2904_09.1010	-1.25	6.7e-14	-1.68	2.31e-12	hypothetical_protein	Down
78	LBRM2904_31.1220	1.28	1.22e-06	1.12	1.16e-05	Microtubule-binding_stalk_of_dynein_motor	Up		78	LBRM2904_09.1250	-1.48	3.79e-09	-1.76	1.32e-06	translation_initiation_factor_EIF-2B_gamma_subunit	Down
79	LBRM2904_31.1250	1.22	8.83e-05	1.22	3.67e-05	hypothetical_protein	Up		79	LBRM2904_09.1460	-1.55	8.36e-11	-1.53	1.3e-05	hypothetical_protein	Down
80	LBRM2904_31.1270	1.25	0.00498	1.18	0.00564	hypothetical_protein	Up		80	LBRM2904_09.1470	-1.25	3.77e-05	-1.76	5.83e-05	paraflagellar_rod_component	Down
81	LBRM2904_31.1620	1.39	3.71e-07	1.24	2.76e-06	Leucine_Rich_repeat	Up		81	LBRM2904_09.1500	-1.72	1.2e-08	-1.95	9.03e-06	hypothetical_protein	Down
82	LBRM2904_31.1720	1.09	0.000191	1.56	9.89e-09	Cullin_protein_neddylation_domain_containing_protein	Up		82	LBRM2904_09.1550	-1.31	2.1e-14	-1.58	1.54e-10	hypothetical_protein	Down
83	LBRM2904_31.1860	1.39	6.53e-14	1.52	3.27e-17	hypothetical_protein	Up		83	LBRM2904_09.1580	-1.05	6.31e-05	-1.25	0.00119	hypothetical_protein	Down
84	LBRM2904_31.2050	1	0.00404	1.4	1.3e-05	CRAL/TRIO_domain_containing_protein	Up		84	LBRM2904_09.1620	-1.71	1.12e-19	-2.42	3.16e-19	cytochrome_b5-like_protein	Down
85	LBRM2904_31.2190	1.24	0.0187	1.32	0.00848	hypothetical_protein	Up		85	LBRM2904_10.0010	-1.15	0.00127	-2.12	2.73e-05	delta-12_fatty_acid_desaturase	Down
86	LBRM2904_31.2300	1.07	0.00668	1.45	7.55e-05	hypothetical_protein	Up		86	LBRM2904_10.0060	-1.31	7.24e-08	-1.67	2.09e-06	thymidylate_kinase-like_protein	Down
87	LBRM2904_31.2380	1.44	1.02e-13	1.18	5.24e-10	hypothetical_protein	Up		87	LBRM2904_10.0310	-1.51	2.05e-15	-1.19	2.45e-05	isocitrate_dehydrogenase_[NADP]	Down
88	LBRM2904_31.2410	1.05	6.67e-07	1.62	3e-16	hypothetical_protein	Up		88	LBRM2904_10.0950	-1.11	2.06e-06	-2.03	6.03e-10	glycerol-3-phosphate_dehydrogenase_[NAD+]	Down
89	LBRM2904_31.2420	1.25	0.000101	1.42	2.88e-06	lipase	Up		89	LBRM2904_10.1160	-1.13	0.000813	-1.03	0.0431	hypothetical_protein	Down
90	LBRM2904_31.2760	1.16	8.55e-08	1.08	1.83e-07	Maf1_regulator	Up		90	LBRM2904_10.1310	-1.59	3.41e-13	-1.68	1.21e-07	FKBP-type_peptidyl-prolyl_cis-trans_isomerase	Down
91	LBRM2904_32.0040	1.62	0.000389	2.23	1.64e-07	hypothetical_protein	Up		91	LBRM2904_10.1340	-1.22	0.000275	-1.17	0.0201	hypothetical_protein	Down
92	LBRM2904_32.1330	1.4	3.06e-05	1.5	2.64e-06	CRAL/TRIO_domain_containing_protein	Up		92	LBRM2904_10.1370	-1.16	0.000193	-2	5.26e-06	Archaic_translocase_of_outer_membrane_12_kDa_subunit	Down
93	LBRM2904_32.1340	1.52	0.000412	1.02	0.0162	CRAL/TRIO_domain_containing_protein	Up		93	LBRM2904_10.1490	-1.35	0.000293	-1.47	0.00735	carrier_protein	Down
94	LBRM2904_32.1530	1.09	8.71e-07	1.24	3.65e-09	hypothetical_protein	Up		94	LBRM2904_10.1500	-1.01	1.87e-05	-2.01	1.23e-09	RNA-binding_protein-like_protein	Down
95	LBRM2904_32.1970	1.18	0.00434	1.48	0.000131	Vitamin_B6_photo-protection_and_homoeostasis	Up		95	LBRM2904_10.1570	-1.96	8.11e-17	-2.29	1.89e-11	hypothetical_protein	Down
96	LBRM2904_32.2400	1.58	0.00263	2.01	4.07e-05	hypothetical_protein	Up		96	LBRM2904_10.1600	-1.5	2.95e-13	-1.71	7.72e-09	PAB1-binding_protein_	Down
97	LBRM2904_32.3630	1.16	0.0312	1.35	0.0076	hypothetical_protein	Up		97	LBRM2904_10.1660	-1.1	2.17e-05	-1.34	0.000406	hypothetical_protein	Down
98	LBRM2904_33.1810	1.03	0.0474	1.34	0.00542	lipase_precursor-like_protein	Up		98	LBRM2904_10.1670	-1.01	1.37e-09	-1.2	7.72e-07	flagellar_protofilament_ribbon_protein-like_protein	Down
99	LBRM2904_33.1820	1.36	5.62e-05	1.37	2.22e-05	RNA-binding_protein	Up		99	LBRM2904_10.1780	-1.27	6.53e-08	-1.67	8.28e-07	Protein_of_unknown_function_(DUF1861)	Down
100	LBRM2904_33.2600	1.26	8.85e-05	1.08	0.000475	hypothetical_protein	Up		100	LBRM2904_10.1840	-1.29	0.00278	-2.1	0.000656	delta-12_fatty_acid_desaturase	Down
101	LBRM2904_33.3390	1.16	0.014	1.12	0.0137	hypothetical_protein	Up		101	LBRM2904_11.0120	-1.63	3.66e-15	-2.45	1.13e-16	hypothetical_protein	Down
102	LBRM2904_34.2300	1.47	0.00674	1.7	0.000804	ubiquitin_hydrolase	Up		102	LBRM2904_11.0130	-1.12	8.63e-09	-1.63	4.2e-09	NGG1_interacting_factor_3-like_protein	Down
103	LBRM2904_34.2320	1.32	0.000304	1.07	0.00251	hypothetical_protein	Up		103	LBRM2904_11.0200	-1.43	1.63e-07	-2.09	9.91e-08	acidocalcisomal_pyrophosphatase	Down
104	LBRM2904_34.2440	1.39	0.000328	1.01	0.00784	cytochrome_P450_reductase	Up		104	LBRM2904_11.0230	-1.47	6.62e-20	-1.65	1.35e-12	proteasome_alpha_7_subunit	Down
105	LBRM2904_34.2650	1.25	0.00142	1.43	9.27e-05	hypothetical_protein	Up		105	LBRM2904_11.0250	-1.12	4.54e-05	-1.44	0.000291	hypothetical_protein	Down
106	LBRM2904_34.2840	1	0.000291	1.43	2.61e-08	3'-5'_exonuclease	Up		106	LBRM2904_11.0340	-1.72	3.88e-08	-1.4	0.00284	14-3-3_protein_2	Down
107	LBRM2904_34.2930	1.1	0.000116	1.55	5.49e-09	DnaJ_domain_containing_protein	Up		107	LBRM2904_11.0450	-1.02	6.43e-05	-1.77	1.13e-06	pumillio_protein_10	Down
108	LBRM2904_34.3020	1.07	0.0124	1.51	0.000146	protein_kinase	Up		108	LBRM2904_11.0540	-1.69	4.28e-11	-2.55	2.79e-12	mRNA_cap_guanine-N7_methyltransferase	Down
109	LBRM2904_34.3440	1.41	0.00387	1.22	0.00936	hypothetical_protein	Up		109	LBRM2904_11.0590	-1	0.000625	-1.35	0.00149	amino_acid_permease/transporter	Down
110	LBRM2904_34.3970	1.16	0.0193	1.62	0.000413	hypothetical_protein	Up		110	LBRM2904_11.0630	-1.02	0.0033	-1.68	0.000689	transcription_modulator/accessory_protein	Down
111	LBRM2904_34.3980	1.05	0.00805	1.5	4.59e-05	hypothetical_protein	Up		111	LBRM2904_11.0640	-1.32	0.00375	-1.68	0.0112	PAZ_domain/Piwi_domain_containing_protein	Down
112	LBRM2904_34.4680	1.38	0.0045	1.49	0.00121	mitogen-activated_protein_kinase	Up		112	LBRM2904_11.0700	-1.39	1.03e-05	-1.35	0.00377	hypothetical_protein	Down
113	LBRM2904_35.0960	1.42	0.000376	1.19	0.00203	hypothetical_protein	Up		113	LBRM2904_11.0790	-1.63	2.78e-07	-1.37	0.00412	PUF_nine_target_1	Down
114	LBRM2904_35.1350	1.24	7.71e-06	1.57	2.12e-09	Transmembrane_amino_acid_transporter_protein	Up		114	LBRM2904_11.0900	-1.25	1.72e-05	-1.85	8.36e-06	Alpha/beta_hydrolase_family	Down
115	LBRM2904_35.2690	1.1	0.00341	1.92	2.01e-08	C-4_sterol_methyl_oxidase	Up		115	LBRM2904_11.1150	-1.11	0.0051	-1.49	0.00917	sterol_14-alpha-demethylase	Down
116	LBRM2904_35.3000	1.1	5.31e-05	1.01	0.000113	hypothetical_protein	Up		116	LBRM2904_11.1230	-7.59	0.000526	-6.67	0.0416	SKP1-like_protein	Down
117	LBRM2904_35.3980	1.52	0.00038	1.61	7.25e-05	hypothetical_protein	Up		117	LBRM2904_11.1280	-1.59	9.32e-05	-1.62	0.00728	SKP1-like_protein	Down
118	LBRM2904_35.4500	1.31	0.00731	1.35	0.00377	Amastin_surface_glycoprotein	Up		118	LBRM2904_12.0050	-1.74	8.16e-21	-2.13	2.02e-15	proteasome_beta-1_subunit	Down
119	LBRM2904_35.4580	1.05	0.0135	1.05	0.00974	Arrestin_N_terminal_like	Up		119	LBRM2904_12.0190	-1.22	2.81e-09	-1.98	9.69e-12	leucine-rich_repeat_protein	Down
120	LBRM2904_35.4720	1.65	0.00276	1.08	0.0467	predicted_C2_domain_protein	Up		120	LBRM2904_12.0520	-1.47	1.15e-09	-1.24	0.000595	glucose-6-phosphate_isomerase	Down
121	LBRM2904_35.4730	1.66	0.000339	1.29	0.00421	hypothetical_protein	Up		121	LBRM2904_12.0580	-1.66	3.15e-16	-1.49	5.97e-07	hypothetical_protein	Down
122	LBRM2904_35.4740	1.24	0.00679	1.05	0.0177	predicted_C2_domain_protein	Up		122	LBRM2904_12.0590	-1.25	1.65e-06	-1.49	8.76e-05	Tetratricopeptide_repeat/TPR_repeat	Down
123	LBRM2904_35.5040	1.11	0.00105	1.51	1.48e-06	Esterase_PHB_depolymerase/Prolyl_oligopeptidase_family/Phospholipase/Carboxylesterase	Up		123	LBRM2904_12.0600	-1.08	6.32e-05	-1.12	0.00507	hypothetical_protein	Down
124	LBRM2904_35.5100	1.18	0.00283	1.03	0.00661	Alpha/beta_hydrolase_family	Up		124	LBRM2904_12.0900	-1.12	5.58e-05	-2.27	5.73e-09	arginine_N-methyltransferase-like_protein	Down
125	LBRM2904_35.5270	1.3	2.16e-05	1.25	2.25e-05	Leucine_Rich_repeat	Up		125	LBRM2904_13.0590	-1.32	2.68e-07	-1.51	5.59e-05	hypothetical_protein	Down
126	LBRM2904_35.5910	1.09	0.0361	1.78	0.000186	FAD_dependent_oxidoreductase/NAD(P)-binding_Rossmann-like_domain_containing_protein	Up		126	LBRM2904_13.0600	-1.73	5.77e-13	-2.08	2.05e-09	hypothetical_protein	Down
127	LBRM2904_35.5970	1.04	5.86e-10	1.26	4.22e-15	Phosphorylated_CTD_interacting_factor_1_WW_domain_containing_protein	Up		127	LBRM2904_13.0650	-1.12	2.68e-06	-1.24	0.000378	Protein_of_unknown_function_(DUF1014)	Down
128	LBRM2904_35.6330	1.34	6.39e-07	1.36	1.25e-07	Haloacid_dehalogenase-like_hydrolase	Up		128	LBRM2904_13.0770	-1.3	9.89e-06	-1.64	0.000123	hypothetical_protein	Down
129	LBRM2904_35.6960	1.08	0.0299	1.53	0.000906	methylenetetrahydrofolate_reductase	Up		129	LBRM2904_13.0790	-1.54	2.26e-08	-1.45	0.000383	hypothetical_protein	Down
130	LBRM2904_35.7040	1.2	0.00157	1.48	2.93e-05	hypothetical_protein	Up		130	LBRM2904_13.1010	-2.07	3.41e-21	-1.99	4.75e-10	mitochondrial_processing_peptidase_alpha_subunit	Down
									131	LBRM2904_13.1220	-1.59	3.3e-05	-1.66	0.00337	NADH-cytochrome_b5_reductase	Down
									132	LBRM2904_13.1240	-1.74	2.67e-07	-2.16	1.08e-05	leucyl-tRNA_synthetase	Down
									133	LBRM2904_13.1330	-1.35	0.000105	-1.14	0.0306	adenylosuccinate_synthetase	Down
									134	LBRM2904_13.1510	-1.27	2.26e-05	-1.23	0.00567	hypothetical_protein	Down
									135	LBRM2904_13.1620	-1.11	3.36e-06	-1.54	7.7e-06	Ran-binding_protein_1	Down
									136	LBRM2904_13.1740	-1.92	6.37e-17	-1.87	2.41e-08	ubiquitin-conjugating_enzyme	Down
									137	LBRM2904_13.1780	-1.49	1.69e-08	-1.07	0.00815	squalene_monooxygenase-like_protein	Down
									138	LBRM2904_13.1790	-1.24	0.00105	-1.5	0.00646	mitochondrial_DNA_polymerase_I_protein_D	Down
									139	LBRM2904_13.1800	-1.18	1.79e-07	-1.32	6.65e-05	mitogen-activated_protein_kinase	Down
									140	LBRM2904_13.1820	-1.99	8.47e-26	-2.14	6.03e-15	chaperonin_TCP20	Down
									141	LBRM2904_13.1840	-1.63	3.59e-09	-1.93	1.53e-06	pyrroline-5-carboxylate_reductase	Down
									142	LBRM2904_14.0040	-1.59	5.44e-19	-2.23	2.16e-18	hypothetical_protein	Down
									143	LBRM2904_14.0110	-1.93	9.44e-25	-1.85	1.5e-11	hypothetical_protein	Down
									144	LBRM2904_14.0120	-2.14	4.41e-21	-2.36	7.03e-13	inosine-guanine_nucleoside_hydrolase	Down
									145	LBRM2904_14.0170	-1.13	1.08e-09	-1.81	5.64e-12	Carboxypeptidase_Taq_(M32)_metallopeptidase	Down
									146	LBRM2904_14.0230	-1.45	1.99e-19	-1.4	2.14e-09	Scavenger_mRNA_decapping_enzyme_C-term_binding/HIT_domain_containing_protein	Down
									147	LBRM2904_14.0240	-2.17	7.49e-19	-2.07	7.53e-09	hypothetical_protein	Down
									148	LBRM2904_14.0250	-1.23	0.000158	-1.1	0.0245	hypothetical_protein	Down
									149	LBRM2904_14.0270	-1.25	3.76e-08	-1.18	0.000449	hypothetical_protein	Down
									150	LBRM2904_14.0310	-1.49	4.46e-09	-1.68	6.08e-06	proteasome_alpha_3_subunit	Down
									151	LBRM2904_14.0320	-1.03	0.000329	-1.04	0.0156	amino_acid_permease	Down
									152	LBRM2904_14.0520	-1.31	0.000913	-1.48	0.0109	Amastin_surface_glycoprotein	Down
									153	LBRM2904_14.0690	-1.7	1.78e-24	-1.52	3.83e-10	fatty_acid_elongase	Down
									154	LBRM2904_14.0840	-1.73	1.64e-05	-1.23	0.0471	small_myristoylated_protein-3	Down
									155	LBRM2904_14.0910	-1.79	9.12e-14	-2.13	8.12e-10	glutathione_synthetase	Down
									156	LBRM2904_14.0920	-1.39	1.18e-06	-1.61	0.000115	mitochondrial_DNA_polymerase_I_protein_C	Down
									157	LBRM2904_14.0930	-1.9	9.25e-09	-1.85	0.000152	tc40_antigen-like	Down
									158	LBRM2904_14.0960	-1.16	1.89e-07	-1.08	0.00117	RNA_editing_3'_terminal_uridylyl_transferase_1	Down
									159	LBRM2904_14.0970	-1.79	1.49e-10	-1.05	0.0148	hypothetical_protein	Down
									160	LBRM2904_14.0990	-1.5	5.24e-16	-1.67	4.26e-10	ADP/ATP_mitochondrial_carrier-like_protein	Down
									161	LBRM2904_14.1030	-1.06	4.98e-10	-1.43	4.03e-09	hypothetical_protein	Down
									162	LBRM2904_14.1100	-1.57	2.06e-05	-2.11	7.24e-05	hypothetical_protein	Down
									163	LBRM2904_14.1170	-1.07	0.000714	-1.4	0.00234	Enolase	Down
									164	LBRM2904_14.1260	-1	0.00274	-1.44	0.0028	hypothetical_protein	Down
									165	LBRM2904_14.1380	-1.07	0.000271	-1.28	0.00283	delta-4_fatty_acid_desaturase	Down
									166	LBRM2904_14.1440	-1.06	7.74e-08	-2.2	1.38e-15	tyrosyl-tRNA_synthetase	Down
									167	LBRM2904_14.1470	-1.26	5.4e-09	-1.87	1.26e-09	hypothetical_protein	Down
									168	LBRM2904_14.1540	-1.78	1.64e-07	-2.11	1.85e-05	mitochondrial_pyruvate_carrier_protein_2	Down
									169	LBRM2904_14.1560	-1.37	8.46e-08	-1.84	5.86e-07	glutathione-S-transferase/glutaredoxin	Down
									170	LBRM2904_15.0080	-1.73	1.06e-12	-1.36	0.000193	cytochrome-b5_reductase	Down
									171	LBRM2904_15.0120	-1.33	2.45e-06	-1.52	0.000237	ATP-dependent_protease_ATPase_subunit_HslU1	Down
									172	LBRM2904_15.0150	-1.62	1.91e-17	-1.41	5.49e-07	mitochondrial_carrier_protein	Down
									173	LBRM2904_15.0190	-1.2	0.000354	-1.63	0.00078	serine/threonine-protein_kinase	Down
									174	LBRM2904_15.0240	-1.11	1.75e-06	-1.84	2.35e-08	protein_phosphatase_1_catalitic_subunit	Down
									175	LBRM2904_15.0350	-1.01	2.15e-05	-1.02	0.00385	hypothetical_protein	Down
									176	LBRM2904_15.0360	-1.24	2.33e-07	-1.1	0.00221	Isoprenylcysteine_alpha-carbonyl_methylesterase	Down
									177	LBRM2904_15.0620	-1.07	1.13e-05	-1.41	5.7e-05	Signal_peptidase_subunit	Down
									178	LBRM2904_15.1330	-1.3	5.86e-08	-1.02	0.00455	actin-like_protein	Down
									179	LBRM2904_15.1440	-1.72	6.37e-17	-1.96	4.23e-11	glutaminyl-tRNA_synthetase	Down
									180	LBRM2904_15.1460	-1.18	3.29e-09	-1.04	0.000447	phosphomevalonate_kinase_protein	Down
									181	LBRM2904_15.1480	-1.45	3.21e-14	-1.32	2.33e-06	ribosomal_protein_S6	Down
									182	LBRM2904_15.1510	-1.35	3.07e-09	-1.11	0.00114	hypothetical_protein	Down
									183	LBRM2904_16.0150	-1.38	1.87e-11	-2.1	7.63e-13	eukaryotic_translation_initiation_factor_1A	Down
									184	LBRM2904_16.0510	-1.06	2.14e-07	-1.49	4.58e-07	aspartate_carbamoyltransferase	Down
									185	LBRM2904_16.0620	-1.13	0.000267	-1.08	0.02	apurinic/apyrimidinic_endonuclease-redox_protein	Down
									186	LBRM2904_16.0750	-1.11	2.93e-09	-1.39	3.18e-07	Membrane_transport_protein	Down
									187	LBRM2904_16.0860	-1.62	8.98e-08	-1.99	6.02e-06	EF-hand_domain/EF-hand_domain_pair	Down
									188	LBRM2904_16.0930	-1.15	3.36e-05	-1.62	5.47e-05	hypothetical_protein	Down
									189	LBRM2904_16.1060	-1.12	1.76e-09	-2.19	8.08e-17	Polyketide_cyclase_/_dehydrase_and_lipid_transport	Down
									190	LBRM2904_16.1150	-1.02	5.61e-07	-1.09	0.000278	coatomer_delta_subunit-like_protein	Down
									191	LBRM2904_16.1290	-2.43	6.31e-16	-2.48	1.48e-08	cytochrome_c	Down
									192	LBRM2904_16.1350	-1.36	1.94e-05	-1.91	3.05e-05	Amidase	Down
									193	LBRM2904_16.1360	-1.65	1e-09	-2.32	1.97e-09	hypothetical_protein	Down
									194	LBRM2904_16.1390	-1.04	5.67e-06	-1.83	1.39e-08	EMG1/NEP1_methyltransferase	Down
									195	LBRM2904_16.1470	-2.53	0.0482	-3.76	0.0415	paraflagellar_rod_protein_1D	Down
									196	LBRM2904_16.1490	-1.71	1.26e-09	-1.71	3.54e-05	hypothetical_protein	Down
									197	LBRM2904_16.1500	-1.34	0.00142	-1.47	0.0183	kinesin	Down
									198	LBRM2904_16.1510	-1.48	1.54e-05	-1.57	0.00188	kinesin	Down
									199	LBRM2904_16.1560	-2.01	2.16e-26	-2.16	3.75e-15	hypothetical_protein	Down
									200	LBRM2904_16.1580	-1.19	2.86e-07	-1.01	0.00353	endoplasmic_reticulum_oxidoreductin	Down
									201	LBRM2904_16.1590	-1.2	0.00429	-1.71	0.00462	DNA_polymerase_I_alpha_catalytic_subunit	Down
									202	LBRM2904_16.1630	-1.23	6.49e-06	-1.49	0.000173	kinesin	Down
									203	LBRM2904_16.1650	-1.2	7.43e-05	-2.7	1.47e-10	eukaryotic_translation_initiation_factor_4_gamma	Down
									204	LBRM2904_16.1670	-1.11	1.53e-13	-1.81	1.94e-17	hypothetical_protein	Down
									205	LBRM2904_16.1690	-1.49	0.00115	-2.21	0.000802	hypothetical_protein	Down
									206	LBRM2904_16.1700	-1.22	0.00424	-1.99	0.00108	hypothetical_protein	Down
									207	LBRM2904_16.1710	-2.18	1.66e-12	-2.4	9.53e-08	hypothetical_protein	Down
									208	LBRM2904_17.0390	-1.44	4.94e-17	-1.63	5.11e-11	Tetratricopeptide_repeat/TPR_repeat	Down
									209	LBRM2904_17.0840	-1.59	7.85e-10	-1.23	0.00156	Acyl_CoA_binding_protein	Down
									210	LBRM2904_17.1040	-1.17	0.000105	-1.79	3.18e-05	hypothetical_protein	Down
									211	LBRM2904_17.1130	-1.28	7.11e-06	-1.08	0.0119	hypothetical_protein	Down
									212	LBRM2904_17.1160	-1.27	1.72e-06	-1.51	9.15e-05	META_domain_containing_protein	Down
									213	LBRM2904_17.1170	-1.07	1.08e-05	-1.45	3.25e-05	hypothetical_protein	Down
									214	LBRM2904_17.1550	-2.04	1.33e-11	-2.57	3.19e-09	translation_initiation_factor	Down
									215	LBRM2904_17.1720	-1.27	2.44e-05	-1.42	0.00133	hypothetical_protein	Down
									216	LBRM2904_18.0130	-1.67	4.12e-09	-1.35	0.00153	serine/threonine_protein_phosphatase_type_5	Down
									217	LBRM2904_18.0390	-1.04	0.000874	-1.21	0.00851	UDP-galactose_transporter	Down
									218	LBRM2904_18.0480	-1.03	0.000568	-1.07	0.0159	60S_ribosomal_protein_L10a	Down
									219	LBRM2904_18.0540	-1.19	1.67e-05	-1.07	0.00945	peroxisomal_enoyl-coa_hydratase	Down
									220	LBRM2904_18.0610	-2.08	3.15e-12	-2.12	1.1e-06	aconitase	Down
									221	LBRM2904_18.0650	-1.19	2.83e-07	-1.05	0.00246	paralyzed_flagella_protein_20	Down
									222	LBRM2904_18.0760	-1.14	5.26e-24	-1.27	6.24e-15	Elongation_factor_Tu	Down
									223	LBRM2904_18.0820	-1.33	5.95e-13	-1.67	4.26e-10	ethanolamine_phosphotransferase	Down
									224	LBRM2904_18.1200	-1.01	0.0106	-1.49	0.00912	protein_kinase_A_catalytic_subunit	Down
									225	LBRM2904_18.1280	-1.18	0.00159	-1.57	0.0039	hypothetical_protein	Down
									226	LBRM2904_18.1410	-1.37	1.85e-06	-1.29	0.00249	Mitochondrial_carrier_protein	Down
									227	LBRM2904_18.1480	-1.59	7.11e-06	-1.95	0.000142	heat_shock_protein_110	Down
									228	LBRM2904_18.1680	-1.65	1.33e-11	-1.92	5.4e-08	nonspecific_nucleoside_hydrolase	Down
									229	LBRM2904_18.1750	-1.34	2.2e-10	-1.02	0.00124	hypothetical_protein	Down
									230	LBRM2904_19.0080	-1.36	6.32e-07	-1.22	0.00291	fibrillarin	Down
									231	LBRM2904_19.0090	-1.23	3.27e-08	-1	0.00265	Clathrin_light_chain	Down
									232	LBRM2904_19.0120	-1.68	1.55e-10	-1.15	0.00398	Associated_kinase_of_Tb14-3-3	Down
									233	LBRM2904_19.0130	-1.73	2.57e-07	-1.48	0.00326	mitogen-activated_protein_kinase_kinase_kinase	Down
									234	LBRM2904_19.0180	-1.55	4.57e-25	-1.56	7.93e-13	Multiprotein-bridging_factor_1	Down
									235	LBRM2904_19.0250	-1.16	4.78e-05	-1.01	0.0194	C-terminal_motor_kinesin	Down
									236	LBRM2904_19.0280	-1.46	5.28e-05	-1.48	0.00589	RNA_binding_protein	Down
									237	LBRM2904_19.0300	-1.04	5.95e-05	-1.39	0.000204	intraflagellar_transport_protein_52	Down
									238	LBRM2904_19.0410	-1.16	7.1e-10	-1.95	3.57e-13	nucleosome_assembly_protein	Down
									239	LBRM2904_19.0520	-1.02	0.00083	-1.25	0.0048	metallo-_peptidase	Down
									240	LBRM2904_19.0810	-1.43	1.15e-05	-2.14	4.56e-06	ABC_transport_system_ATP-binding_protein	Down
									241	LBRM2904_19.1100	-1.05	0.00178	-1.17	0.0181	Diacylglycerol_kinase_catalytic_domain_containing_protein	Down
									242	LBRM2904_19.1190	-1.57	3.1e-09	-1.05	0.0101	hypothetical_protein	Down
									243	LBRM2904_19.1510	-1.43	1.33e-05	-2.01	1.99e-05	Triose-phosphate_Transporter_family	Down
									244	LBRM2904_19.1550	-1.5	1.92e-12	-1.91	4.26e-10	WD_domain	Down
									245	LBRM2904_19.1560	-1.12	7.1e-06	-1.67	2.53e-06	inosine-5'-monophosphate_dehydrogenase	Down
									246	LBRM2904_19.1600	-1.31	1.29e-17	-1.95	7.19e-19	SRP19_protein	Down
									247	LBRM2904_20.0010	-1.62	5.46e-07	-2.23	1.5e-06	glucose-6-phosphate_1-dehydrogenase	Down
									248	LBRM2904_20.0050	-1.3	1.85e-08	-2.15	5.92e-11	Cleft_lip_and_palate_transmembrane_protein_1_(CLPTM1)	Down
									249	LBRM2904_20.0120	-1.22	4.55e-08	-1.39	1.96e-05	adenylate_kinase_2	Down
									250	LBRM2904_20.0140	-1.38	0.000369	-1.86	0.000933	malate_dehydrogenase	Down
									251	LBRM2904_20.0160	-1.3	2.54e-06	-1.97	5.73e-07	mitochondrial_malate_dehydrogenase	Down
									252	LBRM2904_20.0360	-1.33	2.04e-13	-1.72	3.64e-11	eukaryotic_translation_initiation_factor_5	Down
									253	LBRM2904_20.0390	-1.27	3.46e-13	-1.48	4.97e-09	hypothetical_protein	Down
									254	LBRM2904_20.0400	-1.41	1.73e-09	-1.53	7.53e-06	hypothetical_protein	Down
									255	LBRM2904_20.0420	-1.19	1.95e-05	-1.06	0.0117	hypothetical_protein	Down
									256	LBRM2904_20.0860	-1.54	2.54e-10	-1.22	0.000833	Stage_II_sporulation_protein_E_(SpoIIE)	Down
									257	LBRM2904_20.0880	-1.5	9.83e-14	-2.03	2.24e-12	hypothetical_protein	Down
									258	LBRM2904_20.0950	-1.61	4.32e-13	-1.89	3.49e-09	serine/threonine-protein_phosphatase_PP1	Down
									259	LBRM2904_20.0990	-1.24	6.66e-11	-1.64	1.83e-09	DNA-directed_RNA_polymerase_III_subunit	Down
									260	LBRM2904_20.1010	-1.28	2.96e-07	-1.22	0.00102	hypothetical_protein	Down
									261	LBRM2904_20.1360	-1.89	1.41e-06	-1.67	0.00425	hypothetical_protein	Down
									262	LBRM2904_20.1950	-1.9	1.81e-14	-1.2	0.00137	p25-alpha	Down
									263	LBRM2904_20.2460	-1.22	0.000814	-1.79	0.000676	ubiquitin-like_protein	Down
									264	LBRM2904_20.2530	-1.71	1.43e-13	-1.57	4.23e-06	Thioredoxin/Redoxin/Thioredoxin-like_domain_containing_protein	Down
									265	LBRM2904_20.2670	-1.22	0.000141	-1.73	0.00017	asparaginyl-tRNA_synthetase	Down
									266	LBRM2904_20.2830	-1.34	4.34e-13	-1.56	6.3e-09	Leucine_Rich_repeat	Down
									267	LBRM2904_20.2920	-1.1	3.1e-05	-1.6	2.15e-05	hypothetical_protein	Down
									268	LBRM2904_20.3040	-2.02	1.91e-18	-1.84	5.53e-08	RNA_recognition_motif._(a.k.a._RRM	Down
									269	LBRM2904_20.3530	-1.18	0.0124	-1.85	0.00615	hypothetical_protein	Down
									270	LBRM2904_20.3900	-1.24	0.000223	-1.59	0.00121	cleavage_and_polyadenylation_specificity_factor	Down
									271	LBRM2904_20.3970	-1.02	2.04e-05	-1.5	1.25e-05	ruvb-like_1_DNA_helicase	Down
									272	LBRM2904_20.4070	-1.35	8.13e-13	-1.21	1.26e-05	Ankyrin_repeats_(3_copies)/Ankyrin_repeat/Ankyrin_repeats_(many_copies)	Down
									273	LBRM2904_20.4150	-1.4	0.000204	-1.6	0.00396	transmembrane/endomembrane-like_protein	Down
									274	LBRM2904_20.4160	-1.82	5.7e-08	-1.86	0.000174	vacuolar_ATP_synthase_catalytic_subunit_A	Down
									275	LBRM2904_20.4380	-1.34	9.59e-06	-1.59	0.000326	hypothetical_protein	Down
									276	LBRM2904_20.4480	-1.43	2.2e-08	-1.74	2.7e-06	nucleolar_protein_family_a_member-like_protein	Down
									277	LBRM2904_20.4510	-2.09	3.02e-15	-2.04	1.5e-07	hypothetical_protein	Down
									278	LBRM2904_20.4630	-1.39	6.66e-11	-1.83	2.66e-09	Protein_of_unknown_function_(DUF1620)	Down
									279	LBRM2904_20.4770	-1.57	1.88e-14	-1.99	1.46e-11	nucleolar_protein_family_a	Down
									280	LBRM2904_20.5000	-1.15	0.000118	-1.16	0.00862	phosphoglycerate_kinase_C	Down
									281	LBRM2904_20.5020	-1.03	0.000332	-1.29	0.00213	phosphatidylinositol-4-phosphate_5-kinase_related	Down
									282	LBRM2904_20.5260	-1.74	7.32e-10	-1.94	2.49e-06	Major_Facilitator_Superfamily	Down
									283	LBRM2904_20.5310	-1.1	0.00283	-1.4	0.00902	NUDIX_domain_containing_protein	Down
									284	LBRM2904_20.5370	-1.17	1.15e-08	-1.04	0.000681	AIG2-like_family	Down
									285	LBRM2904_20.5690	-1.07	2.07e-08	-1.36	8.54e-07	hypothetical_protein	Down
									286	LBRM2904_20.5730	-1.14	4.77e-06	-1.41	9.57e-05	RNA_editing_endoribonuclease	Down
									287	LBRM2904_20.5770	-1.46	3.74e-10	-1.37	6.58e-05	cyclophilin_15	Down
									288	LBRM2904_20.6090	-1.05	0.000114	-1.02	0.0122	small_myristoylated_protein_4	Down
									289	LBRM2904_20.6100	-1.21	1.71e-07	-1.86	1.71e-08	Nucleosome_assembly_protein_(NAP)	Down
									290	LBRM2904_20.6290	-1.55	1.88e-05	-1.47	0.00662	hypothetical_protein	Down
									291	LBRM2904_20.6400	-1.27	1.82e-06	-2.47	3.38e-11	ribosome_biogenesis_protein	Down
									292	LBRM2904_21.0110	-1.45	1.12e-10	-1.09	0.00122	hypothetical_protein	Down
									293	LBRM2904_21.0120	-1.08	0.000141	-1.13	0.00755	hypothetical_protein	Down
									294	LBRM2904_21.0140	-1.06	0.011	-1.81	0.00223	cysteine_peptidase	Down
									295	LBRM2904_21.0160	-1.05	0.0244	-2.31	0.000349	serine/threonine_protein_kinase	Down
									296	LBRM2904_21.0180	-1.27	4.78e-10	-1.44	1.08e-06	serine/threonine-protein_kinase-like_protein	Down
									297	LBRM2904_21.0270	-1.88	1.12e-09	-1.48	0.0014	hexokinase	Down
									298	LBRM2904_21.0460	-2.02	2.66e-22	-1.54	5.75e-07	hypothetical_protein	Down
									299	LBRM2904_21.0590	-1.88	8.69e-12	-1.84	4.7e-06	dihydrolipoamide_acetyltransferase_precursorlike_protein	Down
									300	LBRM2904_21.0650	-1.06	1.19e-08	-2.13	4.44e-16	RNA_helicase	Down
									301	LBRM2904_21.0680	-1.21	1.31e-06	-1.08	0.00369	phosphoglucomutase	Down
									302	LBRM2904_21.0810	-1.47	9.21e-09	-1.11	0.00403	proteasome_regulatory_non-ATP-ase_subunit_5	Down
									303	LBRM2904_21.0960	-2.06	9.64e-20	-1.65	7.56e-07	hypoxanthine-guanine_phosphoribosyltransferase	Down
									304	LBRM2904_21.1330	-1.5	2.51e-21	-1.79	5.06e-15	T-complex_protein_1	Down
									305	LBRM2904_21.2030	-1.85	1.71e-12	-1.73	7.7e-06	mitochondrial_structure_specific_endonuclease_I_(SSE-1)	Down
									306	LBRM2904_21.2210	-1.77	1.97e-12	-1.56	2.8e-05	proteasome_subunit_alpha_type-5	Down
									307	LBRM2904_22.0100	-1.49	1.01e-09	-2.1	1.49e-09	GMP_synthase_[glutamine-hydrolysing]	Down
									308	LBRM2904_22.0210	-1.42	1.59e-09	-1.66	1.28e-06	Translocon-associated_protein_(TRAP)	Down
									309	LBRM2904_22.0230	-1.67	1.77e-17	-1.78	3.93e-10	hypothetical_protein	Down
									310	LBRM2904_22.0380	-1.22	3.43e-10	-1.43	3.96e-07	50S_ribosome-binding_GTPase/Dynamin_family	Down
									311	LBRM2904_22.0470	-1.52	2.56e-06	-1.5	0.00168	rer1_family-like_protein	Down
									312	LBRM2904_22.0540	-1.48	4.42e-23	-1.59	2.06e-13	prefoldin_5-like_protein	Down
									313	LBRM2904_22.0630	-1.72	6.28e-11	-1.6	3.84e-05	NADH-cytochrome_b5_reductase	Down
									314	LBRM2904_22.0640	-1.67	6.65e-10	-2.23	9.24e-09	Translation_initiation_factor_SUI1	Down
									315	LBRM2904_22.0730	-1.31	3.9e-08	-1.26	0.000354	Ribosomal_protein_L22p/L17e	Down
									316	LBRM2904_22.0750	-1.72	3.45e-10	-1.96	8e-07	hypothetical_protein	Down
									317	LBRM2904_22.0780	-1	0.00517	-1.43	0.00556	Arrestin_(or_S-antigen)	Down
									318	LBRM2904_22.1110	-1.23	0.00104	-1.23	0.0271	ribonucleoside-diphosphate_reductase_small_chain	Down
									319	LBRM2904_22.1210	-1.08	5.49e-13	-1.34	4.84e-10	farnesyl_pyrophosphate_synthase	Down
									320	LBRM2904_22.1370	-1.12	0.0123	-1.41	0.0313	hypothetical_protein	Down
									321	LBRM2904_22.1400	-1.59	1.81e-06	-1.93	6.71e-05	alanyl-tRNA_synthetase	Down
									322	LBRM2904_22.1480	-1.05	0.00377	-2.01	7.62e-05	hypothetical_protein	Down
									323	LBRM2904_22.1500	-1.76	1.03e-12	-1.38	0.000173	CCR4_associated_factor	Down
									324	LBRM2904_23.0060	-1.01	1.81e-05	-1.3	0.000138	hypothetical_protein	Down
									325	LBRM2904_23.0080	-1.52	2.11e-11	-1.57	2.34e-06	hypothetical_protein	Down
									326	LBRM2904_23.0140	-1.91	1.4e-05	-1.8	0.0059	vacuolar_type_h+_ATPase_subunit	Down
									327	LBRM2904_23.0170	-1.17	5.16e-08	-1.11	0.000451	hypothetical_protein	Down
									328	LBRM2904_23.0380	-2.56	6.01e-29	-2.33	3.5e-12	cytochrome_c_oxidase_subunit_10	Down
									329	LBRM2904_23.0870	-1.57	1.22e-10	-1.53	2.03e-05	Primase_C_terminal_2_(PriCT-2)	Down
									330	LBRM2904_23.0880	-1.19	1.35e-05	-1.38	0.000583	mitochondrial_DNA_primase	Down
									331	LBRM2904_23.0960	-1.81	4.33e-06	-1.62	0.00615	mitochondrial_RNA_binding_protein	Down
									332	LBRM2904_23.1190	-1.36	4.95e-08	-1.57	1.67e-05	hypothetical_protein	Down
									333	LBRM2904_23.1380	-1.13	4.06e-07	-1.49	3.55e-06	Ribosomal_protein_S9/S16	Down
									334	LBRM2904_23.1450	-1.09	3.66e-05	-1.34	0.000526	hypothetical_protein	Down
									335	LBRM2904_23.1530	-1.53	1.62e-06	-1.91	3.66e-05	XPG_N-terminal_domain/XPG_I-region	Down
									336	LBRM2904_23.1540	-1.32	2.92e-09	-1.11	0.000903	hypothetical_protein	Down
									337	LBRM2904_23.1850	-1.23	0.000796	-1.86	0.000383	protoheme_IX_farnesyltransferase	Down
									338	LBRM2904_24.0130	-1.11	1.03e-07	-1.27	2.96e-05	hypothetical_protein	Down
									339	LBRM2904_24.0160	-1.09	0.00144	-1.32	0.00833	guanine_nucleotide-binding_beta_subunit-like_protein	Down
									340	LBRM2904_24.0190	-1.87	3.94e-12	-1.11	0.00737	glycosomal_membrane_like_protein	Down
									341	LBRM2904_24.0230	-1.22	6.96e-05	-1.41	0.00178	hypothetical_protein	Down
									342	LBRM2904_24.0260	-1.14	0.0198	-1.86	0.00739	hypothetical_protein	Down
									343	LBRM2904_24.0330	-1.09	0.00104	-1.2	0.0153	Dynein_intermediate_chain_1	Down
									344	LBRM2904_24.0380	-1.22	0.000214	-1.02	0.0423	fumarate_hydratase	Down
									345	LBRM2904_24.0420	-1.21	0.000141	-1.76	0.000123	aspartate_aminotransferase	Down
									346	LBRM2904_24.0890	-1.39	2.23e-12	-1.28	1.13e-05	triosephosphate_isomerase	Down
									347	LBRM2904_24.1250	-1.14	3.13e-05	-1.81	3.49e-06	Inhibitor_of_apoptosis-promoting_Bax1	Down
									348	LBRM2904_24.1270	-1.46	1.1e-08	-2.01	4.08e-08	translation_factor_sui1	Down
									349	LBRM2904_24.1340	-1.74	2.4e-10	-1.2	0.004	amastin-like_surface_protein-like_protein	Down
									350	LBRM2904_24.1410	-1.2	7.35e-07	-2.15	2.9e-10	translation_initiation_factor_IF-2	Down
									351	LBRM2904_24.1460	-1.72	0.00483	-2	0.0261	Zinc_finger	Down
									352	LBRM2904_24.1750	-1.22	0.000331	-1.62	0.00108	NAD_dependent_epimerase/dehydratase_family/Male_sterility_protein	Down
									353	LBRM2904_24.1930	-1.56	4.61e-08	-2.21	7.18e-08	RNA_recognition_motif._(a.k.a._RRM	Down
									354	LBRM2904_24.1960	-1.01	1.04e-07	-1.51	2.86e-08	short_chain_dehydrogenase/reductase	Down
									355	LBRM2904_24.1990	-1.2	1.46e-10	-1.58	5.34e-09	hypothetical_protein	Down
									356	LBRM2904_24.2280	-1.32	0.000107	-1.18	0.0208	3-hydroxy-3-methylglutaryl-CoA_synthase	Down
									357	LBRM2904_24.2300	-2.12	1.82e-17	-1.69	4.3e-06	ubiquitin-conjugating_enzyme_E2	Down
									358	LBRM2904_24.2330	-1.44	8.51e-11	-1.28	8.99e-05	Glycerophosphoryl_diester_phosphodiesterase_family	Down
									359	LBRM2904_24.2390	-1.29	9.67e-12	-1.7	4.12e-10	hypothetical_protein	Down
									360	LBRM2904_24.2420	-1.7	1.48e-10	-1.95	4.58e-07	fatty-acid_desaturase	Down
									361	LBRM2904_25.0090	-1.67	3.78e-11	-2.42	2.17e-11	poly(A)-binding_protein_3	Down
									362	LBRM2904_25.0100	-1.2	0.00137	-2.07	9.52e-05	hypothetical_protein	Down
									363	LBRM2904_25.0320	-1.08	6.06e-09	-1.51	1.13e-08	ATP-binding_region_containing_protein	Down
									364	LBRM2904_25.0610	-1.17	6.48e-07	-1.73	3.22e-07	Raptor_N-terminal_CASPase_like_domain_containing_protein	Down
									365	LBRM2904_25.0770	-1.05	0.0215	-1.86	0.00381	protein_phosphatase	Down
									366	LBRM2904_25.0800	-1.26	1.31e-14	-1.79	1.41e-14	DNL_zinc_finger_containing_protein	Down
									367	LBRM2904_25.0810	-1.24	0.000243	-1.58	0.00135	hypothetical_protein	Down
									368	LBRM2904_25.1030	-1.87	6.74e-12	-1.98	7.1e-07	protein_transport_protein_Sec61_gamma_subunit	Down
									369	LBRM2904_25.1170	-1.9	2.36e-25	-1.75	5.61e-11	cytochrome_c_oxidase_VII	Down
									370	LBRM2904_25.1220	-1.28	6.31e-05	-1.75	0.000141	ATP_synthase_subunit_beta	Down
									371	LBRM2904_25.1420	-1.12	8.27e-09	-1.64	3.66e-09	hypothetical_protein	Down
									372	LBRM2904_25.1710	-1.33	5.13e-11	-2.04	1.47e-12	hypothetical_protein	Down
									373	LBRM2904_25.2080	-1.12	0.00191	-1.39	0.00862	hypothetical_protein	Down
									374	LBRM2904_25.2100	-1.23	1.47e-06	-1.74	1.95e-06	hypothetical_protein	Down
									375	LBRM2904_25.2130	-1.26	5.71e-10	-1.49	3.78e-07	helicase-like_protein	Down
									376	LBRM2904_25.2140	-1.65	7.6e-25	-2.05	5.92e-19	Protein_phosphatase_2C/Stage_II_sporulation_protein_E_(SpoIIE)	Down
									377	LBRM2904_25.2160	-1.32	1.27e-05	-2.03	2.64e-06	elongation_factor_2-like_protein	Down
									378	LBRM2904_25.2200	-1.01	8.41e-07	-1.31	9.67e-06	KIF-1_binding_protein_C_terminal	Down
									379	LBRM2904_25.2300	-1.22	7.3e-08	-1.36	4.48e-05	Parkin_co-regulated_protein	Down
									380	LBRM2904_25.2320	-1.28	1.74e-05	-1.55	0.000336	hypothetical_protein	Down
									381	LBRM2904_25.2360	-1.98	8.43e-18	-2.48	6.75e-14	hypothetical_protein	Down
									382	LBRM2904_25.2400	-1.19	0.00121	-1.73	0.00109	Pex2_/_Pex12_amino_terminal_region/Zinc_finger	Down
									383	LBRM2904_25.2460	-1.12	5.21e-06	-1.58	7.46e-06	hypothetical_protein	Down
									384	LBRM2904_25.2540	-1.31	2.95e-05	-1.05	0.0271	hypothetical_protein	Down
									385	LBRM2904_26.0140	-1.13	1.44e-12	-1.68	1.33e-13	adenine_phosphoribosyltransferase	Down
									386	LBRM2904_26.0610	-1.47	5.44e-11	-1.18	0.000452	protein_disulfide_isomerase	Down
									387	LBRM2904_26.0630	-1.61	6.22e-13	-1.76	6.29e-08	Protein_of_unknown_function_(DUF2012)	Down
									388	LBRM2904_26.0810	-1.49	1.87e-18	-1.16	4.31e-06	hypothetical_protein	Down
									389	LBRM2904_26.0880	-1.15	9.72e-11	-1.56	9.36e-10	DnaJ_domain/Domain_of_unknown_function_(DUF3395)	Down
									390	LBRM2904_26.0890	-1.21	6.8e-11	-1.57	3.98e-09	Meiotic_cell_cortex_C-terminal_pleckstrin_homology	Down
									391	LBRM2904_26.0910	-1.21	7.01e-07	-2.23	6.68e-11	NMD3_family	Down
									392	LBRM2904_26.0950	-1.76	2.03e-05	-2.35	8.62e-05	hypothetical_protein	Down
									393	LBRM2904_26.0980	-1.14	3.05e-06	-1.7	9.76e-07	dynein_heavy_chain	Down
									394	LBRM2904_26.0990	-1.32	0.00504	-1.76	0.0104	hypothetical_protein	Down
									395	LBRM2904_26.1000	-1.75	4.09e-27	-2.07	9.95e-19	hypothetical_protein	Down
									396	LBRM2904_26.1330	-1.34	1.47e-09	-1.63	3.45e-07	prefoldin-like_protein	Down
									397	LBRM2904_26.1560	-1.57	7.67e-09	-2.11	6.71e-08	thimet_oligopeptidase	Down
									398	LBRM2904_26.1590	-1.31	7.36e-06	-1.19	0.00613	hypothetical_protein	Down
									399	LBRM2904_26.1610	-1.82	5.49e-17	-1.97	3.58e-10	CDP-DAG_synthase	Down
									400	LBRM2904_26.2430	-1.15	0.00012	-1.89	8.73e-06	CDP-diacylglycerol--inositol_3-phosphatidyltransferase	Down
									401	LBRM2904_26.2580	-1.03	0.000147	-1.43	0.000244	CSL_zinc_finger_containing_protein	Down
									402	LBRM2904_26.2670	-1.64	0.0182	-4.05	2.15e-05	Amino_acid_kinase_family	Down
									403	LBRM2904_27.0050	-1.47	2.97e-06	-1.85	5.02e-05	hypothetical_protein	Down
									404	LBRM2904_27.0080	-1.4	1.82e-07	-1.16	0.00398	cytochrome_p450-like_protein	Down
									405	LBRM2904_27.0100	-1.41	6.04e-11	-1.24	0.000106	hypothetical_protein	Down
									406	LBRM2904_27.0120	-1.65	3.47e-14	-1.05	0.00149	WW_domain/Zinc_finger_C-x8-C-x5-C-x3-H_type_(and_similar)	Down
									407	LBRM2904_27.0140	-1.68	7.64e-08	-1.12	0.0198	hypothetical_protein	Down
									408	LBRM2904_27.0370	-1.23	3.64e-05	-1.72	6.19e-05	Nuclear_pore_complex_protein_158	Down
									409	LBRM2904_27.0410	-2.29	3.02e-28	-2.74	5.21e-20	ribokinase	Down
									410	LBRM2904_27.0470	-1.25	7.68e-07	-1.45	7.78e-05	hypothetical_protein	Down
									411	LBRM2904_27.0860	-1.28	3.76e-06	-1.16	0.00518	2-oxoglutarate_dehydrogenase_subunit	Down
									412	LBRM2904_27.1130	-1.1	3.08e-05	-1.12	0.00412	Retinoic_acid_induced_16-like_protein	Down
									413	LBRM2904_27.1180	-1.4	2.97e-07	-1.57	8.25e-05	hypothetical_protein	Down
									414	LBRM2904_27.1200	-1.75	1.23e-13	-2.05	1.71e-09	WD_domain	Down
									415	LBRM2904_27.1270	-1.93	5.79e-13	-2.04	1.77e-07	KH_domain_containing_protein	Down
									416	LBRM2904_27.1290	-1.21	4.11e-05	-1.18	0.00727	Cupin-like_domain/JmjC_domain	Down
									417	LBRM2904_27.1310	-1.65	1.14e-05	-1.7	0.00222	hypothetical_protein	Down
									418	LBRM2904_27.1360	-1.24	4.06e-08	-1.16	0.00055	hypothetical_protein	Down
									419	LBRM2904_27.1640	-1.28	4.82e-07	-1.75	1.7e-06	eRF1_domain_1/eRF1_domain_2/eRF1_domain_3	Down
									420	LBRM2904_27.1770	-1.54	5.96e-05	-1.32	0.0229	glycosomal_phosphoenolpyruvate_carboxykinase	Down
									421	LBRM2904_27.1880	-1.08	0.000363	-1.63	0.00018	hypothetical_protein	Down
									422	LBRM2904_27.1980	-1.58	1.75e-07	-1.06	0.0223	GMP-PDE	Down
									423	LBRM2904_27.2030	-1.18	7.62e-10	-1.27	6.34e-06	ribonucleoside-diphosphate_reductase_small_chain	Down
									424	LBRM2904_27.2140	-1.13	5.87e-11	-1.22	1.16e-06	NLI_interacting_factor-like_phosphatase	Down
									425	LBRM2904_27.2160	-1.42	2.83e-14	-1.41	2.37e-07	Phosducin/Thioredoxin	Down
									426	LBRM2904_27.2170	-1.24	0.00327	-1.99	0.000921	dual_specificity_protein_phosphatase	Down
									427	LBRM2904_27.2240	-1.25	0.00343	-1.26	0.0473	hypothetical_protein	Down
									428	LBRM2904_27.2300	-1.34	6.53e-11	-1.02	0.00101	protein_phosphatase-like_protein	Down
									429	LBRM2904_27.2400	-1.72	2.63e-07	-1.72	0.000461	heat_shock_protein_DNAJ	Down
									430	LBRM2904_27.2520	-1.33	0.0392	-2.17	0.0182	hypothetical_protein	Down
									431	LBRM2904_28.0150	-1.17	8.82e-05	-1.97	3.15e-06	hypothetical_protein	Down
									432	LBRM2904_28.0170	-1.91	1.21e-30	-1.96	4.86e-16	proteasome_beta_3_subunit	Down
									433	LBRM2904_28.0190	-1.43	1.15e-07	-1.54	9.48e-05	hypothetical_protein	Down
									434	LBRM2904_28.0210	-1.52	1.65e-09	-1.32	0.000413	phopshatase	Down
									435	LBRM2904_28.0220	-1.73	2.77e-26	-1.97	8.12e-17	hypothetical_protein	Down
									436	LBRM2904_28.0250	-1.83	3.08e-18	-1.55	5.65e-07	histone_H2B_variant	Down
									437	LBRM2904_28.0620	-1.68	3.89e-07	-1.51	0.00228	hypothetical_protein	Down
									438	LBRM2904_28.0660	-1.73	2.86e-10	-2.09	1.4e-07	ER_lumen_retaining_receptor-like_protein	Down
									439	LBRM2904_28.0670	-1.82	3.15e-12	-2	1.26e-07	ATP_synthase_subunit_H	Down
									440	LBRM2904_28.0680	-1.02	1.21e-06	-1.27	3.37e-05	protein_transport_protein_SEC13	Down
									441	LBRM2904_28.0690	-1.43	9.72e-09	-1.22	0.00107	hypothetical_protein	Down
									442	LBRM2904_28.0720	-1.08	0.00548	-2.02	0.000223	serine/threonine_protein_phosphatase_catalytic_subunit	Down
									443	LBRM2904_28.0750	-1.52	1.68e-13	-1.64	4.77e-08	SNARE_associated_Golgi_protein	Down
									444	LBRM2904_28.0780	-1.23	0.000657	-1.48	0.00529	hypothetical_protein	Down
									445	LBRM2904_28.0860	-1.03	3.38e-05	-1.58	9.24e-06	RNA_polymerase_B_subunit_RPB8	Down
									446	LBRM2904_28.1020	-2.27	3.68e-18	-2.45	9.38e-11	Archaic_translocase_outer_mitochondrial_membrane_46_kDa_subunit	Down
									447	LBRM2904_28.1200	-1.4	0.000293	-1.59	0.00504	WD_domain	Down
									448	LBRM2904_28.1510	-1.35	1.99e-05	-1.21	0.011	DNA_polymerase_kappa	Down
									449	LBRM2904_28.1580	-1.22	3.5e-06	-1.19	0.00223	Protein_of_unknown_function_(DUF423)	Down
									450	LBRM2904_28.1650	-1.02	0.00159	-1.05	0.0299	hypothetical_protein	Down
									451	LBRM2904_28.1920	-1.36	2.05e-09	-1.1	0.00128	replication_factor_A	Down
									452	LBRM2904_28.1940	-1.21	6.18e-07	-1.19	0.000956	methylthioribulose-1-phosphate_dehydratase	Down
									453	LBRM2904_28.2090	-1.24	0.000129	-1.61	0.000623	ribose_5-phosphate_isomerase	Down
									454	LBRM2904_28.2170	-1.38	2.01e-06	-1.12	0.0104	NADH_dehydrogenase_subunit_NB6M	Down
									455	LBRM2904_28.2220	-1.11	1.09e-05	-1.88	1.26e-07	DEAD-box_ATP-dependent_RNA_helicase	Down
									456	LBRM2904_28.2340	-1.05	4.5e-09	-1.24	1.62e-06	hypothetical_protein	Down
									457	LBRM2904_28.2380	-1.32	4.69e-05	-1.36	0.00464	AIG2-like_family	Down
									458	LBRM2904_28.2390	-1.27	1.17e-11	-1.11	5.49e-05	2_-3-bisphosphoglycerate-independent_phosphoglycerate_mutase-like	Down
									459	LBRM2904_28.2430	-1.03	0.00037	-1.09	0.0111	glycosomal_membrane_protein	Down
									460	LBRM2904_28.2450	-1.12	0.000222	-1.42	0.00129	mitochondrial_DNA_topoisomerase_II	Down
									461	LBRM2904_28.2480	-1.53	1.98e-10	-1.61	4.17e-06	eukaryotic_translation_initiation_factor	Down
									462	LBRM2904_28.2610	-1.75	2.61e-05	-1.51	0.0164	2-oxoglutarate_dehydrogenase	Down
									463	LBRM2904_28.2620	-1.54	4.52e-07	-1.84	3.24e-05	Vacuolar_proton_pump_subunit_B	Down
									464	LBRM2904_28.2670	-1.99	7.66e-17	-1.99	1.16e-08	hypothetical_protein	Down
									465	LBRM2904_28.2690	-1.05	0.000314	-1.22	0.00449	eukaryotic_translation_initiation_factor_4E	Down
									466	LBRM2904_28.3070	-1.94	2.72e-10	-2.05	5.06e-06	hsp70	Down
									467	LBRM2904_28.3080	-1.06	0.000856	-1.11	0.0187	hsp70	Down
									468	LBRM2904_28.3180	-1.4	1.79e-12	-1.29	1.06e-05	hypothetical_protein	Down
									469	LBRM2904_28.3210	-1.18	0.000174	-1.52	0.000875	phosphate_transporter	Down
									470	LBRM2904_28.3220	-1.02	2.67e-10	-1.38	2.6e-09	hypothetical_protein	Down
									471	LBRM2904_28.3250	-1.45	1.18e-09	-1.49	1.96e-05	hypothetical_protein	Down
									472	LBRM2904_28.3310	-1.33	2.27e-05	-1.46	0.00157	hypothetical_protein	Down
									473	LBRM2904_29.0040	-1.16	1.7e-09	-1.65	2e-09	transcription_factor-like_protein	Down
									474	LBRM2904_29.0220	-1.19	2.52e-08	-1.64	8.85e-08	hypothetical_protein	Down
									475	LBRM2904_29.0330	-1.61	0.000293	-1.97	0.00243	hypothetical_protein	Down
									476	LBRM2904_29.0340	-1.57	3.98e-11	-1.41	6.18e-05	TPR_repeat/Tetratricopeptide_repeat	Down
									477	LBRM2904_29.0530	-1.07	3.89e-05	-1.07	0.0057	ADF/Cofilin	Down
									478	LBRM2904_29.0760	-1.25	2.22e-06	-1.16	0.00313	Peroxisomal_targeting_signal_2_receptor	Down
									479	LBRM2904_29.0800	-1.71	3.81e-06	-1.63	0.00306	U-box_domain_protein	Down
									480	LBRM2904_29.0830	-1.53	4.47e-11	-1.4	4.25e-05	hypothetical_protein	Down
									481	LBRM2904_29.0870	-1.68	3.37e-11	-1.65	8.93e-06	hypothetical_protein	Down
									482	LBRM2904_29.0910	-1.47	3.64e-13	-2	4.73e-12	guanine_deaminase	Down
									483	LBRM2904_29.0940	-1.87	2.87e-17	-1.89	4.7e-09	hypothetical_protein	Down
									484	LBRM2904_29.0950	-1.01	7.8e-07	-1.34	5.04e-06	ADP-ribosylation_factor-like_protein_3A	Down
									485	LBRM2904_29.1150	-1.15	0.000108	-1.19	0.00682	hypothetical_protein	Down
									486	LBRM2904_29.1200	-1.28	0.000344	-1.16	0.033	hypothetical_protein	Down
									487	LBRM2904_29.1240	-1.54	3.4e-11	-1.27	0.000239	tryparedoxin_2	Down
									488	LBRM2904_29.1250	-2.08	3.71e-14	-2.18	5.59e-08	tryparedoxin_1	Down
									489	LBRM2904_29.1260	-1.16	9.12e-13	-1.01	2.41e-05	tryparedoxin_1	Down
									490	LBRM2904_29.1620	-1.9	5.29e-06	-1.95	0.00147	Nodulin-like	Down
									491	LBRM2904_29.1790	-1.09	0.000743	-1.01	0.0368	Thioesterase_superfamily	Down
									492	LBRM2904_29.1950	-1.13	2.47e-05	-1.48	0.000151	Tob55	Down
									493	LBRM2904_29.2290	-2.04	2.4e-16	-1.39	0.000196	rab-GDP_dissociation_inhibitor	Down
									494	LBRM2904_29.2320	-1.28	0.000108	-2.04	1.5e-05	hypothetical_protein	Down
									495	LBRM2904_29.2380	-1.32	0.00139	-1.56	0.0102	hypothetical_protein	Down
									496	LBRM2904_29.2410	-1.24	2.82e-08	-1.17	0.000398	DNA_replication_complex_GINS_protein_SLD5	Down
									497	LBRM2904_29.2440	-1.48	0.000147	-1.74	0.00234	enoyl-CoA_hydratase/isomerase-like_protein	Down
									498	LBRM2904_29.2580	-1.51	6.34e-05	-1.38	0.0151	heat_shock_protein_20	Down
									499	LBRM2904_29.2670	-1.01	0.0002	-1.17	0.00319	RNA_polymerase-associated_protein_CTR9	Down
									500	LBRM2904_29.2690	-1.53	0.000573	-1.62	0.0138	serine/threonine-protein_kinase	Down
									501	LBRM2904_29.2740	-1.32	0.00128	-1.81	0.00223	hypothetical_protein	Down
									502	LBRM2904_30.0100	-1.36	4.77e-06	-1.82	2.31e-05	hypothetical_protein	Down
									503	LBRM2904_30.0220	-1.02	7.61e-05	-1.39	0.000177	hypothetical_protein	Down
									504	LBRM2904_30.0330	-1.16	1.38e-06	-1.09	0.0022	hypothetical_protein	Down
									505	LBRM2904_30.0480	-1.31	0.00111	-2.05	0.000341	eukaryotic_translation_initiation_factor_4E	Down
									506	LBRM2904_30.0490	-1.11	5.02e-08	-1.28	1.51e-05	aspartyl-tRNA_synthetase	Down
									507	LBRM2904_30.0590	-1.24	5.09e-09	-2	2.68e-11	hypothetical_protein	Down
									508	LBRM2904_30.0610	-1.52	1.89e-09	-1.61	1.54e-05	AMP-binding_enzyme	Down
									509	LBRM2904_30.0810	-1.72	1.85e-09	-1.89	5.62e-06	4-methyl-5(beta-hydroxyethyl)-thiazole_monophosphate_synthesis_protein	Down
									510	LBRM2904_30.0820	-1.13	6.34e-07	-1.71	1.57e-07	hypothetical_protein	Down
									511	LBRM2904_30.0840	-1.29	0.000222	-1.2	0.0214	mitochondrial_oligo_U_binding_protein_TBRGG1	Down
									512	LBRM2904_30.0930	-1.55	2.34e-07	-1.29	0.00419	surface_protein_amastin	Down
									513	LBRM2904_30.1170	-1.24	2.43e-14	-1.43	1.07e-09	RNA-binding_protein	Down
									514	LBRM2904_30.1180	-1.16	0.00294	-1.47	0.0101	importin_alpha	Down
									515	LBRM2904_30.1740	-1.41	7.79e-05	-1.57	0.00276	Intraflagellar_transport_complex_B_protein_46_C_terminal	Down
									516	LBRM2904_30.1770	-1.15	0.000289	-1.76	0.000108	queuine_tRNA-ribosyltransferase	Down
									517	LBRM2904_30.1830	-1.49	1e-13	-1.89	5.12e-11	splicing_factor_3a	Down
									518	LBRM2904_30.2380	-1.16	8.79e-05	-1.45	0.00078	hypothetical_protein	Down
									519	LBRM2904_30.2660	-1.34	0.00146	-2.19	0.00026	reticulon_domain_protein	Down
									520	LBRM2904_30.2820	-1.61	5.52e-18	-1.94	4.69e-13	small_glutamine-rich_tetratricopeptide_repeat_protein	Down
									521	LBRM2904_30.3050	-1.72	3.03e-06	-1.12	0.0482	glyceraldehyde_3-phosphate_dehydrogenase	Down
									522	LBRM2904_30.3060	-1.46	1.51e-15	-1.24	4.5e-06	Protein_of_unknown_function_(DUF2817)	Down
									523	LBRM2904_30.3110	-1.68	1.5e-17	-1.37	2.68e-06	hypothetical_protein	Down
									524	LBRM2904_30.3200	-1.75	5.77e-07	-2.11	3.14e-05	S-adenosylmethionine_decarboxylase	Down
									525	LBRM2904_30.3240	-2.24	7.37e-27	-2.18	7.6e-13	Translocon-associated_protein_beta_(TRAPB)/Domain_of_unknown_function_DUF11/CARDB	Down
									526	LBRM2904_30.3320	-1.47	0.000719	-1.97	0.00177	hypothetical_protein	Down
									527	LBRM2904_30.3400	-1.05	0.00228	-1.06	0.0398	UV_excision_repair_RAD23-like_protein	Down
									528	LBRM2904_30.3620	-1.58	3.93e-17	-1.05	0.000195	S-adenosylmethionine_synthetase	Down
									529	LBRM2904_31.0080	-1.63	5.67e-11	-1.7	3.2e-06	hypothetical_protein	Down
									530	LBRM2904_31.0580	-1.3	8.5e-12	-2.06	3e-14	mevalonate_kinase	Down
									531	LBRM2904_31.0790	-1.36	3.9e-08	-1.01	0.00743	hypothetical_protein	Down
									532	LBRM2904_31.0920	-1.41	7.44e-08	-1.66	1.29e-05	hypothetical_protein	Down
									533	LBRM2904_31.1060	-1.14	3.88e-12	-1.3	5.77e-08	emp24/gp25L/p24_family/GOLD	Down
									534	LBRM2904_31.1070	-2.01	3.93e-13	-1.03	0.0173	amidohydrolase	Down
									535	LBRM2904_31.1080	-1.65	5.48e-16	-2.08	1.5e-12	monoglyceride_lipase	Down
									536	LBRM2904_31.1110	-1.36	1.9e-07	-1.17	0.00279	Cytochrome_b5-like_Heme/Steroid_binding_domain_containing_protein	Down
									537	LBRM2904_31.1120	-1.11	3.18e-06	-2.22	2.72e-11	Cytochrome_b5-like_Heme/Steroid_binding_domain_containing_protein	Down
									538	LBRM2904_31.1590	-1.82	9.89e-22	-1.52	5.59e-08	cytochrome_c_oxidase_VIII_(COX_VIII)	Down
									539	LBRM2904_31.1780	-1.03	0.00354	-1.63	0.00125	hypothetical_protein	Down
									540	LBRM2904_31.2350	-1.34	0.000803	-1.96	0.000648	metal-ion_transporter	Down
									541	LBRM2904_31.2540	-1.49	1.5e-05	-1.44	0.00479	RNA_polymerase_ii_largest_subunit	Down
									542	LBRM2904_31.2560	-1.94	9.39e-14	-1.9	6.39e-07	serine/threonine_protein_phosphatase_pp1(5.9)	Down
									543	LBRM2904_31.2700	-1.46	0.000143	-1.5	0.00857	kinetoplast-associated_protein-like_protein	Down
									544	LBRM2904_31.2730	-1.78	1.95e-11	-1.7	1.24e-05	ADP-ribosylation_factor	Down
									545	LBRM2904_31.2930	-1.24	0.00024	-1.67	0.000648	acetyl-CoA_carboxylase	Down
									546	LBRM2904_31.2980	-1.29	0.000115	-1.61	0.000933	hypothetical_protein	Down
									547	LBRM2904_31.3010	-1.71	3.59e-06	-1.61	0.0033	iron/zinc_transporter_protein-like_protein	Down
									548	LBRM2904_31.3080	-1.13	0.00327	-2.17	5.86e-05	phosphoglycan_beta_1_-3_galactosyltransferase_5	Down
									549	LBRM2904_32.0020	-1.77	1.69e-24	-2.12	2.72e-17	nuclear_segregation_protein	Down
									550	LBRM2904_32.0050	-1.08	2.56e-08	-1.06	0.000216	protein_transport_protein_SEC13	Down
									551	LBRM2904_32.0230	-2.05	1.07e-08	-1.61	0.00275	dynein_light_chain	Down
									552	LBRM2904_32.0440	-1.49	2.19e-07	-1.81	1.36e-05	Protein_of_unknown_function_(DUF1279)	Down
									553	LBRM2904_32.0490	-1.2	7.52e-07	-1.03	0.00462	hypothetical_protein	Down
									554	LBRM2904_32.0500	-2.09	4.69e-18	-2.54	2.82e-13	profilin	Down
									555	LBRM2904_32.0550	-1.17	5.48e-09	-1.92	1.92e-11	Rtf2_RING-finger_containing_protein	Down
									556	LBRM2904_32.0700	-1.48	8.84e-07	-1.93	8.36e-06	hypothetical_protein	Down
									557	LBRM2904_32.0890	-1.21	5.21e-08	-1.09	0.00107	phenylalanyl-tRNA_synthetase_alpha_chain	Down
									558	LBRM2904_32.1440	-1.08	0.00292	-2.16	1.96e-05	RNA_guanylyltransferase	Down
									559	LBRM2904_32.1760	-1.18	1.1e-07	-1.11	0.000716	hypothetical_protein	Down
									560	LBRM2904_32.1790	-1.2	0.0025	-1.93	0.000657	zinc_finger_protein_2	Down
									561	LBRM2904_32.1870	-1.54	0.00039	-1.98	0.00169	iron_superoxide_dismutase	Down
									562	LBRM2904_32.1880	-1.53	1.47e-07	-1.22	0.0055	rab11B_GTPase	Down
									563	LBRM2904_32.1990	-1.06	4.73e-07	-1.07	0.000586	heat_shock_protein-like_protein	Down
									564	LBRM2904_32.2010	-2.33	2.42e-16	-2.9	1.43e-12	1-acyl-sn-glycerol-3-phosphateacyltransferase-like_protein	Down
									565	LBRM2904_32.2120	-1.35	1.01e-07	-1.73	2.45e-06	hypothetical_protein	Down
									566	LBRM2904_32.2280	-1.21	7.93e-17	-1.92	2.19e-20	SAC3/GANP/Nin1/mts3/eIF-3_p25_family/COP9_signalosome	Down
									567	LBRM2904_32.2940	-1.62	5.89e-16	-1.41	1.69e-06	proteasome_regulatory_non-ATP-ase_subunit	Down
									568	LBRM2904_32.3170	-1.06	0.0186	-1.34	0.0432	leucine-rich_repeat_protein	Down
									569	LBRM2904_32.3190	-1	4.31e-06	-1.36	1.47e-05	chaperone_protein_DNAj	Down
									570	LBRM2904_32.3200	-1.33	4.63e-06	-1.78	2.26e-05	protein_phosphatase_2A_catalytic_subunit	Down
									571	LBRM2904_32.3480	-1.54	2.55e-06	-1.69	0.000422	chaperonin_alpha_subunit	Down
									572	LBRM2904_32.3670	-1.18	1.67e-06	-1.31	0.000274	hypothetical_protein	Down
									573	LBRM2904_32.3810	-1.88	1.15e-33	-2.09	1.51e-20	hypothetical_protein	Down
									574	LBRM2904_32.4020	-1.81	1.61e-05	-1.85	0.00288	cyclin-dependent_kinase_regulatory_subunit	Down
									575	LBRM2904_33.0110	-1.38	0.000332	-1.38	0.0161	hypothetical_protein	Down
									576	LBRM2904_33.0230	-1.63	8.81e-10	-1.68	1.7e-05	palmitoyl_acyltransferase_2	Down
									577	LBRM2904_33.0480	-1.22	2.04e-07	-1.08	0.00207	DNA_mismatch_repair_protein_MSH2	Down
									578	LBRM2904_33.0540	-1.31	1.27e-05	-1.43	0.00116	deoxyribodipyrimidine_photo-lyase	Down
									579	LBRM2904_33.0650	-1.07	0.00327	-1.62	0.00194	hypothetical_protein	Down
									580	LBRM2904_33.0710	-1.24	1.03e-09	-1.28	1.83e-05	paraflagellar_rod_component	Down
									581	LBRM2904_33.0760	-1.79	1.4e-11	-1.42	0.00034	hypothetical_protein	Down
									582	LBRM2904_33.0810	-1.29	5.86e-11	-1.24	1.87e-05	POT_family	Down
									583	LBRM2904_33.1140	-4.9	0.00324	-5.88	0.016	beta_tubulin	Down
									584	LBRM2904_33.1200	-1.24	0.000461	-1.09	0.0406	hypothetical_protein	Down
									585	LBRM2904_33.1280	-1.21	0.00395	-1.73	0.00415	hypothetical_protein	Down
									586	LBRM2904_33.1370	-1.77	3.25e-11	-1.77	5.72e-06	hypothetical_protein	Down
									587	LBRM2904_33.1460	-1.43	3.74e-06	-1.25	0.00711	hypothetical_protein	Down
									588	LBRM2904_33.1660	-1.98	1.31e-11	-2.88	5.97e-12	glutamine_aminotransferase	Down
									589	LBRM2904_33.1690	-1.07	2.56e-10	-1.18	1.66e-06	iron-sulfur_cluster_assembly_protein	Down
									590	LBRM2904_33.1720	-1.16	6.1e-07	-1.42	2.64e-05	hypothetical_protein	Down
									591	LBRM2904_33.1770	-1.63	4.27e-07	-1.87	6.68e-05	amino_acid_permease-like_protein	Down
									592	LBRM2904_33.2240	-1.02	0.00201	-1.45	0.00234	nucleolar_GTP-binding_protein	Down
									593	LBRM2904_33.2460	-1.5	3.34e-18	-1.31	2.61e-07	hypothetical_protein	Down
									594	LBRM2904_33.2710	-1.28	0.00224	-1.95	0.00115	udp-glc_4'-epimerase	Down
									595	LBRM2904_33.2790	-1.81	8.11e-08	-2.22	5.3e-06	heat_shock_protein	Down
									596	LBRM2904_33.2830	-1.78	2.11e-13	-1.31	0.00034	hypothetical_protein	Down
									597	LBRM2904_33.3170	-1.07	0.000531	-1.5	0.00078	translation_initiation_factor_IF-2	Down
									598	LBRM2904_33.3750	-1.9	3.42e-10	-2.25	3.02e-07	delta-12_fatty_acid_desaturase	Down
									599	LBRM2904_34.0050	-1.7	4.57e-16	-1.03	0.00117	2-oxoisovalerate_dehydrogenase_beta_subunit	Down
									600	LBRM2904_34.0080	-2.25	1.31e-44	-2.27	1.75e-22	prohibitin	Down
									601	LBRM2904_34.0120	-1.05	2.15e-07	-1.54	1.06e-07	coatomer_subunit_zeta	Down
									602	LBRM2904_34.0170	-1.74	1.36e-12	-1.9	1.08e-07	hypothetical_protein	Down
									603	LBRM2904_34.0190	-1.05	3.38e-11	-1.25	4.62e-08	hypothetical_protein	Down
									604	LBRM2904_34.0280	-1.93	0.00126	-2.16	0.0143	hypothetical_protein	Down
									605	LBRM2904_34.0340	-1.02	0.00157	-1.47	0.00145	hypothetical_protein	Down
									606	LBRM2904_34.0370	-1.55	9.14e-05	-1.47	0.013	ATP-dependent_DEAD-box_RNA_helicase	Down
									607	LBRM2904_34.0810	-1.02	3.64e-12	-1.79	6.27e-18	hypothetical_protein	Down
									608	LBRM2904_34.1030	-1.11	7.62e-05	-1.13	0.00677	Selenoprotein_T	Down
									609	LBRM2904_34.1130	-2.12	1.09e-44	-1.5	1.15e-11	short_chain_dehydrogenase	Down
									610	LBRM2904_34.1170	-1.06	2.94e-12	-1.03	3.6e-06	TIP49_C-terminus/Holliday_junction_DNA_helicase_ruvB_N-terminus/AAA_domain_(dynein-related_subfamily)/AAA_domain/ATPase_family_associated_with_various_cellular_activities_(AAA)	Down
									611	LBRM2904_34.1220	-1.98	8.59e-09	-1.57	0.00242	histone_H4	Down
									612	LBRM2904_34.1240	-1.71	8.56e-21	-1.9	5.61e-13	Thioredoxin	Down
									613	LBRM2904_34.1260	-1.67	1.48e-10	-1.75	4.17e-06	Iron-binding_zinc_finger_CDGSH_type	Down
									614	LBRM2904_34.1300	-1.17	0.000449	-1.95	3.81e-05	threonyl-tRNA_synthetase	Down
									615	LBRM2904_34.1350	-1.48	1.28e-05	-2.39	7.72e-07	hypothetical_protein	Down
									616	LBRM2904_34.1470	-1.49	5.98e-10	-1.02	0.0053	hypothetical_protein	Down
									617	LBRM2904_34.1580	-1.65	1.25e-09	-2.46	2.55e-10	cyclophilin_14	Down
									618	LBRM2904_34.1600	-1.17	0.00222	-1.26	0.0267	ubiquitin_hydrolase	Down
									619	LBRM2904_34.1620	-1.43	4.13e-06	-1.59	0.000486	hypothetical_protein	Down
									620	LBRM2904_34.1630	-1.15	7.26e-09	-1.42	8.13e-07	Proteasome_complex_subunit_Rpn13_ubiquitin_receptor	Down
									621	LBRM2904_34.1660	-1.07	3.32e-06	-1.6	1.1e-06	DTW_domain_containing_protein	Down
									622	LBRM2904_34.1700	-1.45	1.81e-08	-1.74	3.2e-06	COP-coated_vesicle_membrane_protein_gp25L_precursor	Down
									623	LBRM2904_34.1780	-1.03	1.19e-08	-1.02	0.00014	hypothetical_protein	Down
									624	LBRM2904_34.2020	-1.26	3.98e-16	-1.45	1.01e-10	Lipase_(class_3)	Down
									625	LBRM2904_34.2100	-1.56	8.88e-09	-1.18	0.0042	kinetoplastid_membrane_protein-11	Down
									626	LBRM2904_34.2150	-1.34	1.29e-09	-1.79	1.84e-08	ATP-grasp_domain_containing_protein	Down
									627	LBRM2904_34.2920	-2.15	2.85e-10	-2.26	5.32e-06	glycerol_kinase	Down
									628	LBRM2904_34.2940	-1.26	0.00108	-1.42	0.0131	ATP-dependent_RNA_helicase	Down
									629	LBRM2904_34.3010	-1.01	0.000206	-1.38	0.000429	riboflavin_kinase/fmn_adenylyltransferase-like_protein	Down
									630	LBRM2904_34.3060	-1.15	1.43e-05	-1.26	0.00126	RNA-binding_protein	Down
									631	LBRM2904_34.3160	-1.74	1.22e-06	-1.62	0.00247	Leucine_Rich_repeats_(2_copies)/Leucine_Rich_repeat/Leucine_Rich_Repeat	Down
									632	LBRM2904_34.3180	-1.56	6.34e-05	-1.73	0.0025	6-phosphogluconate_dehydrogenase	Down
									633	LBRM2904_34.3210	-1.32	0.000231	-1.95	0.000158	hypothetical_protein	Down
									634	LBRM2904_34.3280	-1.6	6.75e-09	-2.19	3.32e-08	Replication_factor_A_protein_3	Down
									635	LBRM2904_34.3680	-1.34	1.36e-13	-1.72	4.13e-11	hypothetical_protein	Down
									636	LBRM2904_34.3710	-1.5	1.04e-09	-2.1	2.2e-09	Chromosome_passenger_complex_(CPC)_protein_INCENP_N_terminal	Down
									637	LBRM2904_34.3720	-1.01	0.000582	-1.83	9.34e-06	U5_snRNA-associated_splicing_factor	Down
									638	LBRM2904_34.3750	-1.4	8.28e-11	-1.79	7.27e-09	mitochondrial_carrier_protein	Down
									639	LBRM2904_34.3790	-1.11	5.57e-06	-1.61	3.69e-06	ATP-dependent_RNA_helicase	Down
									640	LBRM2904_34.3820	-1.46	3e-06	-1.45	0.00182	Regulatory_subunit_of_type_II_PKA_R-subunit	Down
									641	LBRM2904_34.4040	-1.73	2.57e-11	-2.24	1.87e-09	hypothetical_protein	Down
									642	LBRM2904_34.4140	-1.31	1e-07	-1.87	1.18e-07	hypothetical_protein	Down
									643	LBRM2904_34.4200	-1.78	2.24e-23	-1.45	3.39e-08	CS_domain_containing_protein	Down
									644	LBRM2904_34.4360	-1.02	4.34e-09	-1.24	7.57e-07	chaperone_protein_DNAj	Down
									645	LBRM2904_34.4420	-1.92	6.26e-18	-1.56	2.18e-06	Kinesin-13_6	Down
									646	LBRM2904_34.4430	-1.66	3.85e-11	-1.38	0.000235	Hsp70_protein	Down
									647	LBRM2904_34.4440	-1.19	6.44e-09	-1.28	2.03e-05	lipoic_acid_containing_carrier_protein	Down
									648	LBRM2904_34.4500	-1.28	5.97e-05	-1.25	0.00894	hypothetical_protein	Down
									649	LBRM2904_34.4540	-1.96	1.49e-24	-1.91	8.09e-12	proteasome_alpha_1_subunit	Down
									650	LBRM2904_34.4560	-1.28	2.37e-05	-1.24	0.00582	hypothetical_protein	Down
									651	LBRM2904_34.4570	-2.05	5.61e-24	-2.18	1.14e-13	Tetratricopeptide_repeat/TPR_repeat/Uncharacterised_protein_family_(UPF0121)	Down
									652	LBRM2904_34.4620	-1.34	1.35e-05	-1.07	0.0219	hypothetical_protein	Down
									653	LBRM2904_35.0070	-1.61	6.22e-25	-1.32	8.48e-09	stress-inducible_protein_STI1_homolog	Down
									654	LBRM2904_35.0240	-1.03	1.16e-06	-1.43	2.66e-06	peptidyl-prolyl_cis-trans_isomerase	Down
									655	LBRM2904_35.0350	-2	1.43e-13	-1.36	0.000885	Integral_membrane_protein_DUF106	Down
									656	LBRM2904_35.0430	-1.87	4.71e-09	-1.91	4.8e-05	hypothetical_protein	Down
									657	LBRM2904_35.0450	-1.69	1.87e-09	-1.71	3.52e-05	vacuolar_protein_sorting-associated_protein_45	Down
									658	LBRM2904_35.0470	-1.85	4.83e-11	-1.95	2.01e-06	hypothetical_protein	Down
									659	LBRM2904_35.0520	-1.12	2.64e-07	-1.46	3.58e-06	protein_phosphatase_2C-like_protein	Down
									660	LBRM2904_35.0610	-1.13	0.00034	-1.64	0.000285	Eukaryotic_translation_initiation_factor_4E_type_5	Down
									661	LBRM2904_35.0670	-1.24	9.43e-15	-1.19	3.71e-07	GPI_transamidase_component_Tta2	Down
									662	LBRM2904_35.0890	-1.66	8.12e-11	-2.39	5.59e-11	eukaryotic_translation_initiation_factor_6_(eIF-6)	Down
									663	LBRM2904_35.1140	-1.28	2.06e-06	-1.65	2.3e-05	hypothetical_protein	Down
									664	LBRM2904_35.1220	-1.16	3.08e-08	-1.15	0.00022	fructose-1_-6-bisphosphate_aldolase	Down
									665	LBRM2904_35.1340	-1.25	6.53e-08	-1.01	0.00376	Transitional_endoplasmic_reticulum_ATPase	Down
									666	LBRM2904_35.1660	-1.19	0.0103	-1.57	0.0209	STAG_domain_containing_protein	Down
									667	LBRM2904_35.1680	-1.28	1.31e-23	-1.14	1.13e-09	proteasome_subunit_alpha_type-1	Down
									668	LBRM2904_35.1830	-1.91	1.86e-07	-1.59	0.004	hypothetical_protein	Down
									669	LBRM2904_35.1840	-1.05	0.00691	-1.26	0.0279	aldehyde_dehydrogenase	Down
									670	LBRM2904_35.1950	-1.37	1.07e-06	-1.04	0.0142	major_vault_protein	Down
									671	LBRM2904_35.2050	-1.36	3.2e-06	-1.33	0.00222	inosine-guanosine_transporter	Down
									672	LBRM2904_35.2060	-1.05	6.93e-07	-2.07	4.03e-12	DNA_mismatch_repair_protein_MSH6	Down
									673	LBRM2904_35.2080	-2.38	5.29e-35	-1.77	3.77e-10	phosphomannomutase	Down
									674	LBRM2904_35.2130	-1.03	0.0027	-1.04	0.0437	hypothetical_protein	Down
									675	LBRM2904_35.2300	-1.27	1.28e-07	-1.36	0.000113	transmembrane_emp24_domain-containing_protein	Down
									676	LBRM2904_35.2480	-1.25	0.000321	-1.31	0.0112	glucokinase	Down
									677	LBRM2904_35.2540	-1.76	4.86e-06	-1.58	0.00623	sterol_24-c-methyltransferase	Down
									678	LBRM2904_35.2810	-1.58	3.28e-10	-1.17	0.00213	folylpolyglutamate_synthetase	Down
									679	LBRM2904_35.2960	-1.23	6.09e-09	-1.52	7.97e-07	acetyltransferase-like_protein	Down
									680	LBRM2904_35.3090	-6.56	0.00556	-9.48	0.00499	40S_ribosomal_protein_S24e	Down
									681	LBRM2904_35.3190	-2.19	3.4e-19	-1.97	4.32e-08	succinyl-CoA_ligase_[GDP-forming]_beta-chain	Down
									682	LBRM2904_35.3350	-1.15	4.03e-09	-1.09	0.000165	ATP_synthase	Down
									683	LBRM2904_35.3490	-1.73	3.18e-06	-1.39	0.0133	14-3-3_protein_1	Down
									684	LBRM2904_35.3690	-1.58	5.68e-13	-1.82	1.07e-08	hypothetical_protein	Down
									685	LBRM2904_35.3750	-1.39	2.37e-07	-1.05	0.0107	glycosyl_transferase-like_protein	Down
									686	LBRM2904_35.3770	-1.97	6.16e-09	-1.81	0.000314	2-oxoglutarate_dehydrogenase_subunit	Down
									687	LBRM2904_35.3780	-2.02	2.25e-08	-2.06	0.000106	2-oxoglutarate_dehydrogenase_subunit	Down
									688	LBRM2904_35.3900	-1.27	6.93e-07	-1.35	0.000325	hypothetical_protein	Down
									689	LBRM2904_35.3930	-1.13	8.74e-09	-1.83	4.08e-11	Protein_of_unknown_function_(DUF2009)	Down
									690	LBRM2904_35.3970	-1.01	0.000125	-1.46	0.000111	EF-hand_domain_pair	Down
									691	LBRM2904_35.4010	-1.18	1.75e-10	-1.23	4.7e-06	hypothetical_protein	Down
									692	LBRM2904_35.4050	-1.38	1.64e-09	-1.96	2.03e-09	mitogen_activated_kinase-like_protein	Down
									693	LBRM2904_35.4150	-1.28	3.09e-08	-1.65	7.15e-07	MORN_repeat	Down
									694	LBRM2904_35.4230	-2.01	2.31e-13	-1.27	0.00245	hypothetical_protein	Down
									695	LBRM2904_35.4360	-1.14	0.0124	-1.55	0.0188	RNA_polymerase-associated_protein_CDC73	Down
									696	LBRM2904_35.4610	-1.07	0.000495	-1.29	0.00427	paraflagellar_rod_component	Down
									697	LBRM2904_35.4850	-1.38	5.35e-09	-1.59	3.67e-06	mitochondrial_intermediate_peptidase	Down
									698	LBRM2904_35.5500	-1.16	2.04e-07	-1.03	0.00211	Casein_kinase_II_subunit_beta	Down
									699	LBRM2904_35.5680	-1.04	3.93e-06	-1.5	3.6e-06	AP-3_complex_subunit_beta	Down
									700	LBRM2904_35.5710	-1.36	4.69e-07	-1.36	0.000665	hypothetical_protein	Down
									701	LBRM2904_35.5760	-1.06	0.00833	-1.28	0.0304	hypothetical_protein	Down
									702	LBRM2904_35.6060	-1.45	2.15e-05	-1.58	0.00174	isoleucyl-tRNA_synthetase	Down
									703	LBRM2904_35.6290	-1.05	0.0353	-1.53	0.0333	flagellum_targeting_protein_kharon1	Down
									704	LBRM2904_35.6490	-1.33	8.61e-06	-1.26	0.00462	eukaryotic_translation_initation_factor_4_gamma	Down
									705	LBRM2904_35.6530	-1.94	8.5e-16	-1.79	4.39e-07	ABC1_family/Phosphotransferase_enzyme_family	Down
									706	LBRM2904_35.6820	-1.06	7.79e-05	-1.83	1.28e-06	hypothetical_protein	Down
									707	LBRM2904_35.7340	-1.38	0.000129	-1.56	0.00314	serine_peptidase_clan_SC	Down
									708	LBRM2904_35.7430	-1.09	1e-05	-1.46	3.71e-05	amino_acid_permease_aap11ld-like_protein	Down
									709	LBRM2904_35.7460	-1.05	1.21e-06	-1.28	4.43e-05	RNA_ligase/6-phosphofructo-2-kinase/AAA_domain_containing_protein	Down
									710	LBRM2904_35.7540	-1.17	0.000772	-1.31	0.0107	RNA_editing_comple_protein_MP63	Down
									711	LBRM2904_35.7570	-1.41	6.03e-05	-2.24	6.97e-06	delta-6_fatty_acid_desaturase	Down
									712	LBRM2904_03.0420	1.18	6.23e-06	1.22	0.00155	60S_acidic_ribosomal_protein_P2	Up
									713	LBRM2904_05.0930	1.45	1.77e-05	1.52	0.00224	surface_antigen-like_protein	Up
									714	LBRM2904_09.0410	1.09	3.98e-08	1.37	1.8e-06	hypothetical_protein	Up
									715	LBRM2904_11.1380	1.06	1.92e-17	1.07	3.43e-09	hypothetical_protein	Up
									716	LBRM2904_13.0050	1.01	8.02e-11	1.26	1.91e-08	ribonuclease_HII	Up
									717	LBRM2904_13.1540	1.26	5.81e-11	1.23	1.4e-05	Beta-lactamase_superfamily_domain_containing_protein	Up
									718	LBRM2904_13.1830	1.01	2.15e-05	1.45	2.26e-05	60S_ribosomal_protein_L44	Up
									719	LBRM2904_15.0420	1.35	2.4e-08	1.12	0.00205	60S_acidic_ribosomal_protein	Up
									720	LBRM2904_18.1510	1.08	3.2e-09	1.43	4.75e-08	60S_ribosomal_protein_L34	Up
									721	LBRM2904_19.1360	1.13	3.02e-05	1.05	0.00973	hypothetical_protein	Up
									722	LBRM2904_20.1250	6.06	0.00179	7.04	0.0123	amastin-like_surface_protein	Up
									723	LBRM2904_20.2180	6.91	0.000812	6.55	0.0321	hypothetical_protein	Up
									724	LBRM2904_20.3680	1.61	2.72e-12	1.38	5.28e-05	hypothetical_protein	Up
									725	LBRM2904_20.4140	1.02	1.5e-05	1.08	0.00193	60S_ribosomal_protein_L21	Up
									726	LBRM2904_21.1310	1.04	0.00507	1.33	0.0138	40S_ribosomal_protein_S23	Up
									727	LBRM2904_21.2200	1.31	6.27e-08	1.45	4.26e-05	60S_ribosomal_protein_L37a	Up
									728	LBRM2904_22.0360	1	3.63e-05	1.19	0.000795	40S_ribosomal_protein_S15	Up
									729	LBRM2904_23.0190	1.11	0.000405	1.06	0.0236	hypothetical_protein	Up
									730	LBRM2904_24.1200	1.03	4.53e-06	1.26	0.00011	hypothetical_protein	Up
									731	LBRM2904_26.1620	1.16	1e-05	1.26	0.0012	40S_ribosomal_protein_S33	Up
									732	LBRM2904_27.1710	6.92	0.000278	6.92	0.0164	hypothetical_protein	Up
									733	LBRM2904_28.1120	1.33	1.05e-13	1.4	7.69e-08	ribosomal_protein_S20	Up
									734	LBRM2904_29.1990	1.14	4.74e-15	1.3	6.05e-10	hypothetical_protein	Up
									735	LBRM2904_30.0700	1.86	5.81e-07	1.57	0.00498	40S_ribosomal_protein_S30	Up
									736	LBRM2904_30.3290	1.47	7.18e-11	2.17	1.79e-11	ribosomal_protein_S26	Up
									737	LBRM2904_31.2020	2.34	6.79e-13	1.69	0.000598	ubiquitin-fusion_protein	Up
									738	LBRM2904_31.2790	1.03	2.12e-05	1.2	0.000694	ribosomal_protein_l7/l12-like_protein	Up
									739	LBRM2904_32.1460	1.56	4.11e-13	1.52	1.24e-06	hypothetical_protein	Up
									740	LBRM2904_32.3820	1.09	2.39e-08	1.06	0.000233	hypothetical_protein	Up
									741	LBRM2904_32.3980	1.41	5.32e-14	1.44	1.25e-07	Methyltransferase_TYW3	Up
									742	LBRM2904_33.0820	1.02	7.76e-08	1.33	1.19e-06	60S_ribosomal_protein_L6	Up
									743	LBRM2904_34.0250	1.68	1.15e-15	1.85	1.14e-09	60S_ribosomal_protein_L30	Up
									744	LBRM2904_34.1770	1.56	4.95e-10	1.65	6.83e-06	Ribosomal_protein_L36e	Up
									745	LBRM2904_34.3530	1.62	1.52e-10	1.23	0.00123	60S_ribosomal_protein_L27A/L29	Up
									746	LBRM2904_34.3560	2.63	4.11e-17	2.32	4.24e-07	60S_ribosomal_protein_L23	Up
									747	LBRM2904_35.0620	1.38	6.57e-14	1.5	1.67e-08	ubiquitin/ribosomal_protein_S27a	Up
									748	LBRM2904_35.0930	1.15	3.23e-07	1.25	0.000151	40S_ribosomal_protein_S18	Up
									749	LBRM2904_35.1090	2.12	4.12e-09	1.91	0.000368	ribosomal_protein_L24	Up
									750	LBRM2904_35.3550	1.15	4.19e-12	1.27	1.41e-07	hypothetical_protein	Up
									751	LBRM2904_35.3560	1.16	3.52e-07	1.32	6.7e-05	60S_ribosomal_protein_L22	Up
									752	LBRM2904_35.6130	1.12	8.8e-16	1.39	5.55e-12	hypothetical_protein	Up
									753	LBRM2904_35.7020	1.11	5.35e-09	1.16	3.08e-05	hypothetical_protein	Up
[truncated: 8 more rows]

## Sheet: Table S2d_Gprofiler
term_id	Specie	TPM_Modulation	Condition	Revigo_Eliminated	source	term_name	adjusted_p_value	negative_log10_of_adjusted_p_value	term_size	query_size	intersection_size	effective_domain_size	intersections	gene_names
[truncated: 339 more rows]

[truncated: 3 more sheets: Table S2e_GSEA_down_test, Table S2f_GSEA_up_test, Table S2g_Mannose_metabolism]
